# Supplementary material for: Role of simple descriptors and applicability domain in predicting change in protein thermostability
Source: PLoS One. 2018 Sep 7;13(9):e0203819. doi: 10.1371/journal.pone.0203819 (PMC6128648; doi:10.1371/journal.pone.0203819)
Supplement: S1 File — (XLS) [file pone.0203819.s001.xls]

## Sheet: trainingSet
Mutation	dtm	wt	resi	mut	pdbId	protein	beta_first	beta_second	beta_diff	alpha_first	alpha_second	alpha_diff	coil_first	coil_second	coil_diff	mutability_first	mutability_second	mutability_diff	flexibility_first	flexibility_second	flexibility_diff	aromatic_first	aromatic_second	aromatic_diff	polarity_first	polarity_second	polarity_diff	pi_first	pi_second	pi_diff	consensus_hydrophobicity_first	consensus_hydrophobicity_second	consensus_hydrophobicity_diff	hydrophobicity_first	hydrophobicity_second	hydrophobicity_diff	bulkiness_first	bulkiness_second	bulkiness_diff	mol_wt_first	mol_wt_second	mol_wt_diff	vdw_vol_first	vdw_vol_second	vdw_vol_diff	branched_first	branched_second	branched_diff	logd_first
1AKY@A@I213F	-7.7	I	213	F	1AKY	Adenylate Kinase	1.71	1.43	-0.28	1.04	1.01	-0.03	0.59	0.76	0.17	96	41	-55	0.46	0.31	-0.15	0	1	1	0.13	0.35	0.22	5.94	5.48	-0.46	1.38	1.19	-0.19	0.6	0.5	-0.1	21.4	19.8	-1.6	131	165	34	44.4	56.1	11.7	1	0	-1	-0.03
1AKY@A@N169D	-0.6	N	169	D	1AKY	Adenylate Kinase	0.63	0.55	-0.08	0.77	0.89	0.12	1.39	1.33	-0.06	134	106	-28	0.46	0.51	0.05	0	0	0	3.38	49.7	46.32	5.41	2.77	-2.64	-0.78	-0.9	-0.12	0.12	0.15	0.03	12.82	11.68	-1.14	132	133	1	32.7	30	-2.7	0	0	0	-2.41
1AKY@A@Q48E	-1.3	Q	48	E	1AKY	Adenylate Kinase	0.76	0.72	-0.04	1.29	1.35	0.06	0.89	0.86	-0.03	93	102	9	0.49	0.5	0.01	0	0	0	3.53	49.9	46.37	5.65	3.22	-2.43	-0.85	-0.74	0.11	0.07	0.18	0.11	14.45	13.57	-0.88	146	147	1	42.7	40.2	-2.5	0	0	0	-2.05
1AKY@A@T110H	-4.8	T	110	H	1AKY	Adenylate Kinase	1.23	0.99	-0.24	0.76	0.92	0.16	1.07	1.07	0	97	66	-31	0.44	0.32	-0.12	0	1	1	1.66	51.6	49.94	5.64	7.47	1.83	-0.05	-0.4	-0.35	0.23	0.17	-0.06	15.77	13.69	-2.08	119	155	36	28.5	45.1	16.6	1	0	-1	-1.57
1AKY@A@T77H	-1.1	T	77	H	1AKY	Adenylate Kinase	1.23	0.99	-0.24	0.76	0.92	0.16	1.07	1.07	0	97	66	-31	0.44	0.32	-0.12	0	1	1	1.66	51.6	49.94	5.64	7.47	1.83	-0.05	-0.4	-0.35	0.23	0.17	-0.06	15.77	13.69	-2.08	119	155	36	28.5	45.1	16.6	1	0	-1	-1.57
1AKY@A@V8I	-1.5	V	8	I	1AKY	Adenylate Kinase	1.86	1.71	-0.15	0.89	1.04	0.15	0.64	0.59	-0.05	74	96	22	0.39	0.46	0.07	0	0	0	0.13	0.13	0	5.96	5.94	-0.02	1.08	1.38	0.3	0.54	0.6	0.06	21.57	21.4	-0.17	117	131	14	34.1	44.4	10.3	1	1	0	-0.61
1AM7@A@H31D	-6.2	H	31	D	1AM7	Lysozyme	0.99	0.55	-0.44	0.92	0.89	-0.03	1.07	1.33	0.26	66	106	40	0.32	0.51	0.19	1	0	-1	51.6	49.7	-1.9	7.47	2.77	-4.7	-0.4	-0.9	-0.5	0.17	0.15	-0.02	13.69	11.68	-2.01	155	133	-22	45.1	30	-15.1	0	0	0	-1.7
1ANK@A@D84H	-7.2	D	84	H	1ANK	Adenylate Kinase	0.55	0.99	0.44	0.89	0.92	0.03	1.33	1.07	-0.26	106	66	-40	0.51	0.32	-0.19	0	1	1	49.7	51.6	1.9	2.77	7.47	4.7	-0.9	-0.4	0.5	0.15	0.17	0.02	11.68	13.69	2.01	133	155	22	30	45.1	15.1	0	0	0	-2.6
1ANK@A@F86L	-2.6	F	86	L	1ANK	Adenylate Kinase	1.43	1.1	-0.33	1.01	1.32	0.31	0.76	0.68	-0.08	41	40	-1	0.31	0.37	0.06	1	0	-1	0.35	0.13	-0.22	5.48	5.98	0.5	1.19	1.06	-0.13	0.5	0.45	-0.05	19.8	21.4	1.6	165	131	-34	56.1	44.4	-11.7	0	1	1	-0.04
1ANK@A@G85V	-11.1	G	85	V	1ANK	Adenylate Kinase	0.65	1.86	1.21	0.47	0.89	0.42	1.62	0.64	-0.98	49	74	25	0.54	0.39	-0.15	0	0	0	0	0.13	0.13	5.97	5.96	-0.01	0.48	1.08	0.6	0.36	0.54	0.18	3.4	21.57	18.17	75	117	42	3.5	34.1	30.6	0	1	1	-1.83
1ANK@A@R88G	-0.8	R	88	G	1ANK	Adenylate Kinase	0.91	0.65	-0.26	1.17	0.47	-0.7	0.91	1.62	0.71	65	49	-16	0.53	0.54	0.01	0	0	0	52	0	-52	11.15	5.97	-5.18	-2.53	0.48	3.01	0.01	0.36	0.35	14.28	3.4	-10.88	174	75	-99	77.3	3.5	-73.8	0	0	0	-2.84
1AQH@A@E279W	-2.6	E	279	W	1AQH	Alpha-amylase	0.72	1.3	0.58	1.35	1.06	-0.29	0.86	0.79	-0.07	102	18	-84	0.5	0.31	-0.19	0	1	1	49.9	2.1	-47.8	3.22	5.89	2.67	-0.74	0.81	1.55	0.18	0.27	0.09	13.57	21.67	8.1	147	204	57	40.2	74.8	34.6	0	0	0	-2.47
1AQH@A@K300R	1.2	K	300	R	1AQH	Alpha-amylase	0.83	0.91	0.08	1.11	1.17	0.06	1	0.91	-0.09	56	65	9	0.47	0.53	0.06	0	0	0	49.5	52	2.5	9.59	11.15	1.56	-1.5	-2.53	-1.03	0.03	0.01	-0.02	15.71	14.28	-1.43	146	174	28	61.5	77.3	15.8	0	0	0	-2.82
1AQH@A@L219R	-1.5	L	219	R	1AQH	Alpha-amylase	1.1	0.91	-0.19	1.32	1.17	-0.15	0.68	0.91	0.23	40	65	25	0.37	0.53	0.16	0	0	0	0.13	52	51.87	5.98	11.15	5.17	1.06	-2.53	-3.59	0.45	0.01	-0.44	21.4	14.28	-7.12	131	174	43	44.4	77.3	32.9	1	0	-1	-0.13
1AQH@A@N12R	-0.7	N	12	R	1AQH	Alpha-amylase	0.63	0.91	0.28	0.77	1.17	0.4	1.39	0.91	-0.48	134	65	-69	0.46	0.53	0.07	0	0	0	3.38	52	48.62	5.41	11.15	5.74	-0.78	-2.53	-1.75	0.12	0.01	-0.11	12.82	14.28	1.46	132	174	42	32.7	77.3	44.6	0	0	0	-2.41
1AQH@A@N150D	0.8	N	150	D	1AQH	Alpha-amylase	0.63	0.55	-0.08	0.77	0.89	0.12	1.39	1.33	-0.06	134	106	-28	0.46	0.51	0.05	0	0	0	3.38	49.7	46.32	5.41	2.77	-2.64	-0.78	-0.9	-0.12	0.12	0.15	0.03	12.82	11.68	-1.14	132	133	1	32.7	30	-2.7	0	0	0	-2.41
1AQH@A@R64E	-1.4	R	64	E	1AQH	Alpha-amylase	0.91	0.72	-0.19	1.17	1.35	0.18	0.91	0.86	-0.05	65	102	37	0.53	0.5	-0.03	0	0	0	52	49.9	-2.1	11.15	3.22	-7.93	-2.53	-0.74	1.79	0.01	0.18	0.17	14.28	13.57	-0.71	174	147	-27	77.3	40.2	-37.1	0	0	0	-2.84
1AQH@A@V196F	1.4	V	196	F	1AQH	Alpha-amylase	1.86	1.43	-0.43	0.89	1.01	0.12	0.64	0.76	0.12	74	41	-33	0.39	0.31	-0.08	0	1	1	0.13	0.35	0.22	5.96	5.48	-0.48	1.08	1.19	0.11	0.54	0.5	-0.04	21.57	19.8	-1.77	117	165	48	34.1	56.1	22	1	0	-1	-0.61
1AVR@A@E17G	0.3	E	17	G	1AVR	Annexin V	0.72	0.65	-0.07	1.35	0.47	-0.88	0.86	1.62	0.76	102	49	-53	0.5	0.54	0.04	0	0	0	49.9	0	-49.9	3.22	5.97	2.75	-0.74	0.48	1.22	0.18	0.36	0.18	13.57	3.4	-10.17	147	75	-72	40.2	3.5	-36.7	0	0	0	-2.47
1AYF@A@C95S	4.4	C	95	S	1AYF	Adrenodoxin	1.31	0.85	-0.46	0.74	0.82	0.08	1.05	1.24	0.19	20	120	100	0.35	0.51	0.16	0	0	0	1.48	1.67	0.19	5.07	5.68	0.61	0.29	-0.18	-0.47	0.5	0.22	-0.28	13.46	9.47	-3.99	121	105	-16	25	18.3	-6.7	0	0	0	-0.29
1AYF@A@D76E	2	D	76	E	1AYF	Adrenodoxin	0.55	0.72	0.17	0.89	1.35	0.46	1.33	0.86	-0.47	106	102	-4	0.51	0.5	-0.01	0	0	0	49.7	49.9	0.2	2.77	3.22	0.45	-0.9	-0.74	0.16	0.15	0.18	0.03	11.68	13.57	1.89	133	147	14	30	40.2	10.2	0	0	0	-2.6
1AYF@A@E68A	-1.1	E	68	A	1AYF	Adrenodoxin	0.72	0.75	0.03	1.35	1.39	0.04	0.86	0.8	-0.06	102	100	-2	0.5	0.36	-0.14	0	0	0	49.9	0	-49.9	3.22	6.11	2.89	-0.74	0.62	1.36	0.18	0.38	0.2	13.57	11.5	-2.07	147	89	-58	40.2	13.7	-26.5	0	0	0	-2.47
1AYF@A@F11W	-5.3	F	11	W	1AYF	Adrenodoxin	1.43	1.3	-0.13	1.01	1.06	0.05	0.76	0.79	0.03	41	18	-23	0.31	0.31	0	1	1	0	0.35	2.1	1.75	5.48	5.89	0.41	1.19	0.81	-0.38	0.5	0.27	-0.23	19.8	21.67	1.87	165	204	39	56.1	74.8	18.7	0	0	0	-0.04
1AYF@A@F43W	-6.5	F	43	W	1AYF	Adrenodoxin	1.43	1.3	-0.13	1.01	1.06	0.05	0.76	0.79	0.03	41	18	-23	0.31	0.31	0	1	1	0	0.35	2.1	1.75	5.48	5.89	0.41	1.19	0.81	-0.38	0.5	0.27	-0.23	19.8	21.67	1.87	165	204	39	56.1	74.8	18.7	0	0	0	-0.04
1AYF@A@F59W	-14.6	F	59	W	1AYF	Adrenodoxin	1.43	1.3	-0.13	1.01	1.06	0.05	0.76	0.79	0.03	41	18	-23	0.31	0.31	0	1	1	0	0.35	2.1	1.75	5.48	5.89	0.41	1.19	0.81	-0.38	0.5	0.27	-0.23	19.8	21.67	1.87	165	204	39	56.1	74.8	18.7	0	0	0	-0.04
1AYF@A@F64W	-3.2	F	64	W	1AYF	Adrenodoxin	1.43	1.3	-0.13	1.01	1.06	0.05	0.76	0.79	0.03	41	18	-23	0.31	0.31	0	1	1	0	0.35	2.1	1.75	5.48	5.89	0.41	1.19	0.81	-0.38	0.5	0.27	-0.23	19.8	21.67	1.87	165	204	39	56.1	74.8	18.7	0	0	0	-0.04
1AYF@A@H56Q	-4.9	H	56	Q	1AYF	Adrenodoxin	0.99	0.76	-0.23	0.92	1.29	0.37	1.07	0.89	-0.18	66	93	27	0.32	0.49	0.17	1	0	-1	51.6	3.53	-48.07	7.47	5.65	-1.82	-0.4	-0.85	-0.45	0.17	0.07	-0.1	13.69	14.45	0.76	155	146	-9	45.1	42.7	-2.4	0	0	0	-1.7
1AYF@A@H56R	-2.1	H	56	R	1AYF	Adrenodoxin	0.99	0.91	-0.08	0.92	1.17	0.25	1.07	0.91	-0.16	66	65	-1	0.32	0.53	0.21	1	0	-1	51.6	52	0.4	7.47	11.15	3.68	-0.4	-2.53	-2.13	0.17	0.01	-0.16	13.69	14.28	0.59	155	174	19	45.1	77.3	32.2	0	0	0	-1.7
1AYF@A@H56T	-2.6	H	56	T	1AYF	Adrenodoxin	0.99	1.23	0.24	0.92	0.76	-0.16	1.07	1.07	0	66	97	31	0.32	0.44	0.12	1	0	-1	51.6	1.66	-49.94	7.47	5.64	-1.83	-0.4	-0.05	0.35	0.17	0.23	0.06	13.69	15.77	2.08	155	119	-36	45.1	28.5	-16.6	0	1	1	-1.7
1AYF@A@R89A	-11.9	R	89	A	1AYF	Adrenodoxin	0.91	0.75	-0.16	1.17	1.39	0.22	0.91	0.8	-0.11	65	100	35	0.53	0.36	-0.17	0	0	0	52	0	-52	11.15	6.11	-5.04	-2.53	0.62	3.15	0.01	0.38	0.37	14.28	11.5	-2.78	174	89	-85	77.3	13.7	-63.6	0	0	0	-2.84
1AYF@A@R89K	-17.5	R	89	K	1AYF	Adrenodoxin	0.91	0.83	-0.08	1.17	1.11	-0.06	0.91	1	0.09	65	56	-9	0.53	0.47	-0.06	0	0	0	52	49.5	-2.5	11.15	9.59	-1.56	-2.53	-1.5	1.03	0.01	0.03	0.02	14.28	15.71	1.43	174	146	-28	77.3	61.5	-15.8	0	0	0	-2.84
1AYF@A@T54A	-5.5	T	54	A	1AYF	Adrenodoxin	1.23	0.75	-0.48	0.76	1.39	0.63	1.07	0.8	-0.27	97	100	3	0.44	0.36	-0.08	0	0	0	1.66	0	-1.66	5.64	6.11	0.47	-0.05	0.62	0.67	0.23	0.38	0.15	15.77	11.5	-4.27	119	89	-30	28.5	13.7	-14.8	1	0	-1	-1.57
1AYF@A@T54S	0.3	T	54	S	1AYF	Adrenodoxin	1.23	0.85	-0.38	0.76	0.82	0.06	1.07	1.24	0.17	97	120	23	0.44	0.51	0.07	0	0	0	1.66	1.67	0.01	5.64	5.68	0.04	-0.05	-0.18	-0.13	0.23	0.22	-0.01	15.77	9.47	-6.3	119	105	-14	28.5	18.3	-10.2	1	0	-1	-1.57
1AYF@A@Y82F	0.1	Y	82	F	1AYF	Adrenodoxin	1.5	1.43	-0.07	0.95	1.01	0.06	0.78	0.76	-0.02	41	41	0	0.42	0.31	-0.11	1	1	0	1.61	0.35	-1.26	5.66	5.48	-0.18	0.26	1.19	0.93	0.15	0.5	0.35	18.03	19.8	1.77	181	165	-16	59.1	56.1	-3	0	0	0	-0.87
1AYF@A@Y82L	-0.7	Y	82	L	1AYF	Adrenodoxin	1.5	1.1	-0.4	0.95	1.32	0.37	0.78	0.68	-0.1	41	40	-1	0.42	0.37	-0.05	1	0	-1	1.61	0.13	-1.48	5.66	5.98	0.32	0.26	1.06	0.8	0.15	0.45	0.3	18.03	21.4	3.37	181	131	-50	59.1	44.4	-14.7	0	1	1	-0.87
1AYF@A@Y82S	-0.8	Y	82	S	1AYF	Adrenodoxin	1.5	0.85	-0.65	0.95	0.82	-0.13	0.78	1.24	0.46	41	120	79	0.42	0.51	0.09	1	0	-1	1.61	1.67	0.06	5.66	5.68	0.02	0.26	-0.18	-0.44	0.15	0.22	0.07	18.03	9.47	-8.56	181	105	-76	59.1	18.3	-40.8	0	0	0	-0.87
1AYF@A@Y82W	-0.2	Y	82	W	1AYF	Adrenodoxin	1.5	1.3	-0.2	0.95	1.06	0.11	0.78	0.79	0.01	41	18	-23	0.42	0.31	-0.11	1	1	0	1.61	2.1	0.49	5.66	5.89	0.23	0.26	0.81	0.55	0.15	0.27	0.12	18.03	21.67	3.64	181	204	23	59.1	74.8	15.7	0	0	0	-0.87
1AZP@A@V30I	5.8	V	30	I	1AZP	Sac7d	1.86	1.71	-0.15	0.89	1.04	0.15	0.64	0.59	-0.05	74	96	22	0.39	0.46	0.07	0	0	0	0.13	0.13	0	5.96	5.94	-0.02	1.08	1.38	0.3	0.54	0.6	0.06	21.57	21.4	-0.17	117	131	14	34.1	44.4	10.3	1	1	0	-0.61
1AZP@A@W24A	-9.6	W	24	A	1AZP	Sac7d	1.3	0.75	-0.55	1.06	1.39	0.33	0.79	0.8	0.01	18	100	82	0.31	0.36	0.05	1	0	-1	2.1	0	-2.1	5.89	6.11	0.22	0.81	0.62	-0.19	0.27	0.38	0.11	21.67	11.5	-10.17	204	89	-115	74.8	13.7	-61.1	0	0	0	0.42
1BNI@A@D12G	-2	D	12	G	1BNI	Barnase	0.55	0.65	0.1	0.89	0.47	-0.42	1.33	1.62	0.29	106	49	-57	0.51	0.54	0.03	0	0	0	49.7	0	-49.7	2.77	5.97	3.2	-0.9	0.48	1.38	0.15	0.36	0.21	11.68	3.4	-8.28	133	75	-58	30	3.5	-26.5	0	0	0	-2.6
1BNI@A@D22M	-1.6	D	22	M	1BNI	Barnase	0.55	0.99	0.44	0.89	1.21	0.32	1.33	0.83	-0.5	106	94	-12	0.51	0.3	-0.21	0	0	0	49.7	1.43	-48.27	2.77	5.74	2.97	-0.9	0.64	1.54	0.15	0.4	0.25	11.68	16.25	4.57	133	149	16	30	45	15	0	0	0	-2.6
1BNI@A@D54N	-7.3	D	54	N	1BNI	Barnase	0.55	0.63	0.08	0.89	0.77	-0.12	1.33	1.39	0.06	106	134	28	0.51	0.46	-0.05	0	0	0	49.7	3.38	-46.32	2.77	5.41	2.64	-0.9	-0.78	0.12	0.15	0.12	-0.03	11.68	12.82	1.14	133	132	-1	30	32.7	2.7	0	0	0	-2.6
1BNI@A@D8A	-2	D	8	A	1BNI	Barnase	0.55	0.75	0.2	0.89	1.39	0.5	1.33	0.8	-0.53	106	100	-6	0.51	0.36	-0.15	0	0	0	49.7	0	-49.7	2.77	6.11	3.34	-0.9	0.62	1.52	0.15	0.38	0.23	11.68	11.5	-0.18	133	89	-44	30	13.7	-16.3	0	0	0	-2.6
1BNI@A@D8G	-3	D	8	G	1BNI	Barnase	0.55	0.65	0.1	0.89	0.47	-0.42	1.33	1.62	0.29	106	49	-57	0.51	0.54	0.03	0	0	0	49.7	0	-49.7	2.77	5.97	3.2	-0.9	0.48	1.38	0.15	0.36	0.21	11.68	3.4	-8.28	133	75	-58	30	3.5	-26.5	0	0	0	-2.6
1BNI@A@G52A	-13.3	G	52	A	1BNI	Barnase	0.65	0.75	0.1	0.47	1.39	0.92	1.62	0.8	-0.82	49	100	51	0.54	0.36	-0.18	0	0	0	0	0	0	5.97	6.11	0.14	0.48	0.62	0.14	0.36	0.38	0.02	3.4	11.5	8.1	75	89	14	3.5	13.7	10.2	0	0	0	-1.83
1BNI@A@G53A	-8.6	G	53	A	1BNI	Barnase	0.65	0.75	0.1	0.47	1.39	0.92	1.62	0.8	-0.82	49	100	51	0.54	0.36	-0.18	0	0	0	0	0	0	5.97	6.11	0.14	0.48	0.62	0.14	0.36	0.38	0.02	3.4	11.5	8.1	75	89	14	3.5	13.7	10.2	0	0	0	-1.83
1BNI@A@G53V	-19.6	G	53	V	1BNI	Barnase	0.65	1.86	1.21	0.47	0.89	0.42	1.62	0.64	-0.98	49	74	25	0.54	0.39	-0.15	0	0	0	0	0.13	0.13	5.97	5.96	-0.01	0.48	1.08	0.6	0.36	0.54	0.18	3.4	21.57	18.17	75	117	42	3.5	34.1	30.6	0	1	1	-1.83
1BNI@A@I51V	-4.5	I	51	V	1BNI	Barnase	1.71	1.86	0.15	1.04	0.89	-0.15	0.59	0.64	0.05	96	74	-22	0.46	0.39	-0.07	0	0	0	0.13	0.13	0	5.94	5.96	0.02	1.38	1.08	-0.3	0.6	0.54	-0.06	21.4	21.57	0.17	131	117	-14	44.4	34.1	-10.3	1	1	0	-0.03
1BNI@A@I88A	-11.2	I	88	A	1BNI	Barnase	1.71	0.75	-0.96	1.04	1.39	0.35	0.59	0.8	0.21	96	100	4	0.46	0.36	-0.1	0	0	0	0.13	0	-0.13	5.94	6.11	0.17	1.38	0.62	-0.76	0.6	0.38	-0.22	21.4	11.5	-9.9	131	89	-42	44.4	13.7	-30.7	1	0	-1	-0.03
1BNI@A@I88V	-2.9	I	88	V	1BNI	Barnase	1.71	1.86	0.15	1.04	0.89	-0.15	0.59	0.64	0.05	96	74	-22	0.46	0.39	-0.07	0	0	0	0.13	0.13	0	5.94	5.96	0.02	1.38	1.08	-0.3	0.6	0.54	-0.06	21.4	21.57	0.17	131	117	-14	44.4	34.1	-10.3	1	1	0	-0.03
1BNI@A@I96A	-9	I	96	A	1BNI	Barnase	1.71	0.75	-0.96	1.04	1.39	0.35	0.59	0.8	0.21	96	100	4	0.46	0.36	-0.1	0	0	0	0.13	0	-0.13	5.94	6.11	0.17	1.38	0.62	-0.76	0.6	0.38	-0.22	21.4	11.5	-9.9	131	89	-42	44.4	13.7	-30.7	1	0	-1	-0.03
1BNI@A@I96V	-2.4	I	96	V	1BNI	Barnase	1.71	1.86	0.15	1.04	0.89	-0.15	0.59	0.64	0.05	96	74	-22	0.46	0.39	-0.07	0	0	0	0.13	0.13	0	5.94	5.96	0.02	1.38	1.08	-0.3	0.6	0.54	-0.06	21.4	21.57	0.17	131	117	-14	44.4	34.1	-10.3	1	1	0	-0.03
1BNI@A@L14A	-11.9	L	14	A	1BNI	Barnase	1.1	0.75	-0.35	1.32	1.39	0.07	0.68	0.8	0.12	40	100	60	0.37	0.36	-0.01	0	0	0	0.13	0	-0.13	5.98	6.11	0.13	1.06	0.62	-0.44	0.45	0.38	-0.07	21.4	11.5	-9.9	131	89	-42	44.4	13.7	-30.7	1	0	-1	-0.13
1BNI@A@R69M	-5.8	R	69	M	1BNI	Barnase	0.91	0.99	0.08	1.17	1.21	0.04	0.91	0.83	-0.08	65	94	29	0.53	0.3	-0.23	0	0	0	52	1.43	-50.57	11.15	5.74	-5.41	-2.53	0.64	3.17	0.01	0.4	0.39	14.28	16.25	1.97	174	149	-25	77.3	45	-32.3	0	0	0	-2.84
1BNI@A@R83Q	-3.3	R	83	Q	1BNI	Barnase	0.91	0.76	-0.15	1.17	1.29	0.12	0.91	0.89	-0.02	65	93	28	0.53	0.49	-0.04	0	0	0	52	3.53	-48.47	11.15	5.65	-5.5	-2.53	-0.85	1.68	0.01	0.07	0.06	14.28	14.45	0.17	174	146	-28	77.3	42.7	-34.6	0	0	0	-2.84
1BNI@A@S91A	-4.8	S	91	A	1BNI	Barnase	0.85	0.75	-0.1	0.82	1.39	0.57	1.24	0.8	-0.44	120	100	-20	0.51	0.36	-0.15	0	0	0	1.67	0	-1.67	5.68	6.11	0.43	-0.18	0.62	0.8	0.22	0.38	0.16	9.47	11.5	2.03	105	89	-16	18.3	13.7	-4.6	0	0	0	-1.87
1BNI@A@S92A	-7.2	S	92	A	1BNI	Barnase	0.85	0.75	-0.1	0.82	1.39	0.57	1.24	0.8	-0.44	120	100	-20	0.51	0.36	-0.15	0	0	0	1.67	0	-1.67	5.68	6.11	0.43	-0.18	0.62	0.8	0.22	0.38	0.16	9.47	11.5	2.03	105	89	-16	18.3	13.7	-4.6	0	0	0	-1.87
1BNI@A@T16R	1.3	T	16	R	1BNI	Barnase	1.23	0.91	-0.32	0.76	1.17	0.41	1.07	0.91	-0.16	97	65	-32	0.44	0.53	0.09	0	0	0	1.66	52	50.34	5.64	11.15	5.51	-0.05	-2.53	-2.48	0.23	0.01	-0.22	15.77	14.28	-1.49	119	174	55	28.5	77.3	48.8	1	0	-1	-1.57
1BNI@A@T26G	-4.1	T	26	G	1BNI	Barnase	1.23	0.65	-0.58	0.76	0.47	-0.29	1.07	1.62	0.55	97	49	-48	0.44	0.54	0.1	0	0	0	1.66	0	-1.66	5.64	5.97	0.33	-0.05	0.48	0.53	0.23	0.36	0.13	15.77	3.4	-12.37	119	75	-44	28.5	3.5	-25	1	0	-1	-1.57
1BNI@A@Y17A	-5.1	Y	17	A	1BNI	Barnase	1.5	0.75	-0.75	0.95	1.39	0.44	0.78	0.8	0.02	41	100	59	0.42	0.36	-0.06	1	0	-1	1.61	0	-1.61	5.66	6.11	0.45	0.26	0.62	0.36	0.15	0.38	0.23	18.03	11.5	-6.53	181	89	-92	59.1	13.7	-45.4	0	0	0	-0.87
1BNI_H102A@A@D12A	-1	D	12	A	1BNI_H102A	Barnase (pseudo-wt)	0.55	0.75	0.2	0.89	1.39	0.5	1.33	0.8	-0.53	106	100	-6	0.51	0.36	-0.15	0	0	0	49.7	0	-49.7	2.77	6.11	3.34	-0.9	0.62	1.52	0.15	0.38	0.23	11.68	11.5	-0.18	133	89	-44	30	13.7	-16.3	0	0	0	-2.6
1BNI_H102A@A@D12G	-2.3	D	12	G	1BNI_H102A	Barnase (pseudo-wt)	0.55	0.65	0.1	0.89	0.47	-0.42	1.33	1.62	0.29	106	49	-57	0.51	0.54	0.03	0	0	0	49.7	0	-49.7	2.77	5.97	3.2	-0.9	0.48	1.38	0.15	0.36	0.21	11.68	3.4	-8.28	133	75	-58	30	3.5	-26.5	0	0	0	-2.6
1BNI_H102A@A@E73G	-12.7	E	73	G	1BNI_H102A	Barnase (pseudo-wt)	0.72	0.65	-0.07	1.35	0.47	-0.88	0.86	1.62	0.76	102	49	-53	0.5	0.54	0.04	0	0	0	49.9	0	-49.9	3.22	5.97	2.75	-0.74	0.48	1.22	0.18	0.36	0.18	13.57	3.4	-10.17	147	75	-72	40.2	3.5	-36.7	0	0	0	-2.47
1BNI_H102A@A@I55G	-5.3	I	55	G	1BNI_H102A	Barnase (pseudo-wt)	1.71	0.65	-1.06	1.04	0.47	-0.57	0.59	1.62	1.03	96	49	-47	0.46	0.54	0.08	0	0	0	0.13	0	-0.13	5.94	5.97	0.03	1.38	0.48	-0.9	0.6	0.36	-0.24	21.4	3.4	-18	131	75	-56	44.4	3.5	-40.9	1	0	-1	-0.03
1BNI_H102A@A@I96G	-15.7	I	96	G	1BNI_H102A	Barnase (pseudo-wt)	1.71	0.65	-1.06	1.04	0.47	-0.57	0.59	1.62	1.03	96	49	-47	0.46	0.54	0.08	0	0	0	0.13	0	-0.13	5.94	5.97	0.03	1.38	0.48	-0.9	0.6	0.36	-0.24	21.4	3.4	-18	131	75	-56	44.4	3.5	-40.9	1	0	-1	-0.03
1BNI_H102A@A@L89G	-8.7	L	89	G	1BNI_H102A	Barnase (pseudo-wt)	1.1	0.65	-0.45	1.32	0.47	-0.85	0.68	1.62	0.94	40	49	9	0.37	0.54	0.17	0	0	0	0.13	0	-0.13	5.98	5.97	-0.01	1.06	0.48	-0.58	0.45	0.36	-0.09	21.4	3.4	-18	131	75	-56	44.4	3.5	-40.9	1	0	-1	-0.13
1BNI_H102A@A@L95G	-9.1	L	95	G	1BNI_H102A	Barnase (pseudo-wt)	1.1	0.65	-0.45	1.32	0.47	-0.85	0.68	1.62	0.94	40	49	9	0.37	0.54	0.17	0	0	0	0.13	0	-0.13	5.98	5.97	-0.01	1.06	0.48	-0.58	0.45	0.36	-0.09	21.4	3.4	-18	131	75	-56	44.4	3.5	-40.9	1	0	-1	-0.13
1BNI_H102A@A@Q15A	-0.9	Q	15	A	1BNI_H102A	Barnase (pseudo-wt)	0.76	0.75	-0.01	1.29	1.39	0.1	0.89	0.8	-0.09	93	100	7	0.49	0.36	-0.13	0	0	0	3.53	0	-3.53	5.65	6.11	0.46	-0.85	0.62	1.47	0.07	0.38	0.31	14.45	11.5	-2.95	146	89	-57	42.7	13.7	-29	0	0	0	-2.05
1BNI_H102A@A@Q15G	-2	Q	15	G	1BNI_H102A	Barnase (pseudo-wt)	0.76	0.65	-0.11	1.29	0.47	-0.82	0.89	1.62	0.73	93	49	-44	0.49	0.54	0.05	0	0	0	3.53	0	-3.53	5.65	5.97	0.32	-0.85	0.48	1.33	0.07	0.36	0.29	14.45	3.4	-11.05	146	75	-71	42.7	3.5	-39.2	0	0	0	-2.05
1BNI_H102A@A@R72G	-5.7	R	72	G	1BNI_H102A	Barnase (pseudo-wt)	0.91	0.65	-0.26	1.17	0.47	-0.7	0.91	1.62	0.71	65	49	-16	0.53	0.54	0.01	0	0	0	52	0	-52	11.15	5.97	-5.18	-2.53	0.48	3.01	0.01	0.36	0.35	14.28	3.4	-10.88	174	75	-99	77.3	3.5	-73.8	0	0	0	-2.84
1BNI_H102A@A@Y13G	-15.6	Y	13	G	1BNI_H102A	Barnase (pseudo-wt)	1.5	0.65	-0.85	0.95	0.47	-0.48	0.78	1.62	0.84	41	49	8	0.42	0.54	0.12	1	0	-1	1.61	0	-1.61	5.66	5.97	0.31	0.26	0.48	0.22	0.15	0.36	0.21	18.03	3.4	-14.63	181	75	-106	59.1	3.5	-55.6	0	0	0	-0.87
1BNI_H102A@A@Y17G	-10.3	Y	17	G	1BNI_H102A	Barnase (pseudo-wt)	1.5	0.65	-0.85	0.95	0.47	-0.48	0.78	1.62	0.84	41	49	8	0.42	0.54	0.12	1	0	-1	1.61	0	-1.61	5.66	5.97	0.31	0.26	0.48	0.22	0.15	0.36	0.21	18.03	3.4	-14.63	181	75	-106	59.1	3.5	-55.6	0	0	0	-0.87
1BNI_H102A@A@Y97G	-17.9	Y	97	G	1BNI_H102A	Barnase (pseudo-wt)	1.5	0.65	-0.85	0.95	0.47	-0.48	0.78	1.62	0.84	41	49	8	0.42	0.54	0.12	1	0	-1	1.61	0	-1.61	5.66	5.97	0.31	0.26	0.48	0.22	0.15	0.36	0.21	18.03	3.4	-14.63	181	75	-106	59.1	3.5	-55.6	0	0	0	-0.87
1BRF@A@I23V	-2.7	I	23	V	1BRF	Rubredoxin	1.71	1.86	0.15	1.04	0.89	-0.15	0.59	0.64	0.05	96	74	-22	0.46	0.39	-0.07	0	0	0	0.13	0.13	0	5.94	5.96	0.02	1.38	1.08	-0.3	0.6	0.54	-0.06	21.4	21.57	0.17	131	117	-14	44.4	34.1	-10.3	1	1	0	-0.03
1BRF@A@L32I	-4.5	L	32	I	1BRF	Rubredoxin	1.1	1.71	0.61	1.32	1.04	-0.28	0.68	0.59	-0.09	40	96	56	0.37	0.46	0.09	0	0	0	0.13	0.13	0	5.98	5.94	-0.04	1.06	1.38	0.32	0.45	0.6	0.15	21.4	21.4	0	131	131	0	44.4	44.4	0	1	1	0	-0.13
1BVC@A@G129A	2	G	129	A	1BVC	Myoglobin	0.65	0.75	0.1	0.47	1.39	0.92	1.62	0.8	-0.82	49	100	51	0.54	0.36	-0.18	0	0	0	0	0	0	5.97	6.11	0.14	0.48	0.62	0.14	0.36	0.38	0.02	3.4	11.5	8.1	75	89	14	3.5	13.7	10.2	0	0	0	-1.83
1BVC@A@G23A	-2.2	G	23	A	1BVC	Myoglobin	0.65	0.75	0.1	0.47	1.39	0.92	1.62	0.8	-0.82	49	100	51	0.54	0.36	-0.18	0	0	0	0	0	0	5.97	6.11	0.14	0.48	0.62	0.14	0.36	0.38	0.02	3.4	11.5	8.1	75	89	14	3.5	13.7	10.2	0	0	0	-1.83
1BVC@A@H116A	0.3	H	116	A	1BVC	Myoglobin	0.99	0.75	-0.24	0.92	1.39	0.47	1.07	0.8	-0.27	66	100	34	0.32	0.36	0.04	1	0	-1	51.6	0	-51.6	7.47	6.11	-1.36	-0.4	0.62	1.02	0.17	0.38	0.21	13.69	11.5	-2.19	155	89	-66	45.1	13.7	-31.4	0	0	0	-1.7
1BVC@A@I111A	-6.4	I	111	A	1BVC	Myoglobin	1.71	0.75	-0.96	1.04	1.39	0.35	0.59	0.8	0.21	96	100	4	0.46	0.36	-0.1	0	0	0	0.13	0	-0.13	5.94	6.11	0.17	1.38	0.62	-0.76	0.6	0.38	-0.22	21.4	11.5	-9.9	131	89	-42	44.4	13.7	-30.7	1	0	-1	-0.03
1BVC@A@I111L	-2	I	111	L	1BVC	Myoglobin	1.71	1.1	-0.61	1.04	1.32	0.28	0.59	0.68	0.09	96	40	-56	0.46	0.37	-0.09	0	0	0	0.13	0.13	0	5.94	5.98	0.04	1.38	1.06	-0.32	0.6	0.45	-0.15	21.4	21.4	0	131	131	0	44.4	44.4	0	1	1	0	-0.03
1BVC@A@I111M	-3.7	I	111	M	1BVC	Myoglobin	1.71	0.99	-0.72	1.04	1.21	0.17	0.59	0.83	0.24	96	94	-2	0.46	0.3	-0.16	0	0	0	0.13	1.43	1.3	5.94	5.74	-0.2	1.38	0.64	-0.74	0.6	0.4	-0.2	21.4	16.25	-5.15	131	149	18	44.4	45	0.6	1	0	-1	-0.03
1BVC@A@I142A	-3.9	I	142	A	1BVC	Myoglobin	1.71	0.75	-0.96	1.04	1.39	0.35	0.59	0.8	0.21	96	100	4	0.46	0.36	-0.1	0	0	0	0.13	0	-0.13	5.94	6.11	0.17	1.38	0.62	-0.76	0.6	0.38	-0.22	21.4	11.5	-9.9	131	89	-42	44.4	13.7	-30.7	1	0	-1	-0.03
1BVC@A@I142L	1.8	I	142	L	1BVC	Myoglobin	1.71	1.1	-0.61	1.04	1.32	0.28	0.59	0.68	0.09	96	40	-56	0.46	0.37	-0.09	0	0	0	0.13	0.13	0	5.94	5.98	0.04	1.38	1.06	-0.32	0.6	0.45	-0.15	21.4	21.4	0	131	131	0	44.4	44.4	0	1	1	0	-0.03
1BVC@A@I142M	2.6	I	142	M	1BVC	Myoglobin	1.71	0.99	-0.72	1.04	1.21	0.17	0.59	0.83	0.24	96	94	-2	0.46	0.3	-0.16	0	0	0	0.13	1.43	1.3	5.94	5.74	-0.2	1.38	0.64	-0.74	0.6	0.4	-0.2	21.4	16.25	-5.15	131	149	18	44.4	45	0.6	1	0	-1	-0.03
1BVC@A@I142V	-0.3	I	142	V	1BVC	Myoglobin	1.71	1.86	0.15	1.04	0.89	-0.15	0.59	0.64	0.05	96	74	-22	0.46	0.39	-0.07	0	0	0	0.13	0.13	0	5.94	5.96	0.02	1.38	1.08	-0.3	0.6	0.54	-0.06	21.4	21.57	0.17	131	117	-14	44.4	34.1	-10.3	1	1	0	-0.03
1BVC@A@I28A	-4.4	I	28	A	1BVC	Myoglobin	1.71	0.75	-0.96	1.04	1.39	0.35	0.59	0.8	0.21	96	100	4	0.46	0.36	-0.1	0	0	0	0.13	0	-0.13	5.94	6.11	0.17	1.38	0.62	-0.76	0.6	0.38	-0.22	21.4	11.5	-9.9	131	89	-42	44.4	13.7	-30.7	1	0	-1	-0.03
1BVC@A@I28L	-1.7	I	28	L	1BVC	Myoglobin	1.71	1.1	-0.61	1.04	1.32	0.28	0.59	0.68	0.09	96	40	-56	0.46	0.37	-0.09	0	0	0	0.13	0.13	0	5.94	5.98	0.04	1.38	1.06	-0.32	0.6	0.45	-0.15	21.4	21.4	0	131	131	0	44.4	44.4	0	1	1	0	-0.03
1BVC@A@I28M	-1.7	I	28	M	1BVC	Myoglobin	1.71	0.99	-0.72	1.04	1.21	0.17	0.59	0.83	0.24	96	94	-2	0.46	0.3	-0.16	0	0	0	0.13	1.43	1.3	5.94	5.74	-0.2	1.38	0.64	-0.74	0.6	0.4	-0.2	21.4	16.25	-5.15	131	149	18	44.4	45	0.6	1	0	-1	-0.03
1BVC@A@I28V	0.1	I	28	V	1BVC	Myoglobin	1.71	1.86	0.15	1.04	0.89	-0.15	0.59	0.64	0.05	96	74	-22	0.46	0.39	-0.07	0	0	0	0.13	0.13	0	5.94	5.96	0.02	1.38	1.08	-0.3	0.6	0.54	-0.06	21.4	21.57	0.17	131	117	-14	44.4	34.1	-10.3	1	1	0	-0.03
1BVC@A@L11A	-0.8	L	11	A	1BVC	Myoglobin	1.1	0.75	-0.35	1.32	1.39	0.07	0.68	0.8	0.12	40	100	60	0.37	0.36	-0.01	0	0	0	0.13	0	-0.13	5.98	6.11	0.13	1.06	0.62	-0.44	0.45	0.38	-0.07	21.4	11.5	-9.9	131	89	-42	44.4	13.7	-30.7	1	0	-1	-0.13
1BVC@A@L135I	-5.2	L	135	I	1BVC	Myoglobin	1.1	1.71	0.61	1.32	1.04	-0.28	0.68	0.59	-0.09	40	96	56	0.37	0.46	0.09	0	0	0	0.13	0.13	0	5.98	5.94	-0.04	1.06	1.38	0.32	0.45	0.6	0.15	21.4	21.4	0	131	131	0	44.4	44.4	0	1	1	0	-0.13
1BVC@A@L135M	-2.5	L	135	M	1BVC	Myoglobin	1.1	0.99	-0.11	1.32	1.21	-0.11	0.68	0.83	0.15	40	94	54	0.37	0.3	-0.07	0	0	0	0.13	1.43	1.3	5.98	5.74	-0.24	1.06	0.64	-0.42	0.45	0.4	-0.05	21.4	16.25	-5.15	131	149	18	44.4	45	0.6	1	0	-1	-0.13
1BVC@A@L135V	-8.3	L	135	V	1BVC	Myoglobin	1.1	1.86	0.76	1.32	0.89	-0.43	0.68	0.64	-0.04	40	74	34	0.37	0.39	0.02	0	0	0	0.13	0.13	0	5.98	5.96	-0.02	1.06	1.08	0.02	0.45	0.54	0.09	21.4	21.57	0.17	131	117	-14	44.4	34.1	-10.3	1	1	0	-0.13
1BVC@A@L137A	-3.6	L	137	A	1BVC	Myoglobin	1.1	0.75	-0.35	1.32	1.39	0.07	0.68	0.8	0.12	40	100	60	0.37	0.36	-0.01	0	0	0	0.13	0	-0.13	5.98	6.11	0.13	1.06	0.62	-0.44	0.45	0.38	-0.07	21.4	11.5	-9.9	131	89	-42	44.4	13.7	-30.7	1	0	-1	-0.13
1BVC@A@L149A	-3.2	L	149	A	1BVC	Myoglobin	1.1	0.75	-0.35	1.32	1.39	0.07	0.68	0.8	0.12	40	100	60	0.37	0.36	-0.01	0	0	0	0.13	0	-0.13	5.98	6.11	0.13	1.06	0.62	-0.44	0.45	0.38	-0.07	21.4	11.5	-9.9	131	89	-42	44.4	13.7	-30.7	1	0	-1	-0.13
1BVC@A@L29A	-8.9	L	29	A	1BVC	Myoglobin	1.1	0.75	-0.35	1.32	1.39	0.07	0.68	0.8	0.12	40	100	60	0.37	0.36	-0.01	0	0	0	0.13	0	-0.13	5.98	6.11	0.13	1.06	0.62	-0.44	0.45	0.38	-0.07	21.4	11.5	-9.9	131	89	-42	44.4	13.7	-30.7	1	0	-1	-0.13
1BVC@A@L29I	-3.6	L	29	I	1BVC	Myoglobin	1.1	1.71	0.61	1.32	1.04	-0.28	0.68	0.59	-0.09	40	96	56	0.37	0.46	0.09	0	0	0	0.13	0.13	0	5.98	5.94	-0.04	1.06	1.38	0.32	0.45	0.6	0.15	21.4	21.4	0	131	131	0	44.4	44.4	0	1	1	0	-0.13
1BVC@A@L29M	0.3	L	29	M	1BVC	Myoglobin	1.1	0.99	-0.11	1.32	1.21	-0.11	0.68	0.83	0.15	40	94	54	0.37	0.3	-0.07	0	0	0	0.13	1.43	1.3	5.98	5.74	-0.24	1.06	0.64	-0.42	0.45	0.4	-0.05	21.4	16.25	-5.15	131	149	18	44.4	45	0.6	1	0	-1	-0.13
1BVC@A@L29V	-6	L	29	V	1BVC	Myoglobin	1.1	1.86	0.76	1.32	0.89	-0.43	0.68	0.64	-0.04	40	74	34	0.37	0.39	0.02	0	0	0	0.13	0.13	0	5.98	5.96	-0.02	1.06	1.08	0.02	0.45	0.54	0.09	21.4	21.57	0.17	131	117	-14	44.4	34.1	-10.3	1	1	0	-0.13
1BVC@A@L49I	-2.5	L	49	I	1BVC	Myoglobin	1.1	1.71	0.61	1.32	1.04	-0.28	0.68	0.59	-0.09	40	96	56	0.37	0.46	0.09	0	0	0	0.13	0.13	0	5.98	5.94	-0.04	1.06	1.38	0.32	0.45	0.6	0.15	21.4	21.4	0	131	131	0	44.4	44.4	0	1	1	0	-0.13
1BVC@A@L69A	-3.8	L	69	A	1BVC	Myoglobin	1.1	0.75	-0.35	1.32	1.39	0.07	0.68	0.8	0.12	40	100	60	0.37	0.36	-0.01	0	0	0	0.13	0	-0.13	5.98	6.11	0.13	1.06	0.62	-0.44	0.45	0.38	-0.07	21.4	11.5	-9.9	131	89	-42	44.4	13.7	-30.7	1	0	-1	-0.13
1BVC@A@L69I	-0.1	L	69	I	1BVC	Myoglobin	1.1	1.71	0.61	1.32	1.04	-0.28	0.68	0.59	-0.09	40	96	56	0.37	0.46	0.09	0	0	0	0.13	0.13	0	5.98	5.94	-0.04	1.06	1.38	0.32	0.45	0.6	0.15	21.4	21.4	0	131	131	0	44.4	44.4	0	1	1	0	-0.13
1BVC@A@L69M	0	L	69	M	1BVC	Myoglobin	1.1	0.99	-0.11	1.32	1.21	-0.11	0.68	0.83	0.15	40	94	54	0.37	0.3	-0.07	0	0	0	0.13	1.43	1.3	5.98	5.74	-0.24	1.06	0.64	-0.42	0.45	0.4	-0.05	21.4	16.25	-5.15	131	149	18	44.4	45	0.6	1	0	-1	-0.13
1BVC@A@L69V	-0.3	L	69	V	1BVC	Myoglobin	1.1	1.86	0.76	1.32	0.89	-0.43	0.68	0.64	-0.04	40	74	34	0.37	0.39	0.02	0	0	0	0.13	0.13	0	5.98	5.96	-0.02	1.06	1.08	0.02	0.45	0.54	0.09	21.4	21.57	0.17	131	117	-14	44.4	34.1	-10.3	1	1	0	-0.13
1BVC@A@L9A	-0.8	L	9	A	1BVC	Myoglobin	1.1	0.75	-0.35	1.32	1.39	0.07	0.68	0.8	0.12	40	100	60	0.37	0.36	-0.01	0	0	0	0.13	0	-0.13	5.98	6.11	0.13	1.06	0.62	-0.44	0.45	0.38	-0.07	21.4	11.5	-9.9	131	89	-42	44.4	13.7	-30.7	1	0	-1	-0.13
1BVC@A@P88A	1.1	P	88	A	1BVC	Myoglobin	0.44	0.75	0.31	0.5	1.39	0.89	1.72	0.8	-0.92	56	100	44	0.51	0.36	-0.15	0	0	0	1.58	0	-1.58	6.3	6.11	-0.19	0.12	0.62	0.5	0.18	0.38	0.2	17.43	11.5	-5.93	115	89	-26	30.7	13.7	-17	0	0	0	-1.34
1BVC@A@S117A	-0.5	S	117	A	1BVC	Myoglobin	0.85	0.75	-0.1	0.82	1.39	0.57	1.24	0.8	-0.44	120	100	-20	0.51	0.36	-0.15	0	0	0	1.67	0	-1.67	5.68	6.11	0.43	-0.18	0.62	0.8	0.22	0.38	0.16	9.47	11.5	2.03	105	89	-16	18.3	13.7	-4.6	0	0	0	-1.87
1BVC@A@T51A	-2.8	T	51	A	1BVC	Myoglobin	1.23	0.75	-0.48	0.76	1.39	0.63	1.07	0.8	-0.27	97	100	3	0.44	0.36	-0.08	0	0	0	1.66	0	-1.66	5.64	6.11	0.47	-0.05	0.62	0.67	0.23	0.38	0.15	15.77	11.5	-4.27	119	89	-30	28.5	13.7	-14.8	1	0	-1	-1.57
1BVC@A@T67A	-0.5	T	67	A	1BVC	Myoglobin	1.23	0.75	-0.48	0.76	1.39	0.63	1.07	0.8	-0.27	97	100	3	0.44	0.36	-0.08	0	0	0	1.66	0	-1.66	5.64	6.11	0.47	-0.05	0.62	0.67	0.23	0.38	0.15	15.77	11.5	-4.27	119	89	-30	28.5	13.7	-14.8	1	0	-1	-1.57
1BVC@A@V114A	-2.9	V	114	A	1BVC	Myoglobin	1.86	0.75	-1.11	0.89	1.39	0.5	0.64	0.8	0.16	74	100	26	0.39	0.36	-0.03	0	0	0	0.13	0	-0.13	5.96	6.11	0.15	1.08	0.62	-0.46	0.54	0.38	-0.16	21.57	11.5	-10.07	117	89	-28	34.1	13.7	-20.4	1	0	-1	-0.61
1BVC@A@V13A	-1.3	V	13	A	1BVC	Myoglobin	1.86	0.75	-1.11	0.89	1.39	0.5	0.64	0.8	0.16	74	100	26	0.39	0.36	-0.03	0	0	0	0.13	0	-0.13	5.96	6.11	0.15	1.08	0.62	-0.46	0.54	0.38	-0.16	21.57	11.5	-10.07	117	89	-28	34.1	13.7	-20.4	1	0	-1	-0.61
1BVC@A@V66A	1.4	V	66	A	1BVC	Myoglobin	1.86	0.75	-1.11	0.89	1.39	0.5	0.64	0.8	0.16	74	100	26	0.39	0.36	-0.03	0	0	0	0.13	0	-0.13	5.96	6.11	0.15	1.08	0.62	-0.46	0.54	0.38	-0.16	21.57	11.5	-10.07	117	89	-28	34.1	13.7	-20.4	1	0	-1	-0.61
1C52@A@M69A	4	M	69	A	1C52	Cytochrome c-552	0.99	0.75	-0.24	1.21	1.39	0.18	0.83	0.8	-0.03	94	100	6	0.3	0.36	0.06	0	0	0	1.43	0	-1.43	5.74	6.11	0.37	0.64	0.62	-0.02	0.4	0.38	-0.02	16.25	11.5	-4.75	149	89	-60	45	13.7	-31.3	0	0	0	0.6
1C52@A@M69H	-2	M	69	H	1C52	Cytochrome c-552	0.99	0.99	0	1.21	0.92	-0.29	0.83	1.07	0.24	94	66	-28	0.3	0.32	0.02	0	1	1	1.43	51.6	50.17	5.74	7.47	1.73	0.64	-0.4	-1.04	0.4	0.17	-0.23	16.25	13.69	-2.56	149	155	6	45	45.1	0.1	0	0	0	0.6
1C8C@A@F32Y	-10.4	F	32	Y	1C8C	Sso7d	1.43	1.5	0.07	1.01	0.95	-0.06	0.76	0.78	0.02	41	41	0	0.31	0.42	0.11	1	1	0	0.35	1.61	1.26	5.48	5.66	0.18	1.19	0.26	-0.93	0.5	0.15	-0.35	19.8	18.03	-1.77	165	181	16	56.1	59.1	3	0	0	0	-0.04
1C8C@A@I30V	-3.9	I	30	V	1C8C	Sso7d	1.71	1.86	0.15	1.04	0.89	-0.15	0.59	0.64	0.05	96	74	-22	0.46	0.39	-0.07	0	0	0	0.13	0.13	0	5.94	5.96	0.02	1.38	1.08	-0.3	0.6	0.54	-0.06	21.4	21.57	0.17	131	117	-14	44.4	34.1	-10.3	1	1	0	-0.03
1C8C@A@W24A	-6.1	W	24	A	1C8C	Sso7d	1.3	0.75	-0.55	1.06	1.39	0.33	0.79	0.8	0.01	18	100	82	0.31	0.36	0.05	1	0	-1	2.1	0	-2.1	5.89	6.11	0.22	0.81	0.62	-0.19	0.27	0.38	0.11	21.67	11.5	-10.17	204	89	-115	74.8	13.7	-61.1	0	0	0	0.42
1C9O@A@E12K	-2.5	E	12	K	1C9O	Cold Schock Protein	0.72	0.83	0.11	1.35	1.11	-0.24	0.86	1	0.14	102	56	-46	0.5	0.47	-0.03	0	0	0	49.9	49.5	-0.4	3.22	9.59	6.37	-0.74	-1.5	-0.76	0.18	0.03	-0.15	13.57	15.71	2.14	147	146	-1	40.2	61.5	21.3	0	0	0	-2.47
1C9O@A@E21A	-1.9	E	21	A	1C9O	Cold Schock Protein	0.72	0.75	0.03	1.35	1.39	0.04	0.86	0.8	-0.06	102	100	-2	0.5	0.36	-0.14	0	0	0	49.9	0	-49.9	3.22	6.11	2.89	-0.74	0.62	1.36	0.18	0.38	0.2	13.57	11.5	-2.07	147	89	-58	40.2	13.7	-26.5	0	0	0	-2.47
1C9O@A@E21K	-1.5	E	21	K	1C9O	Cold Schock Protein	0.72	0.83	0.11	1.35	1.11	-0.24	0.86	1	0.14	102	56	-46	0.5	0.47	-0.03	0	0	0	49.9	49.5	-0.4	3.22	9.59	6.37	-0.74	-1.5	-0.76	0.18	0.03	-0.15	13.57	15.71	2.14	147	146	-1	40.2	61.5	21.3	0	0	0	-2.47
1C9O@A@E36K	-0.9	E	36	K	1C9O	Cold Schock Protein	0.72	0.83	0.11	1.35	1.11	-0.24	0.86	1	0.14	102	56	-46	0.5	0.47	-0.03	0	0	0	49.9	49.5	-0.4	3.22	9.59	6.37	-0.74	-1.5	-0.76	0.18	0.03	-0.15	13.57	15.71	2.14	147	146	-1	40.2	61.5	21.3	0	0	0	-2.47
1C9O@A@E46A	-1.5	E	46	A	1C9O	Cold Schock Protein	0.72	0.75	0.03	1.35	1.39	0.04	0.86	0.8	-0.06	102	100	-2	0.5	0.36	-0.14	0	0	0	49.9	0	-49.9	3.22	6.11	2.89	-0.74	0.62	1.36	0.18	0.38	0.2	13.57	11.5	-2.07	147	89	-58	40.2	13.7	-26.5	0	0	0	-2.47
1C9O@A@E46K	-2.9	E	46	K	1C9O	Cold Schock Protein	0.72	0.83	0.11	1.35	1.11	-0.24	0.86	1	0.14	102	56	-46	0.5	0.47	-0.03	0	0	0	49.9	49.5	-0.4	3.22	9.59	6.37	-0.74	-1.5	-0.76	0.18	0.03	-0.15	13.57	15.71	2.14	147	146	-1	40.2	61.5	21.3	0	0	0	-2.47
1C9O@A@E50K	-3.4	E	50	K	1C9O	Cold Schock Protein	0.72	0.83	0.11	1.35	1.11	-0.24	0.86	1	0.14	102	56	-46	0.5	0.47	-0.03	0	0	0	49.9	49.5	-0.4	3.22	9.59	6.37	-0.74	-1.5	-0.76	0.18	0.03	-0.15	13.57	15.71	2.14	147	146	-1	40.2	61.5	21.3	0	0	0	-2.47
1C9O@A@G23Q	-2.2	G	23	Q	1C9O	Cold Schock Protein	0.65	0.76	0.11	0.47	1.29	0.82	1.62	0.89	-0.73	49	93	44	0.54	0.49	-0.05	0	0	0	0	3.53	3.53	5.97	5.65	-0.32	0.48	-0.85	-1.33	0.36	0.07	-0.29	3.4	14.45	11.05	75	146	71	3.5	42.7	39.2	0	0	0	-1.83
1C9O@A@H29E	-3.4	H	29	E	1C9O	Cold Schock Protein	0.99	0.72	-0.27	0.92	1.35	0.43	1.07	0.86	-0.21	66	102	36	0.32	0.5	0.18	1	0	-1	51.6	49.9	-1.7	7.47	3.22	-4.25	-0.4	-0.74	-0.34	0.17	0.18	0.01	13.69	13.57	-0.12	155	147	-8	45.1	40.2	-4.9	0	0	0	-1.7
1C9O@A@L66E	-8	L	66	E	1C9O	Cold Schock Protein	1.1	0.72	-0.38	1.32	1.35	0.03	0.68	0.86	0.18	40	102	62	0.37	0.5	0.13	0	0	0	0.13	49.9	49.77	5.98	3.22	-2.76	1.06	-0.74	-1.8	0.45	0.18	-0.27	21.4	13.57	-7.83	131	147	16	44.4	40.2	-4.2	1	0	-1	-0.13
1C9O@A@N11S	2.3	N	11	S	1C9O	Cold Schock Protein	0.63	0.85	0.22	0.77	0.82	0.05	1.39	1.24	-0.15	134	120	-14	0.46	0.51	0.05	0	0	0	3.38	1.67	-1.71	5.41	5.68	0.27	-0.78	-0.18	0.6	0.12	0.22	0.1	12.82	9.47	-3.35	132	105	-27	32.7	18.3	-14.4	0	0	0	-2.41
1C9O@A@N55K	0.8	N	55	K	1C9O	Cold Schock Protein	0.63	0.83	0.2	0.77	1.11	0.34	1.39	1	-0.39	134	56	-78	0.46	0.47	0.01	0	0	0	3.38	49.5	46.12	5.41	9.59	4.18	-0.78	-1.5	-0.72	0.12	0.03	-0.09	12.82	15.71	2.89	132	146	14	32.7	61.5	28.8	0	0	0	-2.41
1C9O@A@Q2L	4	Q	2	L	1C9O	Cold Schock Protein	0.76	1.1	0.34	1.29	1.32	0.03	0.89	0.68	-0.21	93	40	-53	0.49	0.37	-0.12	0	0	0	3.53	0.13	-3.4	5.65	5.98	0.33	-0.85	1.06	1.91	0.07	0.45	0.38	14.45	21.4	6.95	146	131	-15	42.7	44.4	1.7	0	1	1	-2.05
1C9O@A@Q53E	-0.8	Q	53	E	1C9O	Cold Schock Protein	0.76	0.72	-0.04	1.29	1.35	0.06	0.89	0.86	-0.03	93	102	9	0.49	0.5	0.01	0	0	0	3.53	49.9	46.37	5.65	3.22	-2.43	-0.85	-0.74	0.11	0.07	0.18	0.11	14.45	13.57	-0.88	146	147	1	42.7	40.2	-2.5	0	0	0	-2.05
1C9O@A@R3A	-12	R	3	A	1C9O	Cold Schock Protein	0.91	0.75	-0.16	1.17	1.39	0.22	0.91	0.8	-0.11	65	100	35	0.53	0.36	-0.17	0	0	0	52	0	-52	11.15	6.11	-5.04	-2.53	0.62	3.15	0.01	0.38	0.37	14.28	11.5	-2.78	174	89	-85	77.3	13.7	-63.6	0	0	0	-2.84
1C9O@A@R3E	-17.8	R	3	E	1C9O	Cold Schock Protein	0.91	0.72	-0.19	1.17	1.35	0.18	0.91	0.86	-0.05	65	102	37	0.53	0.5	-0.03	0	0	0	52	49.9	-2.1	11.15	3.22	-7.93	-2.53	-0.74	1.79	0.01	0.18	0.17	14.28	13.57	-0.71	174	147	-27	77.3	40.2	-37.1	0	0	0	-2.84
1C9O@A@R3K	-0.8	R	3	K	1C9O	Cold Schock Protein	0.91	0.83	-0.08	1.17	1.11	-0.06	0.91	1	0.09	65	56	-9	0.53	0.47	-0.06	0	0	0	52	49.5	-2.5	11.15	9.59	-1.56	-2.53	-1.5	1.03	0.01	0.03	0.02	14.28	15.71	1.43	174	146	-28	77.3	61.5	-15.8	0	0	0	-2.84
1C9O@A@R3L	-6	R	3	L	1C9O	Cold Schock Protein	0.91	1.1	0.19	1.17	1.32	0.15	0.91	0.68	-0.23	65	40	-25	0.53	0.37	-0.16	0	0	0	52	0.13	-51.87	11.15	5.98	-5.17	-2.53	1.06	3.59	0.01	0.45	0.44	14.28	21.4	7.12	174	131	-43	77.3	44.4	-32.9	0	1	1	-2.84
1C9O@A@R56E	3.1	R	56	E	1C9O	Cold Schock Protein	0.91	0.72	-0.19	1.17	1.35	0.18	0.91	0.86	-0.05	65	102	37	0.53	0.5	-0.03	0	0	0	52	49.9	-2.1	11.15	3.22	-7.93	-2.53	-0.74	1.79	0.01	0.18	0.17	14.28	13.57	-0.71	174	147	-27	77.3	40.2	-37.1	0	0	0	-2.84
1C9O@A@S24D	0.9	S	24	D	1C9O	Cold Schock Protein	0.85	0.55	-0.3	0.82	0.89	0.07	1.24	1.33	0.09	120	106	-14	0.51	0.51	0	0	0	0	1.67	49.7	48.03	5.68	2.77	-2.91	-0.18	-0.9	-0.72	0.22	0.15	-0.07	9.47	11.68	2.21	105	133	28	18.3	30	11.7	0	0	0	-1.87
1C9O@A@T31S	0.9	T	31	S	1C9O	Cold Schock Protein	1.23	0.85	-0.38	0.76	0.82	0.06	1.07	1.24	0.17	97	120	23	0.44	0.51	0.07	0	0	0	1.66	1.67	0.01	5.64	5.68	0.04	-0.05	-0.18	-0.13	0.23	0.22	-0.01	15.77	9.47	-6.3	119	105	-14	28.5	18.3	-10.2	1	0	-1	-1.57
1C9O@A@V64T	-1.8	V	64	T	1C9O	Cold Schock Protein	1.86	1.23	-0.63	0.89	0.76	-0.13	0.64	1.07	0.43	74	97	23	0.39	0.44	0.05	0	0	0	0.13	1.66	1.53	5.96	5.64	-0.32	1.08	-0.05	-1.13	0.54	0.23	-0.31	21.57	15.77	-5.8	117	119	2	34.1	28.5	-5.6	1	1	0	-0.61
1C9O@A@Y15F	-0.2	Y	15	F	1C9O	Cold Schock Protein	1.5	1.43	-0.07	0.95	1.01	0.06	0.78	0.76	-0.02	41	41	0	0.42	0.31	-0.11	1	1	0	1.61	0.35	-1.26	5.66	5.48	-0.18	0.26	1.19	0.93	0.15	0.5	0.35	18.03	19.8	1.77	181	165	-16	59.1	56.1	-3	0	0	0	-0.87
1CHK@A@A104L	-5.3	A	104	L	1CHK	Chitosanase	0.75	1.1	0.35	1.39	1.32	-0.07	0.8	0.68	-0.12	100	40	-60	0.36	0.37	0.01	0	0	0	0	0.13	0.13	6.11	5.98	-0.13	0.62	1.06	0.44	0.38	0.45	0.07	11.5	21.4	9.9	89	131	42	13.7	44.4	30.7	0	1	1	-1.52
1CHK@A@K164R	-1	K	164	R	1CHK	Chitosanase	0.83	0.91	0.08	1.11	1.17	0.06	1	0.91	-0.09	56	65	9	0.47	0.53	0.06	0	0	0	49.5	52	2.5	9.59	11.15	1.56	-1.5	-2.53	-1.03	0.03	0.01	-0.02	15.71	14.28	-1.43	146	174	28	61.5	77.3	15.8	0	0	0	-2.82
1CHK@A@W101F	-6.6	W	101	F	1CHK	Chitosanase	1.3	1.43	0.13	1.06	1.01	-0.05	0.79	0.76	-0.03	18	41	23	0.31	0.31	0	1	1	0	2.1	0.35	-1.75	5.89	5.48	-0.41	0.81	1.19	0.38	0.27	0.5	0.23	21.67	19.8	-1.87	204	165	-39	74.8	56.1	-18.7	0	0	0	0.42
1CHK@A@W227F	-5.9	W	227	F	1CHK	Chitosanase	1.3	1.43	0.13	1.06	1.01	-0.05	0.79	0.76	-0.03	18	41	23	0.31	0.31	0	1	1	0	2.1	0.35	-1.75	5.89	5.48	-0.41	0.81	1.19	0.38	0.27	0.5	0.23	21.67	19.8	-1.87	204	165	-39	74.8	56.1	-18.7	0	0	0	0.42
1CHK@A@W28F	-7	W	28	F	1CHK	Chitosanase	1.3	1.43	0.13	1.06	1.01	-0.05	0.79	0.76	-0.03	18	41	23	0.31	0.31	0	1	1	0	2.1	0.35	-1.75	5.89	5.48	-0.41	0.81	1.19	0.38	0.27	0.5	0.23	21.67	19.8	-1.87	204	165	-39	74.8	56.1	-18.7	0	0	0	0.42
1CSP@A@A46E	-5.2	A	46	E	1CSP	Cold Schock Protein	0.75	0.72	-0.03	1.39	1.35	-0.04	0.8	0.86	0.06	100	102	2	0.36	0.5	0.14	0	0	0	0	49.9	49.9	6.11	3.22	-2.89	0.62	-0.74	-1.36	0.38	0.18	-0.2	11.5	13.57	2.07	89	147	58	13.7	40.2	26.5	0	0	0	-1.52
1CSP@A@A46K	8.4	A	46	K	1CSP	Cold Schock Protein	0.75	0.83	0.08	1.39	1.11	-0.28	0.8	1	0.2	100	56	-44	0.36	0.47	0.11	0	0	0	0	49.5	49.5	6.11	9.59	3.48	0.62	-1.5	-2.12	0.38	0.03	-0.35	11.5	15.71	4.21	89	146	57	13.7	61.5	47.8	0	0	0	-1.52
1CSP@A@A46L	4.1	A	46	L	1CSP	Cold Schock Protein	0.75	1.1	0.35	1.39	1.32	-0.07	0.8	0.68	-0.12	100	40	-60	0.36	0.37	0.01	0	0	0	0	0.13	0.13	6.11	5.98	-0.13	0.62	1.06	0.44	0.38	0.45	0.07	11.5	21.4	9.9	89	131	42	13.7	44.4	30.7	0	1	1	-1.52
1CSP@A@D25Q	-8.1	D	25	Q	1CSP	Cold Schock Protein	0.55	0.76	0.21	0.89	1.29	0.4	1.33	0.89	-0.44	106	93	-13	0.51	0.49	-0.02	0	0	0	49.7	3.53	-46.17	2.77	5.65	2.88	-0.9	-0.85	0.05	0.15	0.07	-0.08	11.68	14.45	2.77	133	146	13	30	42.7	12.7	0	0	0	-2.6
1CSP@A@E3K	16.6	E	3	K	1CSP	Cold Schock Protein	0.72	0.83	0.11	1.35	1.11	-0.24	0.86	1	0.14	102	56	-46	0.5	0.47	-0.03	0	0	0	49.9	49.5	-0.4	3.22	9.59	6.37	-0.74	-1.5	-0.76	0.18	0.03	-0.15	13.57	15.71	2.14	147	146	-1	40.2	61.5	21.3	0	0	0	-2.47
1CSP@A@E3L	9.3	E	3	L	1CSP	Cold Schock Protein	0.72	1.1	0.38	1.35	1.32	-0.03	0.86	0.68	-0.18	102	40	-62	0.5	0.37	-0.13	0	0	0	49.9	0.13	-49.77	3.22	5.98	2.76	-0.74	1.06	1.8	0.18	0.45	0.27	13.57	21.4	7.83	147	131	-16	40.2	44.4	4.2	0	1	1	-2.47
1CSP@A@E3Q	10.3	E	3	Q	1CSP	Cold Schock Protein	0.72	0.76	0.04	1.35	1.29	-0.06	0.86	0.89	0.03	102	93	-9	0.5	0.49	-0.01	0	0	0	49.9	3.53	-46.37	3.22	5.65	2.43	-0.74	-0.85	-0.11	0.18	0.07	-0.11	13.57	14.45	0.88	147	146	-1	40.2	42.7	2.5	0	0	0	-2.47
1CSP@A@E3R	15.8	E	3	R	1CSP	Cold Schock Protein	0.72	0.91	0.19	1.35	1.17	-0.18	0.86	0.91	0.05	102	65	-37	0.5	0.53	0.03	0	0	0	49.9	52	2.1	3.22	11.15	7.93	-0.74	-2.53	-1.79	0.18	0.01	-0.17	13.57	14.28	0.71	147	174	27	40.2	77.3	37.1	0	0	0	-2.47
1CSP@A@E3V	10.2	E	3	V	1CSP	Cold Schock Protein	0.72	1.86	1.14	1.35	0.89	-0.46	0.86	0.64	-0.22	102	74	-28	0.5	0.39	-0.11	0	0	0	49.9	0.13	-49.77	3.22	5.96	2.74	-0.74	1.08	1.82	0.18	0.54	0.36	13.57	21.57	8	147	117	-30	40.2	34.1	-6.1	0	1	1	-2.47
1CSP@A@E43S	0.9	E	43	S	1CSP	Cold Schock Protein	0.72	0.85	0.13	1.35	0.82	-0.53	0.86	1.24	0.38	102	120	18	0.5	0.51	0.01	0	0	0	49.9	1.67	-48.23	3.22	5.68	2.46	-0.74	-0.18	0.56	0.18	0.22	0.04	13.57	9.47	-4.1	147	105	-42	40.2	18.3	-21.9	0	0	0	-2.47
1CSP@A@E50Q	-9.7	E	50	Q	1CSP	Cold Schock Protein	0.72	0.76	0.04	1.35	1.29	-0.06	0.86	0.89	0.03	102	93	-9	0.5	0.49	-0.01	0	0	0	49.9	3.53	-46.37	3.22	5.65	2.43	-0.74	-0.85	-0.11	0.18	0.07	-0.11	13.57	14.45	0.88	147	146	-1	40.2	42.7	2.5	0	0	0	-2.47
1CSP@A@E66K	12.9	E	66	K	1CSP	Cold Schock Protein	0.72	0.83	0.11	1.35	1.11	-0.24	0.86	1	0.14	102	56	-46	0.5	0.47	-0.03	0	0	0	49.9	49.5	-0.4	3.22	9.59	6.37	-0.74	-1.5	-0.76	0.18	0.03	-0.15	13.57	15.71	2.14	147	146	-1	40.2	61.5	21.3	0	0	0	-2.47
1CSP@A@E66L	12.6	E	66	L	1CSP	Cold Schock Protein	0.72	1.1	0.38	1.35	1.32	-0.03	0.86	0.68	-0.18	102	40	-62	0.5	0.37	-0.13	0	0	0	49.9	0.13	-49.77	3.22	5.98	2.76	-0.74	1.06	1.8	0.18	0.45	0.27	13.57	21.4	7.83	147	131	-16	40.2	44.4	4.2	0	1	1	-2.47
1CSP@A@E66V	10.6	E	66	V	1CSP	Cold Schock Protein	0.72	1.86	1.14	1.35	0.89	-0.46	0.86	0.64	-0.22	102	74	-28	0.5	0.39	-0.11	0	0	0	49.9	0.13	-49.77	3.22	5.96	2.74	-0.74	1.08	1.82	0.18	0.54	0.36	13.57	21.57	8	147	117	-30	40.2	34.1	-6.1	0	1	1	-2.47
1CSP@A@F15A	-15.8	F	15	A	1CSP	Cold Schock Protein	1.43	0.75	-0.68	1.01	1.39	0.38	0.76	0.8	0.04	41	100	59	0.31	0.36	0.05	1	0	-1	0.35	0	-0.35	5.48	6.11	0.63	1.19	0.62	-0.57	0.5	0.38	-0.12	19.8	11.5	-8.3	165	89	-76	56.1	13.7	-42.4	0	0	0	-0.04
1CSP@A@F17A	-11.3	F	17	A	1CSP	Cold Schock Protein	1.43	0.75	-0.68	1.01	1.39	0.38	0.76	0.8	0.04	41	100	59	0.31	0.36	0.05	1	0	-1	0.35	0	-0.35	5.48	6.11	0.63	1.19	0.62	-0.57	0.5	0.38	-0.12	19.8	11.5	-8.3	165	89	-76	56.1	13.7	-42.4	0	0	0	-0.04
1CSP@A@F27A	-6	F	27	A	1CSP	Cold Schock Protein	1.43	0.75	-0.68	1.01	1.39	0.38	0.76	0.8	0.04	41	100	59	0.31	0.36	0.05	1	0	-1	0.35	0	-0.35	5.48	6.11	0.63	1.19	0.62	-0.57	0.5	0.38	-0.12	19.8	11.5	-8.3	165	89	-76	56.1	13.7	-42.4	0	0	0	-0.04
1CSP@A@F38A	2.2	F	38	A	1CSP	Cold Schock Protein	1.43	0.75	-0.68	1.01	1.39	0.38	0.76	0.8	0.04	41	100	59	0.31	0.36	0.05	1	0	-1	0.35	0	-0.35	5.48	6.11	0.63	1.19	0.62	-0.57	0.5	0.38	-0.12	19.8	11.5	-8.3	165	89	-76	56.1	13.7	-42.4	0	0	0	-0.04
1CSP@A@K65I	8.6	K	65	I	1CSP	Cold Schock Protein	0.83	1.71	0.88	1.11	1.04	-0.07	1	0.59	-0.41	56	96	40	0.47	0.46	-0.01	0	0	0	49.5	0.13	-49.37	9.59	5.94	-3.65	-1.5	1.38	2.88	0.03	0.6	0.57	15.71	21.4	5.69	146	131	-15	61.5	44.4	-17.1	0	1	1	-2.82
1CSP@A@L2R	-3.1	L	2	R	1CSP	Cold Schock Protein	1.1	0.91	-0.19	1.32	1.17	-0.15	0.68	0.91	0.23	40	65	25	0.37	0.53	0.16	0	0	0	0.13	52	51.87	5.98	11.15	5.17	1.06	-2.53	-3.59	0.45	0.01	-0.44	21.4	14.28	-7.12	131	174	43	44.4	77.3	32.9	1	0	-1	-0.13
1CSP@A@M1R	10.4	M	1	R	1CSP	Cold Schock Protein	0.99	0.91	-0.08	1.21	1.17	-0.04	0.83	0.91	0.08	94	65	-29	0.3	0.53	0.23	0	0	0	1.43	52	50.57	5.74	11.15	5.41	0.64	-2.53	-3.17	0.4	0.01	-0.39	16.25	14.28	-1.97	149	174	25	45	77.3	32.3	0	0	0	0.6
1CSP@A@N10D	5.4	N	10	D	1CSP	Cold Schock Protein	0.63	0.55	-0.08	0.77	0.89	0.12	1.39	1.33	-0.06	134	106	-28	0.46	0.51	0.05	0	0	0	3.38	49.7	46.32	5.41	2.77	-2.64	-0.78	-0.9	-0.12	0.12	0.15	0.03	12.82	11.68	-1.14	132	133	1	32.7	30	-2.7	0	0	0	-2.41
1CSP@A@R56Q	3	R	56	Q	1CSP	Cold Schock Protein	0.91	0.76	-0.15	1.17	1.29	0.12	0.91	0.89	-0.02	65	93	28	0.53	0.49	-0.04	0	0	0	52	3.53	-48.47	11.15	5.65	-5.5	-2.53	-0.85	1.68	0.01	0.07	0.06	14.28	14.45	0.17	174	146	-28	77.3	42.7	-34.6	0	0	0	-2.84
1CSP@A@S48E	0.7	S	48	E	1CSP	Cold Schock Protein	0.85	0.72	-0.13	0.82	1.35	0.53	1.24	0.86	-0.38	120	102	-18	0.51	0.5	-0.01	0	0	0	1.67	49.9	48.23	5.68	3.22	-2.46	-0.18	-0.74	-0.56	0.22	0.18	-0.04	9.47	13.57	4.1	105	147	42	18.3	40.2	21.9	0	0	0	-1.87
1CSP@A@S48K	7.7	S	48	K	1CSP	Cold Schock Protein	0.85	0.83	-0.02	0.82	1.11	0.29	1.24	1	-0.24	120	56	-64	0.51	0.47	-0.04	0	0	0	1.67	49.5	47.83	5.68	9.59	3.91	-0.18	-1.5	-1.32	0.22	0.03	-0.19	9.47	15.71	6.24	105	146	41	18.3	61.5	43.2	0	0	0	-1.87
1CSP@A@S48R	8.9	S	48	R	1CSP	Cold Schock Protein	0.85	0.91	0.06	0.82	1.17	0.35	1.24	0.91	-0.33	120	65	-55	0.51	0.53	0.02	0	0	0	1.67	52	50.33	5.68	11.15	5.47	-0.18	-2.53	-2.35	0.22	0.01	-0.21	9.47	14.28	4.81	105	174	69	18.3	77.3	59	0	0	0	-1.87
1CSP@A@T64R	6.1	T	64	R	1CSP	Cold Schock Protein	1.23	0.91	-0.32	0.76	1.17	0.41	1.07	0.91	-0.16	97	65	-32	0.44	0.53	0.09	0	0	0	1.66	52	50.34	5.64	11.15	5.51	-0.05	-2.53	-2.48	0.23	0.01	-0.22	15.77	14.28	-1.49	119	174	55	28.5	77.3	48.8	1	0	-1	-1.57
1CYO@A@F35H	-12.5	F	35	H	1CYO	Cytochrome b5	1.43	0.99	-0.44	1.01	0.92	-0.09	0.76	1.07	0.31	41	66	25	0.31	0.32	0.01	1	1	0	0.35	51.6	51.25	5.48	7.47	1.99	1.19	-0.4	-1.59	0.5	0.17	-0.33	19.8	13.69	-6.11	165	155	-10	56.1	45.1	-11	0	0	0	-0.04
1CYO@A@F35L	-7.5	F	35	L	1CYO	Cytochrome b5	1.43	1.1	-0.33	1.01	1.32	0.31	0.76	0.68	-0.08	41	40	-1	0.31	0.37	0.06	1	0	-1	0.35	0.13	-0.22	5.48	5.98	0.5	1.19	1.06	-0.13	0.5	0.45	-0.05	19.8	21.4	1.6	165	131	-34	56.1	44.4	-11.7	0	1	1	-0.04
1CYO@A@F35Y	0.6	F	35	Y	1CYO	Cytochrome b5	1.43	1.5	0.07	1.01	0.95	-0.06	0.76	0.78	0.02	41	41	0	0.31	0.42	0.11	1	1	0	0.35	1.61	1.26	5.48	5.66	0.18	1.19	0.26	-0.93	0.5	0.15	-0.35	19.8	18.03	-1.77	165	181	16	56.1	59.1	3	0	0	0	-0.04
1CYO@A@V45E	-9.3	V	45	E	1CYO	Cytochrome b5	1.86	0.72	-1.14	0.89	1.35	0.46	0.64	0.86	0.22	74	102	28	0.39	0.5	0.11	0	0	0	0.13	49.9	49.77	5.96	3.22	-2.74	1.08	-0.74	-1.82	0.54	0.18	-0.36	21.57	13.57	-8	117	147	30	34.1	40.2	6.1	1	0	-1	-0.61
1CYO@A@V45H	-5.3	V	45	H	1CYO	Cytochrome b5	1.86	0.99	-0.87	0.89	0.92	0.03	0.64	1.07	0.43	74	66	-8	0.39	0.32	-0.07	0	1	1	0.13	51.6	51.47	5.96	7.47	1.51	1.08	-0.4	-1.48	0.54	0.17	-0.37	21.57	13.69	-7.88	117	155	38	34.1	45.1	11	1	0	-1	-0.61
1CYO@A@V45Y	-5.9	V	45	Y	1CYO	Cytochrome b5	1.86	1.5	-0.36	0.89	0.95	0.06	0.64	0.78	0.14	74	41	-33	0.39	0.42	0.03	0	1	1	0.13	1.61	1.48	5.96	5.66	-0.3	1.08	0.26	-0.82	0.54	0.15	-0.39	21.57	18.03	-3.54	117	181	64	34.1	59.1	25	1	0	-1	-0.61
1CYO@A@V61E	-4	V	61	E	1CYO	Cytochrome b5	1.86	0.72	-1.14	0.89	1.35	0.46	0.64	0.86	0.22	74	102	28	0.39	0.5	0.11	0	0	0	0.13	49.9	49.77	5.96	3.22	-2.74	1.08	-0.74	-1.82	0.54	0.18	-0.36	21.57	13.57	-8	117	147	30	34.1	40.2	6.1	1	0	-1	-0.61
1CYO@A@V61H	-5.9	V	61	H	1CYO	Cytochrome b5	1.86	0.99	-0.87	0.89	0.92	0.03	0.64	1.07	0.43	74	66	-8	0.39	0.32	-0.07	0	1	1	0.13	51.6	51.47	5.96	7.47	1.51	1.08	-0.4	-1.48	0.54	0.17	-0.37	21.57	13.69	-7.88	117	155	38	34.1	45.1	11	1	0	-1	-0.61
1CYO@A@V61K	-8.7	V	61	K	1CYO	Cytochrome b5	1.86	0.83	-1.03	0.89	1.11	0.22	0.64	1	0.36	74	56	-18	0.39	0.47	0.08	0	0	0	0.13	49.5	49.37	5.96	9.59	3.63	1.08	-1.5	-2.58	0.54	0.03	-0.51	21.57	15.71	-5.86	117	146	29	34.1	61.5	27.4	1	0	-1	-0.61
1CYO@A@V61Y	-4.7	V	61	Y	1CYO	Cytochrome b5	1.86	1.5	-0.36	0.89	0.95	0.06	0.64	0.78	0.14	74	41	-33	0.39	0.42	0.03	0	1	1	0.13	1.61	1.48	5.96	5.66	-0.3	1.08	0.26	-0.82	0.54	0.15	-0.39	21.57	18.03	-3.54	117	181	64	34.1	59.1	25	1	0	-1	-0.61
1E0W@A@W266A	-4.7	W	266	A	1E0W	Xylanase	1.3	0.75	-0.55	1.06	1.39	0.33	0.79	0.8	0.01	18	100	82	0.31	0.36	0.05	1	0	-1	2.1	0	-2.1	5.89	6.11	0.22	0.81	0.62	-0.19	0.27	0.38	0.11	21.67	11.5	-10.17	204	89	-115	74.8	13.7	-61.1	0	0	0	0.42
1E0W@A@W266F	-3.3	W	266	F	1E0W	Xylanase	1.3	1.43	0.13	1.06	1.01	-0.05	0.79	0.76	-0.03	18	41	23	0.31	0.31	0	1	1	0	2.1	0.35	-1.75	5.89	5.48	-0.41	0.81	1.19	0.38	0.27	0.5	0.23	21.67	19.8	-1.87	204	165	-39	74.8	56.1	-18.7	0	0	0	0.42
1E0W@A@W266H	-7.3	W	266	H	1E0W	Xylanase	1.3	0.99	-0.31	1.06	0.92	-0.14	0.79	1.07	0.28	18	66	48	0.31	0.32	0.01	1	1	0	2.1	51.6	49.5	5.89	7.47	1.58	0.81	-0.4	-1.21	0.27	0.17	-0.1	21.67	13.69	-7.98	204	155	-49	74.8	45.1	-29.7	0	0	0	0.42
1E0W@A@W274A	4.1	W	274	A	1E0W	Xylanase	1.3	0.75	-0.55	1.06	1.39	0.33	0.79	0.8	0.01	18	100	82	0.31	0.36	0.05	1	0	-1	2.1	0	-2.1	5.89	6.11	0.22	0.81	0.62	-0.19	0.27	0.38	0.11	21.67	11.5	-10.17	204	89	-115	74.8	13.7	-61.1	0	0	0	0.42
1E0W@A@W274F	0.8	W	274	F	1E0W	Xylanase	1.3	1.43	0.13	1.06	1.01	-0.05	0.79	0.76	-0.03	18	41	23	0.31	0.31	0	1	1	0	2.1	0.35	-1.75	5.89	5.48	-0.41	0.81	1.19	0.38	0.27	0.5	0.23	21.67	19.8	-1.87	204	165	-39	74.8	56.1	-18.7	0	0	0	0.42
1E0W@A@W274H	0.2	W	274	H	1E0W	Xylanase	1.3	0.99	-0.31	1.06	0.92	-0.14	0.79	1.07	0.28	18	66	48	0.31	0.32	0.01	1	1	0	2.1	51.6	49.5	5.89	7.47	1.58	0.81	-0.4	-1.21	0.27	0.17	-0.1	21.67	13.69	-7.98	204	155	-49	74.8	45.1	-29.7	0	0	0	0.42
1E0W@A@W85A	2	W	85	A	1E0W	Xylanase	1.3	0.75	-0.55	1.06	1.39	0.33	0.79	0.8	0.01	18	100	82	0.31	0.36	0.05	1	0	-1	2.1	0	-2.1	5.89	6.11	0.22	0.81	0.62	-0.19	0.27	0.38	0.11	21.67	11.5	-10.17	204	89	-115	74.8	13.7	-61.1	0	0	0	0.42
1E0W@A@W85F	-4	W	85	F	1E0W	Xylanase	1.3	1.43	0.13	1.06	1.01	-0.05	0.79	0.76	-0.03	18	41	23	0.31	0.31	0	1	1	0	2.1	0.35	-1.75	5.89	5.48	-0.41	0.81	1.19	0.38	0.27	0.5	0.23	21.67	19.8	-1.87	204	165	-39	74.8	56.1	-18.7	0	0	0	0.42
1E0W@A@W85H	-1	W	85	H	1E0W	Xylanase	1.3	0.99	-0.31	1.06	0.92	-0.14	0.79	1.07	0.28	18	66	48	0.31	0.32	0.01	1	1	0	2.1	51.6	49.5	5.89	7.47	1.58	0.81	-0.4	-1.21	0.27	0.17	-0.1	21.67	13.69	-7.98	204	155	-49	74.8	45.1	-29.7	0	0	0	0.42
1E0W@A@Y172A	-5	Y	172	A	1E0W	Xylanase	1.5	0.75	-0.75	0.95	1.39	0.44	0.78	0.8	0.02	41	100	59	0.42	0.36	-0.06	1	0	-1	1.61	0	-1.61	5.66	6.11	0.45	0.26	0.62	0.36	0.15	0.38	0.23	18.03	11.5	-6.53	181	89	-92	59.1	13.7	-45.4	0	0	0	-0.87
1E0W@A@Y172F	-0.9	Y	172	F	1E0W	Xylanase	1.5	1.43	-0.07	0.95	1.01	0.06	0.78	0.76	-0.02	41	41	0	0.42	0.31	-0.11	1	1	0	1.61	0.35	-1.26	5.66	5.48	-0.18	0.26	1.19	0.93	0.15	0.5	0.35	18.03	19.8	1.77	181	165	-16	59.1	56.1	-3	0	0	0	-0.87
1E0W@A@Y172S	1.6	Y	172	S	1E0W	Xylanase	1.5	0.85	-0.65	0.95	0.82	-0.13	0.78	1.24	0.46	41	120	79	0.42	0.51	0.09	1	0	-1	1.61	1.67	0.06	5.66	5.68	0.02	0.26	-0.18	-0.44	0.15	0.22	0.07	18.03	9.47	-8.56	181	105	-76	59.1	18.3	-40.8	0	0	0	-0.87
1E21@A@D16G	0.7	D	16	G	1E+21	Ribonuclease 1	0.55	0.65	0.1	0.89	0.47	-0.42	1.33	1.62	0.29	106	49	-57	0.51	0.54	0.03	0	0	0	49.7	0	-49.7	2.77	5.97	3.2	-0.9	0.48	1.38	0.15	0.36	0.21	11.68	3.4	-8.28	133	75	-58	30	3.5	-26.5	0	0	0	-2.6
1E21@A@S17N	-0.5	S	17	N	1E+21	Ribonuclease 1	0.85	0.63	-0.22	0.82	0.77	-0.05	1.24	1.39	0.15	120	134	14	0.51	0.46	-0.05	0	0	0	1.67	3.38	1.71	5.68	5.41	-0.27	-0.18	-0.78	-0.6	0.22	0.12	-0.1	9.47	12.82	3.35	105	132	27	18.3	32.7	14.4	0	0	0	-1.87
1E65@A@K24R	0.8	K	24	R	1E+65	Azurin	0.83	0.91	0.08	1.11	1.17	0.06	1	0.91	-0.09	56	65	9	0.47	0.53	0.06	0	0	0	49.5	52	2.5	9.59	11.15	1.56	-1.5	-2.53	-1.03	0.03	0.01	-0.02	15.71	14.28	-1.43	146	174	28	61.5	77.3	15.8	0	0	0	-2.82
1ESF@A@D227A	-6.3	D	227	A	1ESF	Enterotoxin A	0.55	0.75	0.2	0.89	1.39	0.5	1.33	0.8	-0.53	106	100	-6	0.51	0.36	-0.15	0	0	0	49.7	0	-49.7	2.77	6.11	3.34	-0.9	0.62	1.52	0.15	0.38	0.23	11.68	11.5	-0.18	133	89	-44	30	13.7	-16.3	0	0	0	-2.6
1ESF@A@H187A	-3.9	H	187	A	1ESF	Enterotoxin A	0.99	0.75	-0.24	0.92	1.39	0.47	1.07	0.8	-0.27	66	100	34	0.32	0.36	0.04	1	0	-1	51.6	0	-51.6	7.47	6.11	-1.36	-0.4	0.62	1.02	0.17	0.38	0.21	13.69	11.5	-2.19	155	89	-66	45.1	13.7	-31.4	0	0	0	-1.7
1EY0@A@A112C	-2.8	A	112	C	1EY0	Staphylococcal Nuclease	0.75	1.31	0.56	1.39	0.74	-0.65	0.8	1.05	0.25	100	20	-80	0.36	0.35	-0.01	0	0	0	0	1.48	1.48	6.11	5.07	-1.04	0.62	0.29	-0.33	0.38	0.5	0.12	11.5	13.46	1.96	89	121	32	13.7	25	11.3	0	0	0	-1.52
1EY0@A@A112F	-6.7	A	112	F	1EY0	Staphylococcal Nuclease	0.75	1.43	0.68	1.39	1.01	-0.38	0.8	0.76	-0.04	100	41	-59	0.36	0.31	-0.05	0	1	1	0	0.35	0.35	6.11	5.48	-0.63	0.62	1.19	0.57	0.38	0.5	0.12	11.5	19.8	8.3	89	165	76	13.7	56.1	42.4	0	0	0	-1.52
1EY0@A@A60C	-3.6	A	60	C	1EY0	Staphylococcal Nuclease	0.75	1.31	0.56	1.39	0.74	-0.65	0.8	1.05	0.25	100	20	-80	0.36	0.35	-0.01	0	0	0	0	1.48	1.48	6.11	5.07	-1.04	0.62	0.29	-0.33	0.38	0.5	0.12	11.5	13.46	1.96	89	121	32	13.7	25	11.3	0	0	0	-1.52
1EY0@A@A69T	-13.6	A	69	T	1EY0	Staphylococcal Nuclease	0.75	1.23	0.48	1.39	0.76	-0.63	0.8	1.07	0.27	100	97	-3	0.36	0.44	0.08	0	0	0	0	1.66	1.66	6.11	5.64	-0.47	0.62	-0.05	-0.67	0.38	0.23	-0.15	11.5	15.77	4.27	89	119	30	13.7	28.5	14.8	0	1	1	-1.52
1EY0@A@A90S	-10.7	A	90	S	1EY0	Staphylococcal Nuclease	0.75	0.85	0.1	1.39	0.82	-0.57	0.8	1.24	0.44	100	120	20	0.36	0.51	0.15	0	0	0	0	1.67	1.67	6.11	5.68	-0.43	0.62	-0.18	-0.8	0.38	0.22	-0.16	11.5	9.47	-2.03	89	105	16	13.7	18.3	4.6	0	0	0	-1.52
1EY0@A@D19F	-4.6	D	19	F	1EY0	Staphylococcal Nuclease	0.55	1.43	0.88	0.89	1.01	0.12	1.33	0.76	-0.57	106	41	-65	0.51	0.31	-0.2	0	1	1	49.7	0.35	-49.35	2.77	5.48	2.71	-0.9	1.19	2.09	0.15	0.5	0.35	11.68	19.8	8.12	133	165	32	30	56.1	26.1	0	0	0	-2.6
1EY0@A@D21K	7.9	D	21	K	1EY0	Staphylococcal Nuclease	0.55	0.83	0.28	0.89	1.11	0.22	1.33	1	-0.33	106	56	-50	0.51	0.47	-0.04	0	0	0	49.7	49.5	-0.2	2.77	9.59	6.82	-0.9	-1.5	-0.6	0.15	0.03	-0.12	11.68	15.71	4.03	133	146	13	30	61.5	31.5	0	0	0	-2.6
1EY0@A@D21N	7.2	D	21	N	1EY0	Staphylococcal Nuclease	0.55	0.63	0.08	0.89	0.77	-0.12	1.33	1.39	0.06	106	134	28	0.51	0.46	-0.05	0	0	0	49.7	3.38	-46.32	2.77	5.41	2.64	-0.9	-0.78	0.12	0.15	0.12	-0.03	11.68	12.82	1.14	133	132	-1	30	32.7	2.7	0	0	0	-2.6
1EY0@A@D77G	-8.1	D	77	G	1EY0	Staphylococcal Nuclease	0.55	0.65	0.1	0.89	0.47	-0.42	1.33	1.62	0.29	106	49	-57	0.51	0.54	0.03	0	0	0	49.7	0	-49.7	2.77	5.97	3.2	-0.9	0.48	1.38	0.15	0.36	0.21	11.68	3.4	-8.28	133	75	-58	30	3.5	-26.5	0	0	0	-2.6
1EY0@A@E101F	-14.2	E	101	F	1EY0	Staphylococcal Nuclease	0.72	1.43	0.71	1.35	1.01	-0.34	0.86	0.76	-0.1	102	41	-61	0.5	0.31	-0.19	0	1	1	49.9	0.35	-49.55	3.22	5.48	2.26	-0.74	1.19	1.93	0.18	0.5	0.32	13.57	19.8	6.23	147	165	18	40.2	56.1	15.9	0	0	0	-2.47
1EY0@A@E122F	-0.6	E	122	F	1EY0	Staphylococcal Nuclease	0.72	1.43	0.71	1.35	1.01	-0.34	0.86	0.76	-0.1	102	41	-61	0.5	0.31	-0.19	0	1	1	49.9	0.35	-49.55	3.22	5.48	2.26	-0.74	1.19	1.93	0.18	0.5	0.32	13.57	19.8	6.23	147	165	18	40.2	56.1	15.9	0	0	0	-2.47
1EY0@A@E52F	-0.3	E	52	F	1EY0	Staphylococcal Nuclease	0.72	1.43	0.71	1.35	1.01	-0.34	0.86	0.76	-0.1	102	41	-61	0.5	0.31	-0.19	0	1	1	49.9	0.35	-49.55	3.22	5.48	2.26	-0.74	1.19	1.93	0.18	0.5	0.32	13.57	19.8	6.23	147	165	18	40.2	56.1	15.9	0	0	0	-2.47
1EY0@A@E57C	-0.9	E	57	C	1EY0	Staphylococcal Nuclease	0.72	1.31	0.59	1.35	0.74	-0.61	0.86	1.05	0.19	102	20	-82	0.5	0.35	-0.15	0	0	0	49.9	1.48	-48.42	3.22	5.07	1.85	-0.74	0.29	1.03	0.18	0.5	0.32	13.57	13.46	-0.11	147	121	-26	40.2	25	-15.2	0	0	0	-2.47
1EY0@A@E57F	-0.9	E	57	F	1EY0	Staphylococcal Nuclease	0.72	1.43	0.71	1.35	1.01	-0.34	0.86	0.76	-0.1	102	41	-61	0.5	0.31	-0.19	0	1	1	49.9	0.35	-49.55	3.22	5.48	2.26	-0.74	1.19	1.93	0.18	0.5	0.32	13.57	19.8	6.23	147	165	18	40.2	56.1	15.9	0	0	0	-2.47
1EY0@A@E57G	-1.7	E	57	G	1EY0	Staphylococcal Nuclease	0.72	0.65	-0.07	1.35	0.47	-0.88	0.86	1.62	0.76	102	49	-53	0.5	0.54	0.04	0	0	0	49.9	0	-49.9	3.22	5.97	2.75	-0.74	0.48	1.22	0.18	0.36	0.18	13.57	3.4	-10.17	147	75	-72	40.2	3.5	-36.7	0	0	0	-2.47
1EY0@A@E73F	-4.8	E	73	F	1EY0	Staphylococcal Nuclease	0.72	1.43	0.71	1.35	1.01	-0.34	0.86	0.76	-0.1	102	41	-61	0.5	0.31	-0.19	0	1	1	49.9	0.35	-49.55	3.22	5.48	2.26	-0.74	1.19	1.93	0.18	0.5	0.32	13.57	19.8	6.23	147	165	18	40.2	56.1	15.9	0	0	0	-2.47
1EY0@A@E73G	-15.2	E	73	G	1EY0	Staphylococcal Nuclease	0.72	0.65	-0.07	1.35	0.47	-0.88	0.86	1.62	0.76	102	49	-53	0.5	0.54	0.04	0	0	0	49.9	0	-49.9	3.22	5.97	2.75	-0.74	0.48	1.22	0.18	0.36	0.18	13.57	3.4	-10.17	147	75	-72	40.2	3.5	-36.7	0	0	0	-2.47
1EY0@A@E75A	-5.6	E	75	A	1EY0	Staphylococcal Nuclease	0.72	0.75	0.03	1.35	1.39	0.04	0.86	0.8	-0.06	102	100	-2	0.5	0.36	-0.14	0	0	0	49.9	0	-49.9	3.22	6.11	2.89	-0.74	0.62	1.36	0.18	0.38	0.2	13.57	11.5	-2.07	147	89	-58	40.2	13.7	-26.5	0	0	0	-2.47
1EY0@A@E75G	-16.1	E	75	G	1EY0	Staphylococcal Nuclease	0.72	0.65	-0.07	1.35	0.47	-0.88	0.86	1.62	0.76	102	49	-53	0.5	0.54	0.04	0	0	0	49.9	0	-49.9	3.22	5.97	2.75	-0.74	0.48	1.22	0.18	0.36	0.18	13.57	3.4	-10.17	147	75	-72	40.2	3.5	-36.7	0	0	0	-2.47
1EY0@A@G29C	-4.6	G	29	C	1EY0	Staphylococcal Nuclease	0.65	1.31	0.66	0.47	0.74	0.27	1.62	1.05	-0.57	49	20	-29	0.54	0.35	-0.19	0	0	0	0	1.48	1.48	5.97	5.07	-0.9	0.48	0.29	-0.19	0.36	0.5	0.14	3.4	13.46	10.06	75	121	46	3.5	25	21.5	0	0	0	-1.83
1EY0@A@G29F	-5.9	G	29	F	1EY0	Staphylococcal Nuclease	0.65	1.43	0.78	0.47	1.01	0.54	1.62	0.76	-0.86	49	41	-8	0.54	0.31	-0.23	0	1	1	0	0.35	0.35	5.97	5.48	-0.49	0.48	1.19	0.71	0.36	0.5	0.14	3.4	19.8	16.4	75	165	90	3.5	56.1	52.6	0	0	0	-1.83
1EY0@A@G50C	-2.6	G	50	C	1EY0	Staphylococcal Nuclease	0.65	1.31	0.66	0.47	0.74	0.27	1.62	1.05	-0.57	49	20	-29	0.54	0.35	-0.19	0	0	0	0	1.48	1.48	5.97	5.07	-0.9	0.48	0.29	-0.19	0.36	0.5	0.14	3.4	13.46	10.06	75	121	46	3.5	25	21.5	0	0	0	-1.83
1EY0@A@G50F	-2.5	G	50	F	1EY0	Staphylococcal Nuclease	0.65	1.43	0.78	0.47	1.01	0.54	1.62	0.76	-0.86	49	41	-8	0.54	0.31	-0.23	0	1	1	0	0.35	0.35	5.97	5.48	-0.49	0.48	1.19	0.71	0.36	0.5	0.14	3.4	19.8	16.4	75	165	90	3.5	56.1	52.6	0	0	0	-1.83
1EY0@A@G79S	-7.9	G	79	S	1EY0	Staphylococcal Nuclease	0.65	0.85	0.2	0.47	0.82	0.35	1.62	1.24	-0.38	49	120	71	0.54	0.51	-0.03	0	0	0	0	1.67	1.67	5.97	5.68	-0.29	0.48	-0.18	-0.66	0.36	0.22	-0.14	3.4	9.47	6.07	75	105	30	3.5	18.3	14.8	0	0	0	-1.83
1EY0@A@G86F	-8.8	G	86	F	1EY0	Staphylococcal Nuclease	0.65	1.43	0.78	0.47	1.01	0.54	1.62	0.76	-0.86	49	41	-8	0.54	0.31	-0.23	0	1	1	0	0.35	0.35	5.97	5.48	-0.49	0.48	1.19	0.71	0.36	0.5	0.14	3.4	19.8	16.4	75	165	90	3.5	56.1	52.6	0	0	0	-1.83
1EY0@A@G88V	2.9	G	88	V	1EY0	Staphylococcal Nuclease	0.65	1.86	1.21	0.47	0.89	0.42	1.62	0.64	-0.98	49	74	25	0.54	0.39	-0.15	0	0	0	0	0.13	0.13	5.97	5.96	-0.01	0.48	1.08	0.6	0.36	0.54	0.18	3.4	21.57	18.17	75	117	42	3.5	34.1	30.6	0	1	1	-1.83
1EY0@A@G96F	-11	G	96	F	1EY0	Staphylococcal Nuclease	0.65	1.43	0.78	0.47	1.01	0.54	1.62	0.76	-0.86	49	41	-8	0.54	0.31	-0.23	0	1	1	0	0.35	0.35	5.97	5.48	-0.49	0.48	1.19	0.71	0.36	0.5	0.14	3.4	19.8	16.4	75	165	90	3.5	56.1	52.6	0	0	0	-1.83
1EY0@A@H124L	5.3	H	124	L	1EY0	Staphylococcal Nuclease	0.99	1.1	0.11	0.92	1.32	0.4	1.07	0.68	-0.39	66	40	-26	0.32	0.37	0.05	1	0	-1	51.6	0.13	-51.47	7.47	5.98	-1.49	-0.4	1.06	1.46	0.17	0.45	0.28	13.69	21.4	7.71	155	131	-24	45.1	44.4	-0.7	0	1	1	-1.7
1EY0@A@H46Y	-0.6	H	46	Y	1EY0	Staphylococcal Nuclease	0.99	1.5	0.51	0.92	0.95	0.03	1.07	0.78	-0.29	66	41	-25	0.32	0.42	0.1	1	1	0	51.6	1.61	-49.99	7.47	5.66	-1.81	-0.4	0.26	0.66	0.17	0.15	-0.02	13.69	18.03	4.34	155	181	26	45.1	59.1	14	0	0	0	-1.7
1EY0@A@I18M	-2.1	I	18	M	1EY0	Staphylococcal Nuclease	1.71	0.99	-0.72	1.04	1.21	0.17	0.59	0.83	0.24	96	94	-2	0.46	0.3	-0.16	0	0	0	0.13	1.43	1.3	5.94	5.74	-0.2	1.38	0.64	-0.74	0.6	0.4	-0.2	21.4	16.25	-5.15	131	149	18	44.4	45	0.6	1	0	-1	-0.03
1EY0@A@K116F	0.4	K	116	F	1EY0	Staphylococcal Nuclease	0.83	1.43	0.6	1.11	1.01	-0.1	1	0.76	-0.24	56	41	-15	0.47	0.31	-0.16	0	1	1	49.5	0.35	-49.15	9.59	5.48	-4.11	-1.5	1.19	2.69	0.03	0.5	0.47	15.71	19.8	4.09	146	165	19	61.5	56.1	-5.4	0	0	0	-2.82
1EY0@A@K116G	3.8	K	116	G	1EY0	Staphylococcal Nuclease	0.83	0.65	-0.18	1.11	0.47	-0.64	1	1.62	0.62	56	49	-7	0.47	0.54	0.07	0	0	0	49.5	0	-49.5	9.59	5.97	-3.62	-1.5	0.48	1.98	0.03	0.36	0.33	15.71	3.4	-12.31	146	75	-71	61.5	3.5	-58	0	0	0	-2.82
1EY0@A@K127F	-0.9	K	127	F	1EY0	Staphylococcal Nuclease	0.83	1.43	0.6	1.11	1.01	-0.1	1	0.76	-0.24	56	41	-15	0.47	0.31	-0.16	0	1	1	49.5	0.35	-49.15	9.59	5.48	-4.11	-1.5	1.19	2.69	0.03	0.5	0.47	15.71	19.8	4.09	146	165	19	61.5	56.1	-5.4	0	0	0	-2.82
1EY0@A@K134C	-2.9	K	134	C	1EY0	Staphylococcal Nuclease	0.83	1.31	0.48	1.11	0.74	-0.37	1	1.05	0.05	56	20	-36	0.47	0.35	-0.12	0	0	0	49.5	1.48	-48.02	9.59	5.07	-4.52	-1.5	0.29	1.79	0.03	0.5	0.47	15.71	13.46	-2.25	146	121	-25	61.5	25	-36.5	0	0	0	-2.82
1EY0@A@K134F	-1.7	K	134	F	1EY0	Staphylococcal Nuclease	0.83	1.43	0.6	1.11	1.01	-0.1	1	0.76	-0.24	56	41	-15	0.47	0.31	-0.16	0	1	1	49.5	0.35	-49.15	9.59	5.48	-4.11	-1.5	1.19	2.69	0.03	0.5	0.47	15.71	19.8	4.09	146	165	19	61.5	56.1	-5.4	0	0	0	-2.82
1EY0@A@K24G	-6.2	K	24	G	1EY0	Staphylococcal Nuclease	0.83	0.65	-0.18	1.11	0.47	-0.64	1	1.62	0.62	56	49	-7	0.47	0.54	0.07	0	0	0	49.5	0	-49.5	9.59	5.97	-3.62	-1.5	0.48	1.98	0.03	0.36	0.33	15.71	3.4	-12.31	146	75	-71	61.5	3.5	-58	0	0	0	-2.82
1EY0@A@K28F	-4.2	K	28	F	1EY0	Staphylococcal Nuclease	0.83	1.43	0.6	1.11	1.01	-0.1	1	0.76	-0.24	56	41	-15	0.47	0.31	-0.16	0	1	1	49.5	0.35	-49.15	9.59	5.48	-4.11	-1.5	1.19	2.69	0.03	0.5	0.47	15.71	19.8	4.09	146	165	19	61.5	56.1	-5.4	0	0	0	-2.82
1EY0@A@K48F	0	K	48	F	1EY0	Staphylococcal Nuclease	0.83	1.43	0.6	1.11	1.01	-0.1	1	0.76	-0.24	56	41	-15	0.47	0.31	-0.16	0	1	1	49.5	0.35	-49.15	9.59	5.48	-4.11	-1.5	1.19	2.69	0.03	0.5	0.47	15.71	19.8	4.09	146	165	19	61.5	56.1	-5.4	0	0	0	-2.82
1EY0@A@K49F	-1	K	49	F	1EY0	Staphylococcal Nuclease	0.83	1.43	0.6	1.11	1.01	-0.1	1	0.76	-0.24	56	41	-15	0.47	0.31	-0.16	0	1	1	49.5	0.35	-49.15	9.59	5.48	-4.11	-1.5	1.19	2.69	0.03	0.5	0.47	15.71	19.8	4.09	146	165	19	61.5	56.1	-5.4	0	0	0	-2.82
1EY0@A@K70C	-2.8	K	70	C	1EY0	Staphylococcal Nuclease	0.83	1.31	0.48	1.11	0.74	-0.37	1	1.05	0.05	56	20	-36	0.47	0.35	-0.12	0	0	0	49.5	1.48	-48.02	9.59	5.07	-4.52	-1.5	0.29	1.79	0.03	0.5	0.47	15.71	13.46	-2.25	146	121	-25	61.5	25	-36.5	0	0	0	-2.82
1EY0@A@K70F	0	K	70	F	1EY0	Staphylococcal Nuclease	0.83	1.43	0.6	1.11	1.01	-0.1	1	0.76	-0.24	56	41	-15	0.47	0.31	-0.16	0	1	1	49.5	0.35	-49.15	9.59	5.48	-4.11	-1.5	1.19	2.69	0.03	0.5	0.47	15.71	19.8	4.09	146	165	19	61.5	56.1	-5.4	0	0	0	-2.82
1EY0@A@K78C	0.4	K	78	C	1EY0	Staphylococcal Nuclease	0.83	1.31	0.48	1.11	0.74	-0.37	1	1.05	0.05	56	20	-36	0.47	0.35	-0.12	0	0	0	49.5	1.48	-48.02	9.59	5.07	-4.52	-1.5	0.29	1.79	0.03	0.5	0.47	15.71	13.46	-2.25	146	121	-25	61.5	25	-36.5	0	0	0	-2.82
1EY0@A@K78F	-0.5	K	78	F	1EY0	Staphylococcal Nuclease	0.83	1.43	0.6	1.11	1.01	-0.1	1	0.76	-0.24	56	41	-15	0.47	0.31	-0.16	0	1	1	49.5	0.35	-49.15	9.59	5.48	-4.11	-1.5	1.19	2.69	0.03	0.5	0.47	15.71	19.8	4.09	146	165	19	61.5	56.1	-5.4	0	0	0	-2.82
1EY0@A@K84F	-3	K	84	F	1EY0	Staphylococcal Nuclease	0.83	1.43	0.6	1.11	1.01	-0.1	1	0.76	-0.24	56	41	-15	0.47	0.31	-0.16	0	1	1	49.5	0.35	-49.15	9.59	5.48	-4.11	-1.5	1.19	2.69	0.03	0.5	0.47	15.71	19.8	4.09	146	165	19	61.5	56.1	-5.4	0	0	0	-2.82
1EY0@A@L25A	-11.5	L	25	A	1EY0	Staphylococcal Nuclease	1.1	0.75	-0.35	1.32	1.39	0.07	0.68	0.8	0.12	40	100	60	0.37	0.36	-0.01	0	0	0	0.13	0	-0.13	5.98	6.11	0.13	1.06	0.62	-0.44	0.45	0.38	-0.07	21.4	11.5	-9.9	131	89	-42	44.4	13.7	-30.7	1	0	-1	-0.13
1EY0@A@L89F	-7.5	L	89	F	1EY0	Staphylococcal Nuclease	1.1	1.43	0.33	1.32	1.01	-0.31	0.68	0.76	0.08	40	41	1	0.37	0.31	-0.06	0	1	1	0.13	0.35	0.22	5.98	5.48	-0.5	1.06	1.19	0.13	0.45	0.5	0.05	21.4	19.8	-1.6	131	165	34	44.4	56.1	11.7	1	0	-1	-0.13
1EY0@A@M32I	-2.3	M	32	I	1EY0	Staphylococcal Nuclease	0.99	1.71	0.72	1.21	1.04	-0.17	0.83	0.59	-0.24	94	96	2	0.3	0.46	0.16	0	0	0	1.43	0.13	-1.3	5.74	5.94	0.2	0.64	1.38	0.74	0.4	0.6	0.2	16.25	21.4	5.15	149	131	-18	45	44.4	-0.6	0	1	1	0.6
1EY0@A@M32L	-3.2	M	32	L	1EY0	Staphylococcal Nuclease	0.99	1.1	0.11	1.21	1.32	0.11	0.83	0.68	-0.15	94	40	-54	0.3	0.37	0.07	0	0	0	1.43	0.13	-1.3	5.74	5.98	0.24	0.64	1.06	0.42	0.4	0.45	0.05	16.25	21.4	5.15	149	131	-18	45	44.4	-0.6	0	1	1	0.6
1EY0@A@M65F	-5.8	M	65	F	1EY0	Staphylococcal Nuclease	0.99	1.43	0.44	1.21	1.01	-0.2	0.83	0.76	-0.07	94	41	-53	0.3	0.31	0.01	0	1	1	1.43	0.35	-1.08	5.74	5.48	-0.26	0.64	1.19	0.55	0.4	0.5	0.1	16.25	19.8	3.55	149	165	16	45	56.1	11.1	0	0	0	0.6
1EY0@A@P117G	5	P	117	G	1EY0	Staphylococcal Nuclease	0.44	0.65	0.21	0.5	0.47	-0.03	1.72	1.62	-0.1	56	49	-7	0.51	0.54	0.03	0	0	0	1.58	0	-1.58	6.3	5.97	-0.33	0.12	0.48	0.36	0.18	0.36	0.18	17.43	3.4	-14.03	115	75	-40	30.7	3.5	-27.2	0	0	0	-1.34
1EY0@A@P117T	0.6	P	117	T	1EY0	Staphylococcal Nuclease	0.44	1.23	0.79	0.5	0.76	0.26	1.72	1.07	-0.65	56	97	41	0.51	0.44	-0.07	0	0	0	1.58	1.66	0.08	6.3	5.64	-0.66	0.12	-0.05	-0.17	0.18	0.23	0.05	17.43	15.77	-1.66	115	119	4	30.7	28.5	-2.2	0	1	1	-1.34
1EY0@A@P47F	-0.6	P	47	F	1EY0	Staphylococcal Nuclease	0.44	1.43	0.99	0.5	1.01	0.51	1.72	0.76	-0.96	56	41	-15	0.51	0.31	-0.2	0	1	1	1.58	0.35	-1.23	6.3	5.48	-0.82	0.12	1.19	1.07	0.18	0.5	0.32	17.43	19.8	2.37	115	165	50	30.7	56.1	25.4	0	0	0	-1.34
1EY0@A@Q123F	-1.3	Q	123	F	1EY0	Staphylococcal Nuclease	0.76	1.43	0.67	1.29	1.01	-0.28	0.89	0.76	-0.13	93	41	-52	0.49	0.31	-0.18	0	1	1	3.53	0.35	-3.18	5.65	5.48	-0.17	-0.85	1.19	2.04	0.07	0.5	0.43	14.45	19.8	5.35	146	165	19	42.7	56.1	13.4	0	0	0	-2.05
1EY0@A@Q80F	-1.5	Q	80	F	1EY0	Staphylococcal Nuclease	0.76	1.43	0.67	1.29	1.01	-0.28	0.89	0.76	-0.13	93	41	-52	0.49	0.31	-0.18	0	1	1	3.53	0.35	-3.18	5.65	5.48	-0.17	-0.85	1.19	2.04	0.07	0.5	0.43	14.45	19.8	5.35	146	165	19	42.7	56.1	13.4	0	0	0	-2.05
1EY0@A@R105C	-11.1	R	105	C	1EY0	Staphylococcal Nuclease	0.91	1.31	0.4	1.17	0.74	-0.43	0.91	1.05	0.14	65	20	-45	0.53	0.35	-0.18	0	0	0	52	1.48	-50.52	11.15	5.07	-6.08	-2.53	0.29	2.82	0.01	0.5	0.49	14.28	13.46	-0.82	174	121	-53	77.3	25	-52.3	0	0	0	-2.84
1EY0@A@R105F	-15.1	R	105	F	1EY0	Staphylococcal Nuclease	0.91	1.43	0.52	1.17	1.01	-0.16	0.91	0.76	-0.15	65	41	-24	0.53	0.31	-0.22	0	1	1	52	0.35	-51.65	11.15	5.48	-5.67	-2.53	1.19	3.72	0.01	0.5	0.49	14.28	19.8	5.52	174	165	-9	77.3	56.1	-21.2	0	0	0	-2.84
1EY0@A@S128A	4	S	128	A	1EY0	Staphylococcal Nuclease	0.85	0.75	-0.1	0.82	1.39	0.57	1.24	0.8	-0.44	120	100	-20	0.51	0.36	-0.15	0	0	0	1.67	0	-1.67	5.68	6.11	0.43	-0.18	0.62	0.8	0.22	0.38	0.16	9.47	11.5	2.03	105	89	-16	18.3	13.7	-4.6	0	0	0	-1.87
1EY0@A@S128F	-3.6	S	128	F	1EY0	Staphylococcal Nuclease	0.85	1.43	0.58	0.82	1.01	0.19	1.24	0.76	-0.48	120	41	-79	0.51	0.31	-0.2	0	1	1	1.67	0.35	-1.32	5.68	5.48	-0.2	-0.18	1.19	1.37	0.22	0.5	0.28	9.47	19.8	10.33	105	165	60	18.3	56.1	37.8	0	0	0	-1.87
1EY0@A@S59A	2.9	S	59	A	1EY0	Staphylococcal Nuclease	0.85	0.75	-0.1	0.82	1.39	0.57	1.24	0.8	-0.44	120	100	-20	0.51	0.36	-0.15	0	0	0	1.67	0	-1.67	5.68	6.11	0.43	-0.18	0.62	0.8	0.22	0.38	0.16	9.47	11.5	2.03	105	89	-16	18.3	13.7	-4.6	0	0	0	-1.87
1EY0@A@T120C	-5.5	T	120	C	1EY0	Staphylococcal Nuclease	1.23	1.31	0.08	0.76	0.74	-0.02	1.07	1.05	-0.02	97	20	-77	0.44	0.35	-0.09	0	0	0	1.66	1.48	-0.18	5.64	5.07	-0.57	-0.05	0.29	0.34	0.23	0.5	0.27	15.77	13.46	-2.31	119	121	2	28.5	25	-3.5	1	0	-1	-1.57
1EY0@A@T120I	-4.8	T	120	I	1EY0	Staphylococcal Nuclease	1.23	1.71	0.48	0.76	1.04	0.28	1.07	0.59	-0.48	97	96	-1	0.44	0.46	0.02	0	0	0	1.66	0.13	-1.53	5.64	5.94	0.3	-0.05	1.38	1.43	0.23	0.6	0.37	15.77	21.4	5.63	119	131	12	28.5	44.4	15.9	1	1	0	-1.57
1EY0@A@T120S	-2	T	120	S	1EY0	Staphylococcal Nuclease	1.23	0.85	-0.38	0.76	0.82	0.06	1.07	1.24	0.17	97	120	23	0.44	0.51	0.07	0	0	0	1.66	1.67	0.01	5.64	5.68	0.04	-0.05	-0.18	-0.13	0.23	0.22	-0.01	15.77	9.47	-6.3	119	105	-14	28.5	18.3	-10.2	1	0	-1	-1.57
1EY0@A@T120V	-5.1	T	120	V	1EY0	Staphylococcal Nuclease	1.23	1.86	0.63	0.76	0.89	0.13	1.07	0.64	-0.43	97	74	-23	0.44	0.39	-0.05	0	0	0	1.66	0.13	-1.53	5.64	5.96	0.32	-0.05	1.08	1.13	0.23	0.54	0.31	15.77	21.57	5.8	119	117	-2	28.5	34.1	5.6	1	1	0	-1.57
1EY0@A@T13C	-3.4	T	13	C	1EY0	Staphylococcal Nuclease	1.23	1.31	0.08	0.76	0.74	-0.02	1.07	1.05	-0.02	97	20	-77	0.44	0.35	-0.09	0	0	0	1.66	1.48	-0.18	5.64	5.07	-0.57	-0.05	0.29	0.34	0.23	0.5	0.27	15.77	13.46	-2.31	119	121	2	28.5	25	-3.5	1	0	-1	-1.57
1EY0@A@T13S	-1.1	T	13	S	1EY0	Staphylococcal Nuclease	1.23	0.85	-0.38	0.76	0.82	0.06	1.07	1.24	0.17	97	120	23	0.44	0.51	0.07	0	0	0	1.66	1.67	0.01	5.64	5.68	0.04	-0.05	-0.18	-0.13	0.23	0.22	-0.01	15.77	9.47	-6.3	119	105	-14	28.5	18.3	-10.2	1	0	-1	-1.57
1EY0@A@T13V	-1.1	T	13	V	1EY0	Staphylococcal Nuclease	1.23	1.86	0.63	0.76	0.89	0.13	1.07	0.64	-0.43	97	74	-23	0.44	0.39	-0.05	0	0	0	1.66	0.13	-1.53	5.64	5.96	0.32	-0.05	1.08	1.13	0.23	0.54	0.31	15.77	21.57	5.8	119	117	-2	28.5	34.1	5.6	1	1	0	-1.57
1EY0@A@T22C	-2.8	T	22	C	1EY0	Staphylococcal Nuclease	1.23	1.31	0.08	0.76	0.74	-0.02	1.07	1.05	-0.02	97	20	-77	0.44	0.35	-0.09	0	0	0	1.66	1.48	-0.18	5.64	5.07	-0.57	-0.05	0.29	0.34	0.23	0.5	0.27	15.77	13.46	-2.31	119	121	2	28.5	25	-3.5	1	0	-1	-1.57
1EY0@A@T22I	-3.3	T	22	I	1EY0	Staphylococcal Nuclease	1.23	1.71	0.48	0.76	1.04	0.28	1.07	0.59	-0.48	97	96	-1	0.44	0.46	0.02	0	0	0	1.66	0.13	-1.53	5.64	5.94	0.3	-0.05	1.38	1.43	0.23	0.6	0.37	15.77	21.4	5.63	119	131	12	28.5	44.4	15.9	1	1	0	-1.57
1EY0@A@T22S	-2.2	T	22	S	1EY0	Staphylococcal Nuclease	1.23	0.85	-0.38	0.76	0.82	0.06	1.07	1.24	0.17	97	120	23	0.44	0.51	0.07	0	0	0	1.66	1.67	0.01	5.64	5.68	0.04	-0.05	-0.18	-0.13	0.23	0.22	-0.01	15.77	9.47	-6.3	119	105	-14	28.5	18.3	-10.2	1	0	-1	-1.57
1EY0@A@T22V	-2.7	T	22	V	1EY0	Staphylococcal Nuclease	1.23	1.86	0.63	0.76	0.89	0.13	1.07	0.64	-0.43	97	74	-23	0.44	0.39	-0.05	0	0	0	1.66	0.13	-1.53	5.64	5.96	0.32	-0.05	1.08	1.13	0.23	0.54	0.31	15.77	21.57	5.8	119	117	-2	28.5	34.1	5.6	1	1	0	-1.57
1EY0@A@T33C	-3	T	33	C	1EY0	Staphylococcal Nuclease	1.23	1.31	0.08	0.76	0.74	-0.02	1.07	1.05	-0.02	97	20	-77	0.44	0.35	-0.09	0	0	0	1.66	1.48	-0.18	5.64	5.07	-0.57	-0.05	0.29	0.34	0.23	0.5	0.27	15.77	13.46	-2.31	119	121	2	28.5	25	-3.5	1	0	-1	-1.57
1EY0@A@T33I	1.7	T	33	I	1EY0	Staphylococcal Nuclease	1.23	1.71	0.48	0.76	1.04	0.28	1.07	0.59	-0.48	97	96	-1	0.44	0.46	0.02	0	0	0	1.66	0.13	-1.53	5.64	5.94	0.3	-0.05	1.38	1.43	0.23	0.6	0.37	15.77	21.4	5.63	119	131	12	28.5	44.4	15.9	1	1	0	-1.57
1EY0@A@T33S	-4.8	T	33	S	1EY0	Staphylococcal Nuclease	1.23	0.85	-0.38	0.76	0.82	0.06	1.07	1.24	0.17	97	120	23	0.44	0.51	0.07	0	0	0	1.66	1.67	0.01	5.64	5.68	0.04	-0.05	-0.18	-0.13	0.23	0.22	-0.01	15.77	9.47	-6.3	119	105	-14	28.5	18.3	-10.2	1	0	-1	-1.57
1EY0@A@T33V	1.8	T	33	V	1EY0	Staphylococcal Nuclease	1.23	1.86	0.63	0.76	0.89	0.13	1.07	0.64	-0.43	97	74	-23	0.44	0.39	-0.05	0	0	0	1.66	0.13	-1.53	5.64	5.96	0.32	-0.05	1.08	1.13	0.23	0.54	0.31	15.77	21.57	5.8	119	117	-2	28.5	34.1	5.6	1	1	0	-1.57
1EY0@A@T41C	2.1	T	41	C	1EY0	Staphylococcal Nuclease	1.23	1.31	0.08	0.76	0.74	-0.02	1.07	1.05	-0.02	97	20	-77	0.44	0.35	-0.09	0	0	0	1.66	1.48	-0.18	5.64	5.07	-0.57	-0.05	0.29	0.34	0.23	0.5	0.27	15.77	13.46	-2.31	119	121	2	28.5	25	-3.5	1	0	-1	-1.57
1EY0@A@T41I	4	T	41	I	1EY0	Staphylococcal Nuclease	1.23	1.71	0.48	0.76	1.04	0.28	1.07	0.59	-0.48	97	96	-1	0.44	0.46	0.02	0	0	0	1.66	0.13	-1.53	5.64	5.94	0.3	-0.05	1.38	1.43	0.23	0.6	0.37	15.77	21.4	5.63	119	131	12	28.5	44.4	15.9	1	1	0	-1.57
1EY0@A@T41S	-2.8	T	41	S	1EY0	Staphylococcal Nuclease	1.23	0.85	-0.38	0.76	0.82	0.06	1.07	1.24	0.17	97	120	23	0.44	0.51	0.07	0	0	0	1.66	1.67	0.01	5.64	5.68	0.04	-0.05	-0.18	-0.13	0.23	0.22	-0.01	15.77	9.47	-6.3	119	105	-14	28.5	18.3	-10.2	1	0	-1	-1.57
1EY0@A@T41V	3.5	T	41	V	1EY0	Staphylococcal Nuclease	1.23	1.86	0.63	0.76	0.89	0.13	1.07	0.64	-0.43	97	74	-23	0.44	0.39	-0.05	0	0	0	1.66	0.13	-1.53	5.64	5.96	0.32	-0.05	1.08	1.13	0.23	0.54	0.31	15.77	21.57	5.8	119	117	-2	28.5	34.1	5.6	1	1	0	-1.57
1EY0@A@T44C	0.1	T	44	C	1EY0	Staphylococcal Nuclease	1.23	1.31	0.08	0.76	0.74	-0.02	1.07	1.05	-0.02	97	20	-77	0.44	0.35	-0.09	0	0	0	1.66	1.48	-0.18	5.64	5.07	-0.57	-0.05	0.29	0.34	0.23	0.5	0.27	15.77	13.46	-2.31	119	121	2	28.5	25	-3.5	1	0	-1	-1.57
1EY0@A@T44I	-3.8	T	44	I	1EY0	Staphylococcal Nuclease	1.23	1.71	0.48	0.76	1.04	0.28	1.07	0.59	-0.48	97	96	-1	0.44	0.46	0.02	0	0	0	1.66	0.13	-1.53	5.64	5.94	0.3	-0.05	1.38	1.43	0.23	0.6	0.37	15.77	21.4	5.63	119	131	12	28.5	44.4	15.9	1	1	0	-1.57
1EY0@A@T44S	-0.1	T	44	S	1EY0	Staphylococcal Nuclease	1.23	0.85	-0.38	0.76	0.82	0.06	1.07	1.24	0.17	97	120	23	0.44	0.51	0.07	0	0	0	1.66	1.67	0.01	5.64	5.68	0.04	-0.05	-0.18	-0.13	0.23	0.22	-0.01	15.77	9.47	-6.3	119	105	-14	28.5	18.3	-10.2	1	0	-1	-1.57
1EY0@A@T44V	0.2	T	44	V	1EY0	Staphylococcal Nuclease	1.23	1.86	0.63	0.76	0.89	0.13	1.07	0.64	-0.43	97	74	-23	0.44	0.39	-0.05	0	0	0	1.66	0.13	-1.53	5.64	5.96	0.32	-0.05	1.08	1.13	0.23	0.54	0.31	15.77	21.57	5.8	119	117	-2	28.5	34.1	5.6	1	1	0	-1.57
1EY0@A@T62A	-7.6	T	62	A	1EY0	Staphylococcal Nuclease	1.23	0.75	-0.48	0.76	1.39	0.63	1.07	0.8	-0.27	97	100	3	0.44	0.36	-0.08	0	0	0	1.66	0	-1.66	5.64	6.11	0.47	-0.05	0.62	0.67	0.23	0.38	0.15	15.77	11.5	-4.27	119	89	-30	28.5	13.7	-14.8	1	0	-1	-1.57
1EY0@A@T62C	-4.1	T	62	C	1EY0	Staphylococcal Nuclease	1.23	1.31	0.08	0.76	0.74	-0.02	1.07	1.05	-0.02	97	20	-77	0.44	0.35	-0.09	0	0	0	1.66	1.48	-0.18	5.64	5.07	-0.57	-0.05	0.29	0.34	0.23	0.5	0.27	15.77	13.46	-2.31	119	121	2	28.5	25	-3.5	1	0	-1	-1.57
1EY0@A@T62F	0	T	62	F	1EY0	Staphylococcal Nuclease	1.23	1.43	0.2	0.76	1.01	0.25	1.07	0.76	-0.31	97	41	-56	0.44	0.31	-0.13	0	1	1	1.66	0.35	-1.31	5.64	5.48	-0.16	-0.05	1.19	1.24	0.23	0.5	0.27	15.77	19.8	4.03	119	165	46	28.5	56.1	27.6	1	0	-1	-1.57
1EY0@A@T62G	-15.9	T	62	G	1EY0	Staphylococcal Nuclease	1.23	0.65	-0.58	0.76	0.47	-0.29	1.07	1.62	0.55	97	49	-48	0.44	0.54	0.1	0	0	0	1.66	0	-1.66	5.64	5.97	0.33	-0.05	0.48	0.53	0.23	0.36	0.13	15.77	3.4	-12.37	119	75	-44	28.5	3.5	-25	1	0	-1	-1.57
1EY0@A@T62H	-8.1	T	62	H	1EY0	Staphylococcal Nuclease	1.23	0.99	-0.24	0.76	0.92	0.16	1.07	1.07	0	97	66	-31	0.44	0.32	-0.12	0	1	1	1.66	51.6	49.94	5.64	7.47	1.83	-0.05	-0.4	-0.35	0.23	0.17	-0.06	15.77	13.69	-2.08	119	155	36	28.5	45.1	16.6	1	0	-1	-1.57
1EY0@A@T62I	-2.7	T	62	I	1EY0	Staphylococcal Nuclease	1.23	1.71	0.48	0.76	1.04	0.28	1.07	0.59	-0.48	97	96	-1	0.44	0.46	0.02	0	0	0	1.66	0.13	-1.53	5.64	5.94	0.3	-0.05	1.38	1.43	0.23	0.6	0.37	15.77	21.4	5.63	119	131	12	28.5	44.4	15.9	1	1	0	-1.57
1EY0@A@T62K	-17.9	T	62	K	1EY0	Staphylococcal Nuclease	1.23	0.83	-0.4	0.76	1.11	0.35	1.07	1	-0.07	97	56	-41	0.44	0.47	0.03	0	0	0	1.66	49.5	47.84	5.64	9.59	3.95	-0.05	-1.5	-1.45	0.23	0.03	-0.2	15.77	15.71	-0.06	119	146	27	28.5	61.5	33	1	0	-1	-1.57
1EY0@A@T62L	-4.9	T	62	L	1EY0	Staphylococcal Nuclease	1.23	1.1	-0.13	0.76	1.32	0.56	1.07	0.68	-0.39	97	40	-57	0.44	0.37	-0.07	0	0	0	1.66	0.13	-1.53	5.64	5.98	0.34	-0.05	1.06	1.11	0.23	0.45	0.22	15.77	21.4	5.63	119	131	12	28.5	44.4	15.9	1	1	0	-1.57
1EY0@A@T62M	-1.8	T	62	M	1EY0	Staphylococcal Nuclease	1.23	0.99	-0.24	0.76	1.21	0.45	1.07	0.83	-0.24	97	94	-3	0.44	0.3	-0.14	0	0	0	1.66	1.43	-0.23	5.64	5.74	0.1	-0.05	0.64	0.69	0.23	0.4	0.17	15.77	16.25	0.48	119	149	30	28.5	45	16.5	1	0	-1	-1.57
1EY0@A@T62N	-16.3	T	62	N	1EY0	Staphylococcal Nuclease	1.23	0.63	-0.6	0.76	0.77	0.01	1.07	1.39	0.32	97	134	37	0.44	0.46	0.02	0	0	0	1.66	3.38	1.72	5.64	5.41	-0.23	-0.05	-0.78	-0.73	0.23	0.12	-0.11	15.77	12.82	-2.95	119	132	13	28.5	32.7	4.2	1	0	-1	-1.57
1EY0@A@T62Q	-12.9	T	62	Q	1EY0	Staphylococcal Nuclease	1.23	0.76	-0.47	0.76	1.29	0.53	1.07	0.89	-0.18	97	93	-4	0.44	0.49	0.05	0	0	0	1.66	3.53	1.87	5.64	5.65	0.01	-0.05	-0.85	-0.8	0.23	0.07	-0.16	15.77	14.45	-1.32	119	146	27	28.5	42.7	14.2	1	0	-1	-1.57
1EY0@A@T62S	-8.7	T	62	S	1EY0	Staphylococcal Nuclease	1.23	0.85	-0.38	0.76	0.82	0.06	1.07	1.24	0.17	97	120	23	0.44	0.51	0.07	0	0	0	1.66	1.67	0.01	5.64	5.68	0.04	-0.05	-0.18	-0.13	0.23	0.22	-0.01	15.77	9.47	-6.3	119	105	-14	28.5	18.3	-10.2	1	0	-1	-1.57
1EY0@A@T62V	1.6	T	62	V	1EY0	Staphylococcal Nuclease	1.23	1.86	0.63	0.76	0.89	0.13	1.07	0.64	-0.43	97	74	-23	0.44	0.39	-0.05	0	0	0	1.66	0.13	-1.53	5.64	5.96	0.32	-0.05	1.08	1.13	0.23	0.54	0.31	15.77	21.57	5.8	119	117	-2	28.5	34.1	5.6	1	1	0	-1.57
1EY0@A@T82C	-1.9	T	82	C	1EY0	Staphylococcal Nuclease	1.23	1.31	0.08	0.76	0.74	-0.02	1.07	1.05	-0.02	97	20	-77	0.44	0.35	-0.09	0	0	0	1.66	1.48	-0.18	5.64	5.07	-0.57	-0.05	0.29	0.34	0.23	0.5	0.27	15.77	13.46	-2.31	119	121	2	28.5	25	-3.5	1	0	-1	-1.57
1EY0@A@T82I	1.2	T	82	I	1EY0	Staphylococcal Nuclease	1.23	1.71	0.48	0.76	1.04	0.28	1.07	0.59	-0.48	97	96	-1	0.44	0.46	0.02	0	0	0	1.66	0.13	-1.53	5.64	5.94	0.3	-0.05	1.38	1.43	0.23	0.6	0.37	15.77	21.4	5.63	119	131	12	28.5	44.4	15.9	1	1	0	-1.57
1EY0@A@T82S	-3	T	82	S	1EY0	Staphylococcal Nuclease	1.23	0.85	-0.38	0.76	0.82	0.06	1.07	1.24	0.17	97	120	23	0.44	0.51	0.07	0	0	0	1.66	1.67	0.01	5.64	5.68	0.04	-0.05	-0.18	-0.13	0.23	0.22	-0.01	15.77	9.47	-6.3	119	105	-14	28.5	18.3	-10.2	1	0	-1	-1.57
1EY0@A@T82V	1.1	T	82	V	1EY0	Staphylococcal Nuclease	1.23	1.86	0.63	0.76	0.89	0.13	1.07	0.64	-0.43	97	74	-23	0.44	0.39	-0.05	0	0	0	1.66	0.13	-1.53	5.64	5.96	0.32	-0.05	1.08	1.13	0.23	0.54	0.31	15.77	21.57	5.8	119	117	-2	28.5	34.1	5.6	1	1	0	-1.57
1EY0@A@V104T	-9.9	V	104	T	1EY0	Staphylococcal Nuclease	1.86	1.23	-0.63	0.89	0.76	-0.13	0.64	1.07	0.43	74	97	23	0.39	0.44	0.05	0	0	0	0.13	1.66	1.53	5.96	5.64	-0.32	1.08	-0.05	-1.13	0.54	0.23	-0.31	21.57	15.77	-5.8	117	119	2	34.1	28.5	-5.6	1	1	0	-0.61
1EY0@A@V111T	-10.2	V	111	T	1EY0	Staphylococcal Nuclease	1.86	1.23	-0.63	0.89	0.76	-0.13	0.64	1.07	0.43	74	97	23	0.39	0.44	0.05	0	0	0	0.13	1.66	1.53	5.96	5.64	-0.32	1.08	-0.05	-1.13	0.54	0.23	-0.31	21.57	15.77	-5.8	117	119	2	34.1	28.5	-5.6	1	1	0	-0.61
1EY0@A@V114S	0	V	114	S	1EY0	Staphylococcal Nuclease	1.86	0.85	-1.01	0.89	0.82	-0.07	0.64	1.24	0.6	74	120	46	0.39	0.51	0.12	0	0	0	0.13	1.67	1.54	5.96	5.68	-0.28	1.08	-0.18	-1.26	0.54	0.22	-0.32	21.57	9.47	-12.1	117	105	-12	34.1	18.3	-15.8	1	0	-1	-0.61
1EY0@A@V114T	-0.4	V	114	T	1EY0	Staphylococcal Nuclease	1.86	1.23	-0.63	0.89	0.76	-0.13	0.64	1.07	0.43	74	97	23	0.39	0.44	0.05	0	0	0	0.13	1.66	1.53	5.96	5.64	-0.32	1.08	-0.05	-1.13	0.54	0.23	-0.31	21.57	15.77	-5.8	117	119	2	34.1	28.5	-5.6	1	1	0	-0.61
1EY0@A@V23A	-12.5	V	23	A	1EY0	Staphylococcal Nuclease	1.86	0.75	-1.11	0.89	1.39	0.5	0.64	0.8	0.16	74	100	26	0.39	0.36	-0.03	0	0	0	0.13	0	-0.13	5.96	6.11	0.15	1.08	0.62	-0.46	0.54	0.38	-0.16	21.57	11.5	-10.07	117	89	-28	34.1	13.7	-20.4	1	0	-1	-0.61
1EY0@A@V23F	-6.3	V	23	F	1EY0	Staphylococcal Nuclease	1.86	1.43	-0.43	0.89	1.01	0.12	0.64	0.76	0.12	74	41	-33	0.39	0.31	-0.08	0	1	1	0.13	0.35	0.22	5.96	5.48	-0.48	1.08	1.19	0.11	0.54	0.5	-0.04	21.57	19.8	-1.77	117	165	48	34.1	56.1	22	1	0	-1	-0.61
1EY0@A@V23T	-14.4	V	23	T	1EY0	Staphylococcal Nuclease	1.86	1.23	-0.63	0.89	0.76	-0.13	0.64	1.07	0.43	74	97	23	0.39	0.44	0.05	0	0	0	0.13	1.66	1.53	5.96	5.64	-0.32	1.08	-0.05	-1.13	0.54	0.23	-0.31	21.57	15.77	-5.8	117	119	2	34.1	28.5	-5.6	1	1	0	-0.61
1EY0@A@V39S	-10.8	V	39	S	1EY0	Staphylococcal Nuclease	1.86	0.85	-1.01	0.89	0.82	-0.07	0.64	1.24	0.6	74	120	46	0.39	0.51	0.12	0	0	0	0.13	1.67	1.54	5.96	5.68	-0.28	1.08	-0.18	-1.26	0.54	0.22	-0.32	21.57	9.47	-12.1	117	105	-12	34.1	18.3	-15.8	1	0	-1	-0.61
1EY0@A@V39T	-6.8	V	39	T	1EY0	Staphylococcal Nuclease	1.86	1.23	-0.63	0.89	0.76	-0.13	0.64	1.07	0.43	74	97	23	0.39	0.44	0.05	0	0	0	0.13	1.66	1.53	5.96	5.64	-0.32	1.08	-0.05	-1.13	0.54	0.23	-0.31	21.57	15.77	-5.8	117	119	2	34.1	28.5	-5.6	1	1	0	-0.61
1EY0@A@V51S	0	V	51	S	1EY0	Staphylococcal Nuclease	1.86	0.85	-1.01	0.89	0.82	-0.07	0.64	1.24	0.6	74	120	46	0.39	0.51	0.12	0	0	0	0.13	1.67	1.54	5.96	5.68	-0.28	1.08	-0.18	-1.26	0.54	0.22	-0.32	21.57	9.47	-12.1	117	105	-12	34.1	18.3	-15.8	1	0	-1	-0.61
1EY0@A@V51T	-0.3	V	51	T	1EY0	Staphylococcal Nuclease	1.86	1.23	-0.63	0.89	0.76	-0.13	0.64	1.07	0.43	74	97	23	0.39	0.44	0.05	0	0	0	0.13	1.66	1.53	5.96	5.64	-0.32	1.08	-0.05	-1.13	0.54	0.23	-0.31	21.57	15.77	-5.8	117	119	2	34.1	28.5	-5.6	1	1	0	-0.61
1EY0@A@V66A	-11.9	V	66	A	1EY0	Staphylococcal Nuclease	1.86	0.75	-1.11	0.89	1.39	0.5	0.64	0.8	0.16	74	100	26	0.39	0.36	-0.03	0	0	0	0.13	0	-0.13	5.96	6.11	0.15	1.08	0.62	-0.46	0.54	0.38	-0.16	21.57	11.5	-10.07	117	89	-28	34.1	13.7	-20.4	1	0	-1	-0.61
1EY0@A@V66L	3.9	V	66	L	1EY0	Staphylococcal Nuclease	1.86	1.1	-0.76	0.89	1.32	0.43	0.64	0.68	0.04	74	40	-34	0.39	0.37	-0.02	0	0	0	0.13	0.13	0	5.96	5.98	0.02	1.08	1.06	-0.02	0.54	0.45	-0.09	21.57	21.4	-0.17	117	131	14	34.1	44.4	10.3	1	1	0	-0.61
1EY0@A@V66S	-13.4	V	66	S	1EY0	Staphylococcal Nuclease	1.86	0.85	-1.01	0.89	0.82	-0.07	0.64	1.24	0.6	74	120	46	0.39	0.51	0.12	0	0	0	0.13	1.67	1.54	5.96	5.68	-0.28	1.08	-0.18	-1.26	0.54	0.22	-0.32	21.57	9.47	-12.1	117	105	-12	34.1	18.3	-15.8	1	0	-1	-0.61
1EY0@A@V66T	-6	V	66	T	1EY0	Staphylococcal Nuclease	1.86	1.23	-0.63	0.89	0.76	-0.13	0.64	1.07	0.43	74	97	23	0.39	0.44	0.05	0	0	0	0.13	1.66	1.53	5.96	5.64	-0.32	1.08	-0.05	-1.13	0.54	0.23	-0.31	21.57	15.77	-5.8	117	119	2	34.1	28.5	-5.6	1	1	0	-0.61
1EY0@A@V66W	-7.8	V	66	W	1EY0	Staphylococcal Nuclease	1.86	1.3	-0.56	0.89	1.06	0.17	0.64	0.79	0.15	74	18	-56	0.39	0.31	-0.08	0	1	1	0.13	2.1	1.97	5.96	5.89	-0.07	1.08	0.81	-0.27	0.54	0.27	-0.27	21.57	21.67	0.1	117	204	87	34.1	74.8	40.7	1	0	-1	-0.61
1EY0@A@V74T	-17.6	V	74	T	1EY0	Staphylococcal Nuclease	1.86	1.23	-0.63	0.89	0.76	-0.13	0.64	1.07	0.43	74	97	23	0.39	0.44	0.05	0	0	0	0.13	1.66	1.53	5.96	5.64	-0.32	1.08	-0.05	-1.13	0.54	0.23	-0.31	21.57	15.77	-5.8	117	119	2	34.1	28.5	-5.6	1	1	0	-0.61
1EY0@A@V99T	-14.6	V	99	T	1EY0	Staphylococcal Nuclease	1.86	1.23	-0.63	0.89	0.76	-0.13	0.64	1.07	0.43	74	97	23	0.39	0.44	0.05	0	0	0	0.13	1.66	1.53	5.96	5.64	-0.32	1.08	-0.05	-1.13	0.54	0.23	-0.31	21.57	15.77	-5.8	117	119	2	34.1	28.5	-5.6	1	1	0	-0.61
1EY0@A@Y113F	0.3	Y	113	F	1EY0	Staphylococcal Nuclease	1.5	1.43	-0.07	0.95	1.01	0.06	0.78	0.76	-0.02	41	41	0	0.42	0.31	-0.11	1	1	0	1.61	0.35	-1.26	5.66	5.48	-0.18	0.26	1.19	0.93	0.15	0.5	0.35	18.03	19.8	1.77	181	165	-16	59.1	56.1	-3	0	0	0	-0.87
1EY0@A@Y113L	-0.1	Y	113	L	1EY0	Staphylococcal Nuclease	1.5	1.1	-0.4	0.95	1.32	0.37	0.78	0.68	-0.1	41	40	-1	0.42	0.37	-0.05	1	0	-1	1.61	0.13	-1.48	5.66	5.98	0.32	0.26	1.06	0.8	0.15	0.45	0.3	18.03	21.4	3.37	181	131	-50	59.1	44.4	-14.7	0	1	1	-0.87
1EY0@A@Y115F	0.2	Y	115	F	1EY0	Staphylococcal Nuclease	1.5	1.43	-0.07	0.95	1.01	0.06	0.78	0.76	-0.02	41	41	0	0.42	0.31	-0.11	1	1	0	1.61	0.35	-1.26	5.66	5.48	-0.18	0.26	1.19	0.93	0.15	0.5	0.35	18.03	19.8	1.77	181	165	-16	59.1	56.1	-3	0	0	0	-0.87
1EY0@A@Y115L	-0.6	Y	115	L	1EY0	Staphylococcal Nuclease	1.5	1.1	-0.4	0.95	1.32	0.37	0.78	0.68	-0.1	41	40	-1	0.42	0.37	-0.05	1	0	-1	1.61	0.13	-1.48	5.66	5.98	0.32	0.26	1.06	0.8	0.15	0.45	0.3	18.03	21.4	3.37	181	131	-50	59.1	44.4	-14.7	0	1	1	-0.87
1EY0@A@Y27F	-3	Y	27	F	1EY0	Staphylococcal Nuclease	1.5	1.43	-0.07	0.95	1.01	0.06	0.78	0.76	-0.02	41	41	0	0.42	0.31	-0.11	1	1	0	1.61	0.35	-1.26	5.66	5.48	-0.18	0.26	1.19	0.93	0.15	0.5	0.35	18.03	19.8	1.77	181	165	-16	59.1	56.1	-3	0	0	0	-0.87
1EY0@A@Y54F	-1	Y	54	F	1EY0	Staphylococcal Nuclease	1.5	1.43	-0.07	0.95	1.01	0.06	0.78	0.76	-0.02	41	41	0	0.42	0.31	-0.11	1	1	0	1.61	0.35	-1.26	5.66	5.48	-0.18	0.26	1.19	0.93	0.15	0.5	0.35	18.03	19.8	1.77	181	165	-16	59.1	56.1	-3	0	0	0	-0.87
1EY0@A@Y54L	-12.2	Y	54	L	1EY0	Staphylococcal Nuclease	1.5	1.1	-0.4	0.95	1.32	0.37	0.78	0.68	-0.1	41	40	-1	0.42	0.37	-0.05	1	0	-1	1.61	0.13	-1.48	5.66	5.98	0.32	0.26	1.06	0.8	0.15	0.45	0.3	18.03	21.4	3.37	181	131	-50	59.1	44.4	-14.7	0	1	1	-0.87
1EY0@A@Y85F	-0.5	Y	85	F	1EY0	Staphylococcal Nuclease	1.5	1.43	-0.07	0.95	1.01	0.06	0.78	0.76	-0.02	41	41	0	0.42	0.31	-0.11	1	1	0	1.61	0.35	-1.26	5.66	5.48	-0.18	0.26	1.19	0.93	0.15	0.5	0.35	18.03	19.8	1.77	181	165	-16	59.1	56.1	-3	0	0	0	-0.87
1EY0@A@Y85L	-0.7	Y	85	L	1EY0	Staphylococcal Nuclease	1.5	1.1	-0.4	0.95	1.32	0.37	0.78	0.68	-0.1	41	40	-1	0.42	0.37	-0.05	1	0	-1	1.61	0.13	-1.48	5.66	5.98	0.32	0.26	1.06	0.8	0.15	0.45	0.3	18.03	21.4	3.37	181	131	-50	59.1	44.4	-14.7	0	1	1	-0.87
1EY0@A@Y91F	-6.8	Y	91	F	1EY0	Staphylococcal Nuclease	1.5	1.43	-0.07	0.95	1.01	0.06	0.78	0.76	-0.02	41	41	0	0.42	0.31	-0.11	1	1	0	1.61	0.35	-1.26	5.66	5.48	-0.18	0.26	1.19	0.93	0.15	0.5	0.35	18.03	19.8	1.77	181	165	-16	59.1	56.1	-3	0	0	0	-0.87
1EY0@A@Y91L	-13.9	Y	91	L	1EY0	Staphylococcal Nuclease	1.5	1.1	-0.4	0.95	1.32	0.37	0.78	0.68	-0.1	41	40	-1	0.42	0.37	-0.05	1	0	-1	1.61	0.13	-1.48	5.66	5.98	0.32	0.26	1.06	0.8	0.15	0.45	0.3	18.03	21.4	3.37	181	131	-50	59.1	44.4	-14.7	0	1	1	-0.87
1EY0@A@Y93F	-7.2	Y	93	F	1EY0	Staphylococcal Nuclease	1.5	1.43	-0.07	0.95	1.01	0.06	0.78	0.76	-0.02	41	41	0	0.42	0.31	-0.11	1	1	0	1.61	0.35	-1.26	5.66	5.48	-0.18	0.26	1.19	0.93	0.15	0.5	0.35	18.03	19.8	1.77	181	165	-16	59.1	56.1	-3	0	0	0	-0.87
1EZM@A@D189A	-4	D	189	A	1EZM	Elastase	0.55	0.75	0.2	0.89	1.39	0.5	1.33	0.8	-0.53	106	100	-6	0.51	0.36	-0.15	0	0	0	49.7	0	-49.7	2.77	6.11	3.34	-0.9	0.62	1.52	0.15	0.38	0.23	11.68	11.5	-0.18	133	89	-44	30	13.7	-16.3	0	0	0	-2.6
1EZM@A@D201A	1	D	201	A	1EZM	Elastase	0.55	0.75	0.2	0.89	1.39	0.5	1.33	0.8	-0.53	106	100	-6	0.51	0.36	-0.15	0	0	0	49.7	0	-49.7	2.77	6.11	3.34	-0.9	0.62	1.52	0.15	0.38	0.23	11.68	11.5	-0.18	133	89	-44	30	13.7	-16.3	0	0	0	-2.6
1EZM@A@R179A	-7	R	179	A	1EZM	Elastase	0.91	0.75	-0.16	1.17	1.39	0.22	0.91	0.8	-0.11	65	100	35	0.53	0.36	-0.17	0	0	0	52	0	-52	11.15	6.11	-5.04	-2.53	0.62	3.15	0.01	0.38	0.37	14.28	11.5	-2.78	174	89	-85	77.3	13.7	-63.6	0	0	0	-2.84
1EZM@A@R205A	1	R	205	A	1EZM	Elastase	0.91	0.75	-0.16	1.17	1.39	0.22	0.91	0.8	-0.11	65	100	35	0.53	0.36	-0.17	0	0	0	52	0	-52	11.15	6.11	-5.04	-2.53	0.62	3.15	0.01	0.38	0.37	14.28	11.5	-2.78	174	89	-85	77.3	13.7	-63.6	0	0	0	-2.84
1F6R@A@A106S	-6.1	A	106	S	1F6R	Alpha-Lactalbumin	0.75	0.85	0.1	1.39	0.82	-0.57	0.8	1.24	0.44	100	120	20	0.36	0.51	0.15	0	0	0	0	1.67	1.67	6.11	5.68	-0.43	0.62	-0.18	-0.8	0.38	0.22	-0.16	11.5	9.47	-2.03	89	105	16	13.7	18.3	4.6	0	0	0	-1.52
1F6R@A@H107A	-4.1	H	107	A	1F6R	Alpha-Lactalbumin	0.99	0.75	-0.24	0.92	1.39	0.47	1.07	0.8	-0.27	66	100	34	0.32	0.36	0.04	1	0	-1	51.6	0	-51.6	7.47	6.11	-1.36	-0.4	0.62	1.02	0.17	0.38	0.21	13.69	11.5	-2.19	155	89	-66	45.1	13.7	-31.4	0	0	0	-1.7
1F6R@A@H107W	-8.7	H	107	W	1F6R	Alpha-Lactalbumin	0.99	1.3	0.31	0.92	1.06	0.14	1.07	0.79	-0.28	66	18	-48	0.32	0.31	-0.01	1	1	0	51.6	2.1	-49.5	7.47	5.89	-1.58	-0.4	0.81	1.21	0.17	0.27	0.1	13.69	21.67	7.98	155	204	49	45.1	74.8	29.7	0	0	0	-1.7
1F6R@A@H107Y	-1	H	107	Y	1F6R	Alpha-Lactalbumin	0.99	1.5	0.51	0.92	0.95	0.03	1.07	0.78	-0.29	66	41	-25	0.32	0.42	0.1	1	1	0	51.6	1.61	-49.99	7.47	5.66	-1.81	-0.4	0.26	0.66	0.17	0.15	-0.02	13.69	18.03	4.34	155	181	26	45.1	59.1	14	0	0	0	-1.7
1F6R@A@H32A	-11.6	H	32	A	1F6R	Alpha-Lactalbumin	0.99	0.75	-0.24	0.92	1.39	0.47	1.07	0.8	-0.27	66	100	34	0.32	0.36	0.04	1	0	-1	51.6	0	-51.6	7.47	6.11	-1.36	-0.4	0.62	1.02	0.17	0.38	0.21	13.69	11.5	-2.19	155	89	-66	45.1	13.7	-31.4	0	0	0	-1.7
1F6R@A@H32Y	0.3	H	32	Y	1F6R	Alpha-Lactalbumin	0.99	1.5	0.51	0.92	0.95	0.03	1.07	0.78	-0.29	66	41	-25	0.32	0.42	0.1	1	1	0	51.6	1.61	-49.99	7.47	5.66	-1.81	-0.4	0.26	0.66	0.17	0.15	-0.02	13.69	18.03	4.34	155	181	26	45.1	59.1	14	0	0	0	-1.7
1F6R@A@I59W	-4.5	I	59	W	1F6R	Alpha-Lactalbumin	1.71	1.3	-0.41	1.04	1.06	0.02	0.59	0.79	0.2	96	18	-78	0.46	0.31	-0.15	0	1	1	0.13	2.1	1.97	5.94	5.89	-0.05	1.38	0.81	-0.57	0.6	0.27	-0.33	21.4	21.67	0.27	131	204	73	44.4	74.8	30.4	1	0	-1	-0.03
1F6R@A@K114E	-3.2	K	114	E	1F6R	Alpha-Lactalbumin	0.83	0.72	-0.11	1.11	1.35	0.24	1	0.86	-0.14	56	102	46	0.47	0.5	0.03	0	0	0	49.5	49.9	0.4	9.59	3.22	-6.37	-1.5	-0.74	0.76	0.03	0.18	0.15	15.71	13.57	-2.14	146	147	1	61.5	40.2	-21.3	0	0	0	-2.82
1F6R@A@K114N	10.7	K	114	N	1F6R	Alpha-Lactalbumin	0.83	0.63	-0.2	1.11	0.77	-0.34	1	1.39	0.39	56	134	78	0.47	0.46	-0.01	0	0	0	49.5	3.38	-46.12	9.59	5.41	-4.18	-1.5	-0.78	0.72	0.03	0.12	0.09	15.71	12.82	-2.89	146	132	-14	61.5	32.7	-28.8	0	0	0	-2.82
1F6R@A@K114Q	-2.7	K	114	Q	1F6R	Alpha-Lactalbumin	0.83	0.76	-0.07	1.11	1.29	0.18	1	0.89	-0.11	56	93	37	0.47	0.49	0.02	0	0	0	49.5	3.53	-45.97	9.59	5.65	-3.94	-1.5	-0.85	0.65	0.03	0.07	0.04	15.71	14.45	-1.26	146	146	0	61.5	42.7	-18.8	0	0	0	-2.82
1F6R@A@L110E	-1.1	L	110	E	1F6R	Alpha-Lactalbumin	1.1	0.72	-0.38	1.32	1.35	0.03	0.68	0.86	0.18	40	102	62	0.37	0.5	0.13	0	0	0	0.13	49.9	49.77	5.98	3.22	-2.76	1.06	-0.74	-1.8	0.45	0.18	-0.27	21.4	13.57	-7.83	131	147	16	44.4	40.2	-4.2	1	0	-1	-0.13
1F6R@A@L110H	6.3	L	110	H	1F6R	Alpha-Lactalbumin	1.1	0.99	-0.11	1.32	0.92	-0.4	0.68	1.07	0.39	40	66	26	0.37	0.32	-0.05	0	1	1	0.13	51.6	51.47	5.98	7.47	1.49	1.06	-0.4	-1.46	0.45	0.17	-0.28	21.4	13.69	-7.71	131	155	24	44.4	45.1	0.7	1	0	-1	-0.13
1F6R@A@L110R	1.9	L	110	R	1F6R	Alpha-Lactalbumin	1.1	0.91	-0.19	1.32	1.17	-0.15	0.68	0.91	0.23	40	65	25	0.37	0.53	0.16	0	0	0	0.13	52	51.87	5.98	11.15	5.17	1.06	-2.53	-3.59	0.45	0.01	-0.44	21.4	14.28	-7.12	131	174	43	44.4	77.3	32.9	1	0	-1	-0.13
1F6R@A@Q117A	-4.1	Q	117	A	1F6R	Alpha-Lactalbumin	0.76	0.75	-0.01	1.29	1.39	0.1	0.89	0.8	-0.09	93	100	7	0.49	0.36	-0.13	0	0	0	3.53	0	-3.53	5.65	6.11	0.46	-0.85	0.62	1.47	0.07	0.38	0.31	14.45	11.5	-2.95	146	89	-57	42.7	13.7	-29	0	0	0	-2.05
1F6R@A@Q54A	-1.9	Q	54	A	1F6R	Alpha-Lactalbumin	0.76	0.75	-0.01	1.29	1.39	0.1	0.89	0.8	-0.09	93	100	7	0.49	0.36	-0.13	0	0	0	3.53	0	-3.53	5.65	6.11	0.46	-0.85	0.62	1.47	0.07	0.38	0.31	14.45	11.5	-2.95	146	89	-57	42.7	13.7	-29	0	0	0	-2.05
1F6R@A@V42A	-4.5	V	42	A	1F6R	Alpha-Lactalbumin	1.86	0.75	-1.11	0.89	1.39	0.5	0.64	0.8	0.16	74	100	26	0.39	0.36	-0.03	0	0	0	0.13	0	-0.13	5.96	6.11	0.15	1.08	0.62	-0.46	0.54	0.38	-0.16	21.57	11.5	-10.07	117	89	-28	34.1	13.7	-20.4	1	0	-1	-0.61
1F6R@A@V42G	-5.2	V	42	G	1F6R	Alpha-Lactalbumin	1.86	0.65	-1.21	0.89	0.47	-0.42	0.64	1.62	0.98	74	49	-25	0.39	0.54	0.15	0	0	0	0.13	0	-0.13	5.96	5.97	0.01	1.08	0.48	-0.6	0.54	0.36	-0.18	21.57	3.4	-18.17	117	75	-42	34.1	3.5	-30.6	1	0	-1	-0.61
1F6R@A@V42N	-1.1	V	42	N	1F6R	Alpha-Lactalbumin	1.86	0.63	-1.23	0.89	0.77	-0.12	0.64	1.39	0.75	74	134	60	0.39	0.46	0.07	0	0	0	0.13	3.38	3.25	5.96	5.41	-0.55	1.08	-0.78	-1.86	0.54	0.12	-0.42	21.57	12.82	-8.75	117	132	15	34.1	32.7	-1.4	1	0	-1	-0.61
1F6R@A@W104Y	-12.5	W	104	Y	1F6R	Alpha-Lactalbumin	1.3	1.5	0.2	1.06	0.95	-0.11	0.79	0.78	-0.01	18	41	23	0.31	0.42	0.11	1	1	0	2.1	1.61	-0.49	5.89	5.66	-0.23	0.81	0.26	-0.55	0.27	0.15	-0.12	21.67	18.03	-3.64	204	181	-23	74.8	59.1	-15.7	0	0	0	0.42
1F6R@A@W118H	-3.3	W	118	H	1F6R	Alpha-Lactalbumin	1.3	0.99	-0.31	1.06	0.92	-0.14	0.79	1.07	0.28	18	66	48	0.31	0.32	0.01	1	1	0	2.1	51.6	49.5	5.89	7.47	1.58	0.81	-0.4	-1.21	0.27	0.17	-0.1	21.67	13.69	-7.98	204	155	-49	74.8	45.1	-29.7	0	0	0	0.42
1F6R@A@W118Y	-5.4	W	118	Y	1F6R	Alpha-Lactalbumin	1.3	1.5	0.2	1.06	0.95	-0.11	0.79	0.78	-0.01	18	41	23	0.31	0.42	0.11	1	1	0	2.1	1.61	-0.49	5.89	5.66	-0.23	0.81	0.26	-0.55	0.27	0.15	-0.12	21.67	18.03	-3.64	204	181	-23	74.8	59.1	-15.7	0	0	0	0.42
1F6R@A@Y103A	-10.7	Y	103	A	1F6R	Alpha-Lactalbumin	1.5	0.75	-0.75	0.95	1.39	0.44	0.78	0.8	0.02	41	100	59	0.42	0.36	-0.06	1	0	-1	1.61	0	-1.61	5.66	6.11	0.45	0.26	0.62	0.36	0.15	0.38	0.23	18.03	11.5	-6.53	181	89	-92	59.1	13.7	-45.4	0	0	0	-0.87
1F6R@A@Y103P	-1.1	Y	103	P	1F6R	Alpha-Lactalbumin	1.5	0.44	-1.06	0.95	0.5	-0.45	0.78	1.72	0.94	41	56	15	0.42	0.51	0.09	1	0	-1	1.61	1.58	-0.03	5.66	6.3	0.64	0.26	0.12	-0.14	0.15	0.18	0.03	18.03	17.43	-0.6	181	115	-66	59.1	30.7	-28.4	0	0	0	-0.87
1FHL@A@D182N	0.5	D	182	N	1FHL	Beta-1.4-galactanase	0.55	0.63	0.08	0.89	0.77	-0.12	1.33	1.39	0.06	106	134	28	0.51	0.46	-0.05	0	0	0	49.7	3.38	-46.32	2.77	5.41	2.64	-0.9	-0.78	0.12	0.15	0.12	-0.03	11.68	12.82	1.14	133	132	-1	30	32.7	2.7	0	0	0	-2.6
1FHL@A@D58N	0.7	D	58	N	1FHL	Beta-1.4-galactanase	0.55	0.63	0.08	0.89	0.77	-0.12	1.33	1.39	0.06	106	134	28	0.51	0.46	-0.05	0	0	0	49.7	3.38	-46.32	2.77	5.41	2.64	-0.9	-0.78	0.12	0.15	0.12	-0.03	11.68	12.82	1.14	133	132	-1	30	32.7	2.7	0	0	0	-2.6
1FHL@A@G306A	1.1	G	306	A	1FHL	Beta-1.4-galactanase	0.65	0.75	0.1	0.47	1.39	0.92	1.62	0.8	-0.82	49	100	51	0.54	0.36	-0.18	0	0	0	0	0	0	5.97	6.11	0.14	0.48	0.62	0.14	0.36	0.38	0.02	3.4	11.5	8.1	75	89	14	3.5	13.7	10.2	0	0	0	-1.83
1FHL@A@Y295F	0.3	Y	295	F	1FHL	Beta-1.4-galactanase	1.5	1.43	-0.07	0.95	1.01	0.06	0.78	0.76	-0.02	41	41	0	0.42	0.31	-0.11	1	1	0	1.61	0.35	-1.26	5.66	5.48	-0.18	0.26	1.19	0.93	0.15	0.5	0.35	18.03	19.8	1.77	181	165	-16	59.1	56.1	-3	0	0	0	-0.87
1FNA@A@D7K	7	D	7	K	1FNA	Fibronectin III-10 (FNfn10)	0.55	0.83	0.28	0.89	1.11	0.22	1.33	1	-0.33	106	56	-50	0.51	0.47	-0.04	0	0	0	49.7	49.5	-0.2	2.77	9.59	6.82	-0.9	-1.5	-0.6	0.15	0.03	-0.12	11.68	15.71	4.03	133	146	13	30	61.5	31.5	0	0	0	-2.6
1FNA@A@D7N	8	D	7	N	1FNA	Fibronectin III-10 (FNfn10)	0.55	0.63	0.08	0.89	0.77	-0.12	1.33	1.39	0.06	106	134	28	0.51	0.46	-0.05	0	0	0	49.7	3.38	-46.32	2.77	5.41	2.64	-0.9	-0.78	0.12	0.15	0.12	-0.03	11.68	12.82	1.14	133	132	-1	30	32.7	2.7	0	0	0	-2.6
1FVK@A@P151A	-10.9	P	151	A	1FVK	Disulfide Bond Formation	0.44	0.75	0.31	0.5	1.39	0.89	1.72	0.8	-0.92	56	100	44	0.51	0.36	-0.15	0	0	0	1.58	0	-1.58	6.3	6.11	-0.19	0.12	0.62	0.5	0.18	0.38	0.2	17.43	11.5	-5.93	115	89	-26	30.7	13.7	-17	0	0	0	-1.34
1G5A@A@D144A	0.2	D	144	A	1G5A	Amylosucrase	0.55	0.75	0.2	0.89	1.39	0.5	1.33	0.8	-0.53	106	100	-6	0.51	0.36	-0.15	0	0	0	49.7	0	-49.7	2.77	6.11	3.34	-0.9	0.62	1.52	0.15	0.38	0.23	11.68	11.5	-0.18	133	89	-44	30	13.7	-16.3	0	0	0	-2.6
1G5A@A@D144E	-1.4	D	144	E	1G5A	Amylosucrase	0.55	0.72	0.17	0.89	1.35	0.46	1.33	0.86	-0.47	106	102	-4	0.51	0.5	-0.01	0	0	0	49.7	49.9	0.2	2.77	3.22	0.45	-0.9	-0.74	0.16	0.15	0.18	0.03	11.68	13.57	1.89	133	147	14	30	40.2	10.2	0	0	0	-2.6
1G5A@A@D144I	-1.6	D	144	I	1G5A	Amylosucrase	0.55	1.71	1.16	0.89	1.04	0.15	1.33	0.59	-0.74	106	96	-10	0.51	0.46	-0.05	0	0	0	49.7	0.13	-49.57	2.77	5.94	3.17	-0.9	1.38	2.28	0.15	0.6	0.45	11.68	21.4	9.72	133	131	-2	30	44.4	14.4	0	1	1	-2.6
1G5A@A@D507A	0.8	D	507	A	1G5A	Amylosucrase	0.55	0.75	0.2	0.89	1.39	0.5	1.33	0.8	-0.53	106	100	-6	0.51	0.36	-0.15	0	0	0	49.7	0	-49.7	2.77	6.11	3.34	-0.9	0.62	1.52	0.15	0.38	0.23	11.68	11.5	-0.18	133	89	-44	30	13.7	-16.3	0	0	0	-2.6
1G5A@A@D507I	0.6	D	507	I	1G5A	Amylosucrase	0.55	1.71	1.16	0.89	1.04	0.15	1.33	0.59	-0.74	106	96	-10	0.51	0.46	-0.05	0	0	0	49.7	0.13	-49.57	2.77	5.94	3.17	-0.9	1.38	2.28	0.15	0.6	0.45	11.68	21.4	9.72	133	131	-2	30	44.4	14.4	0	1	1	-2.6
1G5A@A@F250A	-3.4	F	250	A	1G5A	Amylosucrase	1.43	0.75	-0.68	1.01	1.39	0.38	0.76	0.8	0.04	41	100	59	0.31	0.36	0.05	1	0	-1	0.35	0	-0.35	5.48	6.11	0.63	1.19	0.62	-0.57	0.5	0.38	-0.12	19.8	11.5	-8.3	165	89	-76	56.1	13.7	-42.4	0	0	0	-0.04
1G5A@A@F250N	-3.2	F	250	N	1G5A	Amylosucrase	1.43	0.63	-0.8	1.01	0.77	-0.24	0.76	1.39	0.63	41	134	93	0.31	0.46	0.15	1	0	-1	0.35	3.38	3.03	5.48	5.41	-0.07	1.19	-0.78	-1.97	0.5	0.12	-0.38	19.8	12.82	-6.98	165	132	-33	56.1	32.7	-23.4	0	0	0	-0.04
1G5A@A@F250Y	-0.8	F	250	Y	1G5A	Amylosucrase	1.43	1.5	0.07	1.01	0.95	-0.06	0.76	0.78	0.02	41	41	0	0.31	0.42	0.11	1	1	0	0.35	1.61	1.26	5.48	5.66	0.18	1.19	0.26	-0.93	0.5	0.15	-0.35	19.8	18.03	-1.77	165	181	16	56.1	59.1	3	0	0	0	-0.04
1G5A@A@H187A	-1.6	H	187	A	1G5A	Amylosucrase	0.99	0.75	-0.24	0.92	1.39	0.47	1.07	0.8	-0.27	66	100	34	0.32	0.36	0.04	1	0	-1	51.6	0	-51.6	7.47	6.11	-1.36	-0.4	0.62	1.02	0.17	0.38	0.21	13.69	11.5	-2.19	155	89	-66	45.1	13.7	-31.4	0	0	0	-1.7
1G5A@A@H187C	-0.2	H	187	C	1G5A	Amylosucrase	0.99	1.31	0.32	0.92	0.74	-0.18	1.07	1.05	-0.02	66	20	-46	0.32	0.35	0.03	1	0	-1	51.6	1.48	-50.12	7.47	5.07	-2.4	-0.4	0.29	0.69	0.17	0.5	0.33	13.69	13.46	-0.23	155	121	-34	45.1	25	-20.1	0	0	0	-1.7
1G5A@A@H187D	-3.4	H	187	D	1G5A	Amylosucrase	0.99	0.55	-0.44	0.92	0.89	-0.03	1.07	1.33	0.26	66	106	40	0.32	0.51	0.19	1	0	-1	51.6	49.7	-1.9	7.47	2.77	-4.7	-0.4	-0.9	-0.5	0.17	0.15	-0.02	13.69	11.68	-2.01	155	133	-22	45.1	30	-15.1	0	0	0	-1.7
1G5A@A@H187F	-3.6	H	187	F	1G5A	Amylosucrase	0.99	1.43	0.44	0.92	1.01	0.09	1.07	0.76	-0.31	66	41	-25	0.32	0.31	-0.01	1	1	0	51.6	0.35	-51.25	7.47	5.48	-1.99	-0.4	1.19	1.59	0.17	0.5	0.33	13.69	19.8	6.11	155	165	10	45.1	56.1	11	0	0	0	-1.7
1G5A@A@H187G	-2.8	H	187	G	1G5A	Amylosucrase	0.99	0.65	-0.34	0.92	0.47	-0.45	1.07	1.62	0.55	66	49	-17	0.32	0.54	0.22	1	0	-1	51.6	0	-51.6	7.47	5.97	-1.5	-0.4	0.48	0.88	0.17	0.36	0.19	13.69	3.4	-10.29	155	75	-80	45.1	3.5	-41.6	0	0	0	-1.7
1G5A@A@H187I	-6.6	H	187	I	1G5A	Amylosucrase	0.99	1.71	0.72	0.92	1.04	0.12	1.07	0.59	-0.48	66	96	30	0.32	0.46	0.14	1	0	-1	51.6	0.13	-51.47	7.47	5.94	-1.53	-0.4	1.38	1.78	0.17	0.6	0.43	13.69	21.4	7.71	155	131	-24	45.1	44.4	-0.7	0	1	1	-1.7
1G5A@A@H187K	-0.4	H	187	K	1G5A	Amylosucrase	0.99	0.83	-0.16	0.92	1.11	0.19	1.07	1	-0.07	66	56	-10	0.32	0.47	0.15	1	0	-1	51.6	49.5	-2.1	7.47	9.59	2.12	-0.4	-1.5	-1.1	0.17	0.03	-0.14	13.69	15.71	2.02	155	146	-9	45.1	61.5	16.4	0	0	0	-1.7
1G5A@A@H187L	-6.4	H	187	L	1G5A	Amylosucrase	0.99	1.1	0.11	0.92	1.32	0.4	1.07	0.68	-0.39	66	40	-26	0.32	0.37	0.05	1	0	-1	51.6	0.13	-51.47	7.47	5.98	-1.49	-0.4	1.06	1.46	0.17	0.45	0.28	13.69	21.4	7.71	155	131	-24	45.1	44.4	-0.7	0	1	1	-1.7
1G5A@A@H187M	-0.2	H	187	M	1G5A	Amylosucrase	0.99	0.99	0	0.92	1.21	0.29	1.07	0.83	-0.24	66	94	28	0.32	0.3	-0.02	1	0	-1	51.6	1.43	-50.17	7.47	5.74	-1.73	-0.4	0.64	1.04	0.17	0.4	0.23	13.69	16.25	2.56	155	149	-6	45.1	45	-0.1	0	0	0	-1.7
1G5A@A@H187N	-1.4	H	187	N	1G5A	Amylosucrase	0.99	0.63	-0.36	0.92	0.77	-0.15	1.07	1.39	0.32	66	134	68	0.32	0.46	0.14	1	0	-1	51.6	3.38	-48.22	7.47	5.41	-2.06	-0.4	-0.78	-0.38	0.17	0.12	-0.05	13.69	12.82	-0.87	155	132	-23	45.1	32.7	-12.4	0	0	0	-1.7
1G5A@A@H187Q	-3	H	187	Q	1G5A	Amylosucrase	0.99	0.76	-0.23	0.92	1.29	0.37	1.07	0.89	-0.18	66	93	27	0.32	0.49	0.17	1	0	-1	51.6	3.53	-48.07	7.47	5.65	-1.82	-0.4	-0.85	-0.45	0.17	0.07	-0.1	13.69	14.45	0.76	155	146	-9	45.1	42.7	-2.4	0	0	0	-1.7
1G5A@A@H187R	-5	H	187	R	1G5A	Amylosucrase	0.99	0.91	-0.08	0.92	1.17	0.25	1.07	0.91	-0.16	66	65	-1	0.32	0.53	0.21	1	0	-1	51.6	52	0.4	7.47	11.15	3.68	-0.4	-2.53	-2.13	0.17	0.01	-0.16	13.69	14.28	0.59	155	174	19	45.1	77.3	32.2	0	0	0	-1.7
1G5A@A@H187S	-0.8	H	187	S	1G5A	Amylosucrase	0.99	0.85	-0.14	0.92	0.82	-0.1	1.07	1.24	0.17	66	120	54	0.32	0.51	0.19	1	0	-1	51.6	1.67	-49.93	7.47	5.68	-1.79	-0.4	-0.18	0.22	0.17	0.22	0.05	13.69	9.47	-4.22	155	105	-50	45.1	18.3	-26.8	0	0	0	-1.7
1G5A@A@H187T	-4	H	187	T	1G5A	Amylosucrase	0.99	1.23	0.24	0.92	0.76	-0.16	1.07	1.07	0	66	97	31	0.32	0.44	0.12	1	0	-1	51.6	1.66	-49.94	7.47	5.64	-1.83	-0.4	-0.05	0.35	0.17	0.23	0.06	13.69	15.77	2.08	155	119	-36	45.1	28.5	-16.6	0	1	1	-1.7
1G5A@A@H187V	-4	H	187	V	1G5A	Amylosucrase	0.99	1.86	0.87	0.92	0.89	-0.03	1.07	0.64	-0.43	66	74	8	0.32	0.39	0.07	1	0	-1	51.6	0.13	-51.47	7.47	5.96	-1.51	-0.4	1.08	1.48	0.17	0.54	0.37	13.69	21.57	7.88	155	117	-38	45.1	34.1	-11	0	1	1	-1.7
1G5A@A@H187W	-5.8	H	187	W	1G5A	Amylosucrase	0.99	1.3	0.31	0.92	1.06	0.14	1.07	0.79	-0.28	66	18	-48	0.32	0.31	-0.01	1	1	0	51.6	2.1	-49.5	7.47	5.89	-1.58	-0.4	0.81	1.21	0.17	0.27	0.1	13.69	21.67	7.98	155	204	49	45.1	74.8	29.7	0	0	0	-1.7
1G5A@A@H187Y	-3.2	H	187	Y	1G5A	Amylosucrase	0.99	1.5	0.51	0.92	0.95	0.03	1.07	0.78	-0.29	66	41	-25	0.32	0.42	0.1	1	1	0	51.6	1.61	-49.99	7.47	5.66	-1.81	-0.4	0.26	0.66	0.17	0.15	-0.02	13.69	18.03	4.34	155	181	26	45.1	59.1	14	0	0	0	-1.7
1G5A@A@H392A	1	H	392	A	1G5A	Amylosucrase	0.99	0.75	-0.24	0.92	1.39	0.47	1.07	0.8	-0.27	66	100	34	0.32	0.36	0.04	1	0	-1	51.6	0	-51.6	7.47	6.11	-1.36	-0.4	0.62	1.02	0.17	0.38	0.21	13.69	11.5	-2.19	155	89	-66	45.1	13.7	-31.4	0	0	0	-1.7
1G5A@A@H392C	0.8	H	392	C	1G5A	Amylosucrase	0.99	1.31	0.32	0.92	0.74	-0.18	1.07	1.05	-0.02	66	20	-46	0.32	0.35	0.03	1	0	-1	51.6	1.48	-50.12	7.47	5.07	-2.4	-0.4	0.29	0.69	0.17	0.5	0.33	13.69	13.46	-0.23	155	121	-34	45.1	25	-20.1	0	0	0	-1.7
1G5A@A@H392E	0.4	H	392	E	1G5A	Amylosucrase	0.99	0.72	-0.27	0.92	1.35	0.43	1.07	0.86	-0.21	66	102	36	0.32	0.5	0.18	1	0	-1	51.6	49.9	-1.7	7.47	3.22	-4.25	-0.4	-0.74	-0.34	0.17	0.18	0.01	13.69	13.57	-0.12	155	147	-8	45.1	40.2	-4.9	0	0	0	-1.7
1G5A@A@H392F	-2.4	H	392	F	1G5A	Amylosucrase	0.99	1.43	0.44	0.92	1.01	0.09	1.07	0.76	-0.31	66	41	-25	0.32	0.31	-0.01	1	1	0	51.6	0.35	-51.25	7.47	5.48	-1.99	-0.4	1.19	1.59	0.17	0.5	0.33	13.69	19.8	6.11	155	165	10	45.1	56.1	11	0	0	0	-1.7
1G5A@A@H392G	0.8	H	392	G	1G5A	Amylosucrase	0.99	0.65	-0.34	0.92	0.47	-0.45	1.07	1.62	0.55	66	49	-17	0.32	0.54	0.22	1	0	-1	51.6	0	-51.6	7.47	5.97	-1.5	-0.4	0.48	0.88	0.17	0.36	0.19	13.69	3.4	-10.29	155	75	-80	45.1	3.5	-41.6	0	0	0	-1.7
1G5A@A@H392I	-0.2	H	392	I	1G5A	Amylosucrase	0.99	1.71	0.72	0.92	1.04	0.12	1.07	0.59	-0.48	66	96	30	0.32	0.46	0.14	1	0	-1	51.6	0.13	-51.47	7.47	5.94	-1.53	-0.4	1.38	1.78	0.17	0.6	0.43	13.69	21.4	7.71	155	131	-24	45.1	44.4	-0.7	0	1	1	-1.7
1G5A@A@H392K	-1.6	H	392	K	1G5A	Amylosucrase	0.99	0.83	-0.16	0.92	1.11	0.19	1.07	1	-0.07	66	56	-10	0.32	0.47	0.15	1	0	-1	51.6	49.5	-2.1	7.47	9.59	2.12	-0.4	-1.5	-1.1	0.17	0.03	-0.14	13.69	15.71	2.02	155	146	-9	45.1	61.5	16.4	0	0	0	-1.7
1G5A@A@H392L	-0.4	H	392	L	1G5A	Amylosucrase	0.99	1.1	0.11	0.92	1.32	0.4	1.07	0.68	-0.39	66	40	-26	0.32	0.37	0.05	1	0	-1	51.6	0.13	-51.47	7.47	5.98	-1.49	-0.4	1.06	1.46	0.17	0.45	0.28	13.69	21.4	7.71	155	131	-24	45.1	44.4	-0.7	0	1	1	-1.7
1G5A@A@H392M	0.4	H	392	M	1G5A	Amylosucrase	0.99	0.99	0	0.92	1.21	0.29	1.07	0.83	-0.24	66	94	28	0.32	0.3	-0.02	1	0	-1	51.6	1.43	-50.17	7.47	5.74	-1.73	-0.4	0.64	1.04	0.17	0.4	0.23	13.69	16.25	2.56	155	149	-6	45.1	45	-0.1	0	0	0	-1.7
1G5A@A@H392N	-0.2	H	392	N	1G5A	Amylosucrase	0.99	0.63	-0.36	0.92	0.77	-0.15	1.07	1.39	0.32	66	134	68	0.32	0.46	0.14	1	0	-1	51.6	3.38	-48.22	7.47	5.41	-2.06	-0.4	-0.78	-0.38	0.17	0.12	-0.05	13.69	12.82	-0.87	155	132	-23	45.1	32.7	-12.4	0	0	0	-1.7
1G5A@A@H392P	2.2	H	392	P	1G5A	Amylosucrase	0.99	0.44	-0.55	0.92	0.5	-0.42	1.07	1.72	0.65	66	56	-10	0.32	0.51	0.19	1	0	-1	51.6	1.58	-50.02	7.47	6.3	-1.17	-0.4	0.12	0.52	0.17	0.18	0.01	13.69	17.43	3.74	155	115	-40	45.1	30.7	-14.4	0	0	0	-1.7
1G5A@A@H392Q	-0.4	H	392	Q	1G5A	Amylosucrase	0.99	0.76	-0.23	0.92	1.29	0.37	1.07	0.89	-0.18	66	93	27	0.32	0.49	0.17	1	0	-1	51.6	3.53	-48.07	7.47	5.65	-1.82	-0.4	-0.85	-0.45	0.17	0.07	-0.1	13.69	14.45	0.76	155	146	-9	45.1	42.7	-2.4	0	0	0	-1.7
1G5A@A@H392S	0.2	H	392	S	1G5A	Amylosucrase	0.99	0.85	-0.14	0.92	0.82	-0.1	1.07	1.24	0.17	66	120	54	0.32	0.51	0.19	1	0	-1	51.6	1.67	-49.93	7.47	5.68	-1.79	-0.4	-0.18	0.22	0.17	0.22	0.05	13.69	9.47	-4.22	155	105	-50	45.1	18.3	-26.8	0	0	0	-1.7
1G5A@A@H392T	0.4	H	392	T	1G5A	Amylosucrase	0.99	1.23	0.24	0.92	0.76	-0.16	1.07	1.07	0	66	97	31	0.32	0.44	0.12	1	0	-1	51.6	1.66	-49.94	7.47	5.64	-1.83	-0.4	-0.05	0.35	0.17	0.23	0.06	13.69	15.77	2.08	155	119	-36	45.1	28.5	-16.6	0	1	1	-1.7
1G5A@A@H392V	0.2	H	392	V	1G5A	Amylosucrase	0.99	1.86	0.87	0.92	0.89	-0.03	1.07	0.64	-0.43	66	74	8	0.32	0.39	0.07	1	0	-1	51.6	0.13	-51.47	7.47	5.96	-1.51	-0.4	1.08	1.48	0.17	0.54	0.37	13.69	21.57	7.88	155	117	-38	45.1	34.1	-11	0	1	1	-1.7
1G5A@A@H392W	0.4	H	392	W	1G5A	Amylosucrase	0.99	1.3	0.31	0.92	1.06	0.14	1.07	0.79	-0.28	66	18	-48	0.32	0.31	-0.01	1	1	0	51.6	2.1	-49.5	7.47	5.89	-1.58	-0.4	0.81	1.21	0.17	0.27	0.1	13.69	21.67	7.98	155	204	49	45.1	74.8	29.7	0	0	0	-1.7
1G5A@A@H392Y	2	H	392	Y	1G5A	Amylosucrase	0.99	1.5	0.51	0.92	0.95	0.03	1.07	0.78	-0.29	66	41	-25	0.32	0.42	0.1	1	1	0	51.6	1.61	-49.99	7.47	5.66	-1.81	-0.4	0.26	0.66	0.17	0.15	-0.02	13.69	18.03	4.34	155	181	26	45.1	59.1	14	0	0	0	-1.7
1G5A@A@R284D	1.6	R	284	D	1G5A	Amylosucrase	0.91	0.55	-0.36	1.17	0.89	-0.28	0.91	1.33	0.42	65	106	41	0.53	0.51	-0.02	0	0	0	52	49.7	-2.3	11.15	2.77	-8.38	-2.53	-0.9	1.63	0.01	0.15	0.14	14.28	11.68	-2.6	174	133	-41	77.3	30	-47.3	0	0	0	-2.84
1G5A@A@R284H	0.4	R	284	H	1G5A	Amylosucrase	0.91	0.99	0.08	1.17	0.92	-0.25	0.91	1.07	0.16	65	66	1	0.53	0.32	-0.21	0	1	1	52	51.6	-0.4	11.15	7.47	-3.68	-2.53	-0.4	2.13	0.01	0.17	0.16	14.28	13.69	-0.59	174	155	-19	77.3	45.1	-32.2	0	0	0	-2.84
1G5A@A@R284K	1.6	R	284	K	1G5A	Amylosucrase	0.91	0.83	-0.08	1.17	1.11	-0.06	0.91	1	0.09	65	56	-9	0.53	0.47	-0.06	0	0	0	52	49.5	-2.5	11.15	9.59	-1.56	-2.53	-1.5	1.03	0.01	0.03	0.02	14.28	15.71	1.43	174	146	-28	77.3	61.5	-15.8	0	0	0	-2.84
1G5A@A@R284V	1.8	R	284	V	1G5A	Amylosucrase	0.91	1.86	0.95	1.17	0.89	-0.28	0.91	0.64	-0.27	65	74	9	0.53	0.39	-0.14	0	0	0	52	0.13	-51.87	11.15	5.96	-5.19	-2.53	1.08	3.61	0.01	0.54	0.53	14.28	21.57	7.29	174	117	-57	77.3	34.1	-43.2	0	1	1	-2.84
1G5A@A@R446A	-0.2	R	446	A	1G5A	Amylosucrase	0.91	0.75	-0.16	1.17	1.39	0.22	0.91	0.8	-0.11	65	100	35	0.53	0.36	-0.17	0	0	0	52	0	-52	11.15	6.11	-5.04	-2.53	0.62	3.15	0.01	0.38	0.37	14.28	11.5	-2.78	174	89	-85	77.3	13.7	-63.6	0	0	0	-2.84
1G5A@A@R446E	-2.2	R	446	E	1G5A	Amylosucrase	0.91	0.72	-0.19	1.17	1.35	0.18	0.91	0.86	-0.05	65	102	37	0.53	0.5	-0.03	0	0	0	52	49.9	-2.1	11.15	3.22	-7.93	-2.53	-0.74	1.79	0.01	0.18	0.17	14.28	13.57	-0.71	174	147	-27	77.3	40.2	-37.1	0	0	0	-2.84
1G5A@A@R446F	0.2	R	446	F	1G5A	Amylosucrase	0.91	1.43	0.52	1.17	1.01	-0.16	0.91	0.76	-0.15	65	41	-24	0.53	0.31	-0.22	0	1	1	52	0.35	-51.65	11.15	5.48	-5.67	-2.53	1.19	3.72	0.01	0.5	0.49	14.28	19.8	5.52	174	165	-9	77.3	56.1	-21.2	0	0	0	-2.84
1G5A@A@R509A	0	R	509	A	1G5A	Amylosucrase	0.91	0.75	-0.16	1.17	1.39	0.22	0.91	0.8	-0.11	65	100	35	0.53	0.36	-0.17	0	0	0	52	0	-52	11.15	6.11	-5.04	-2.53	0.62	3.15	0.01	0.38	0.37	14.28	11.5	-2.78	174	89	-85	77.3	13.7	-63.6	0	0	0	-2.84
1G5A@A@Y147A	-1	Y	147	A	1G5A	Amylosucrase	1.5	0.75	-0.75	0.95	1.39	0.44	0.78	0.8	0.02	41	100	59	0.42	0.36	-0.06	1	0	-1	1.61	0	-1.61	5.66	6.11	0.45	0.26	0.62	0.36	0.15	0.38	0.23	18.03	11.5	-6.53	181	89	-92	59.1	13.7	-45.4	0	0	0	-0.87
1G5A@A@Y147F	-0.2	Y	147	F	1G5A	Amylosucrase	1.5	1.43	-0.07	0.95	1.01	0.06	0.78	0.76	-0.02	41	41	0	0.42	0.31	-0.11	1	1	0	1.61	0.35	-1.26	5.66	5.48	-0.18	0.26	1.19	0.93	0.15	0.5	0.35	18.03	19.8	1.77	181	165	-16	59.1	56.1	-3	0	0	0	-0.87
1G5A@A@Y147N	-1	Y	147	N	1G5A	Amylosucrase	1.5	0.63	-0.87	0.95	0.77	-0.18	0.78	1.39	0.61	41	134	93	0.42	0.46	0.04	1	0	-1	1.61	3.38	1.77	5.66	5.41	-0.25	0.26	-0.78	-1.04	0.15	0.12	-0.03	18.03	12.82	-5.21	181	132	-49	59.1	32.7	-26.4	0	0	0	-0.87
1GV5@A@V103I	7.8	V	103	I	1GV5	c-Myb R2	1.86	1.71	-0.15	0.89	1.04	0.15	0.64	0.59	-0.05	74	96	22	0.39	0.46	0.07	0	0	0	0.13	0.13	0	5.96	5.94	-0.02	1.08	1.38	0.3	0.54	0.6	0.06	21.57	21.4	-0.17	117	131	14	34.1	44.4	10.3	1	1	0	-0.61
1H7M@A@D12A	0.4	D	12	A	1H7M	Ribosomal L30e	0.55	0.75	0.2	0.89	1.39	0.5	1.33	0.8	-0.53	106	100	-6	0.51	0.36	-0.15	0	0	0	49.7	0	-49.7	2.77	6.11	3.34	-0.9	0.62	1.52	0.15	0.38	0.23	11.68	11.5	-0.18	133	89	-44	30	13.7	-16.3	0	0	0	-2.6
1H7M@A@D2A	-2.5	D	2	A	1H7M	Ribosomal L30e	0.55	0.75	0.2	0.89	1.39	0.5	1.33	0.8	-0.53	106	100	-6	0.51	0.36	-0.15	0	0	0	49.7	0	-49.7	2.77	6.11	3.34	-0.9	0.62	1.52	0.15	0.38	0.23	11.68	11.5	-0.18	133	89	-44	30	13.7	-16.3	0	0	0	-2.6
1H7M@A@D44A	0.1	D	44	A	1H7M	Ribosomal L30e	0.55	0.75	0.2	0.89	1.39	0.5	1.33	0.8	-0.53	106	100	-6	0.51	0.36	-0.15	0	0	0	49.7	0	-49.7	2.77	6.11	3.34	-0.9	0.62	1.52	0.15	0.38	0.23	11.68	11.5	-0.18	133	89	-44	30	13.7	-16.3	0	0	0	-2.6
1H7M@A@D48A	3.2	D	48	A	1H7M	Ribosomal L30e	0.55	0.75	0.2	0.89	1.39	0.5	1.33	0.8	-0.53	106	100	-6	0.51	0.36	-0.15	0	0	0	49.7	0	-49.7	2.77	6.11	3.34	-0.9	0.62	1.52	0.15	0.38	0.23	11.68	11.5	-0.18	133	89	-44	30	13.7	-16.3	0	0	0	-2.6
1H7M@A@D87A	-9.2	D	87	A	1H7M	Ribosomal L30e	0.55	0.75	0.2	0.89	1.39	0.5	1.33	0.8	-0.53	106	100	-6	0.51	0.36	-0.15	0	0	0	49.7	0	-49.7	2.77	6.11	3.34	-0.9	0.62	1.52	0.15	0.38	0.23	11.68	11.5	-0.18	133	89	-44	30	13.7	-16.3	0	0	0	-2.6
1H7M@A@E47A	2	E	47	A	1H7M	Ribosomal L30e	0.72	0.75	0.03	1.35	1.39	0.04	0.86	0.8	-0.06	102	100	-2	0.5	0.36	-0.14	0	0	0	49.9	0	-49.9	3.22	6.11	2.89	-0.74	0.62	1.36	0.18	0.38	0.2	13.57	11.5	-2.07	147	89	-58	40.2	13.7	-26.5	0	0	0	-2.47
1H7M@A@E50A	2.3	E	50	A	1H7M	Ribosomal L30e	0.72	0.75	0.03	1.35	1.39	0.04	0.86	0.8	-0.06	102	100	-2	0.5	0.36	-0.14	0	0	0	49.9	0	-49.9	3.22	6.11	2.89	-0.74	0.62	1.36	0.18	0.38	0.2	13.57	11.5	-2.07	147	89	-58	40.2	13.7	-26.5	0	0	0	-2.47
1H7M@A@E62A	-5.5	E	62	A	1H7M	Ribosomal L30e	0.72	0.75	0.03	1.35	1.39	0.04	0.86	0.8	-0.06	102	100	-2	0.5	0.36	-0.14	0	0	0	49.9	0	-49.9	3.22	6.11	2.89	-0.74	0.62	1.36	0.18	0.38	0.2	13.57	11.5	-2.07	147	89	-58	40.2	13.7	-26.5	0	0	0	-2.47
1H7M@A@E64A	0.4	E	64	A	1H7M	Ribosomal L30e	0.72	0.75	0.03	1.35	1.39	0.04	0.86	0.8	-0.06	102	100	-2	0.5	0.36	-0.14	0	0	0	49.9	0	-49.9	3.22	6.11	2.89	-0.74	0.62	1.36	0.18	0.38	0.2	13.57	11.5	-2.07	147	89	-58	40.2	13.7	-26.5	0	0	0	-2.47
1H7M@A@E69A	-2	E	69	A	1H7M	Ribosomal L30e	0.72	0.75	0.03	1.35	1.39	0.04	0.86	0.8	-0.06	102	100	-2	0.5	0.36	-0.14	0	0	0	49.9	0	-49.9	3.22	6.11	2.89	-0.74	0.62	1.36	0.18	0.38	0.2	13.57	11.5	-2.07	147	89	-58	40.2	13.7	-26.5	0	0	0	-2.47
1H7M@A@E6A	-8.6	E	6	A	1H7M	Ribosomal L30e	0.72	0.75	0.03	1.35	1.39	0.04	0.86	0.8	-0.06	102	100	-2	0.5	0.36	-0.14	0	0	0	49.9	0	-49.9	3.22	6.11	2.89	-0.74	0.62	1.36	0.18	0.38	0.2	13.57	11.5	-2.07	147	89	-58	40.2	13.7	-26.5	0	0	0	-2.47
1H7M@A@E90A	-0.8	E	90	A	1H7M	Ribosomal L30e	0.72	0.75	0.03	1.35	1.39	0.04	0.86	0.8	-0.06	102	100	-2	0.5	0.36	-0.14	0	0	0	49.9	0	-49.9	3.22	6.11	2.89	-0.74	0.62	1.36	0.18	0.38	0.2	13.57	11.5	-2.07	147	89	-58	40.2	13.7	-26.5	0	0	0	-2.47
1H7M@A@H78A	-2.2	H	78	A	1H7M	Ribosomal L30e	0.99	0.75	-0.24	0.92	1.39	0.47	1.07	0.8	-0.27	66	100	34	0.32	0.36	0.04	1	0	-1	51.6	0	-51.6	7.47	6.11	-1.36	-0.4	0.62	1.02	0.17	0.38	0.21	13.69	11.5	-2.19	155	89	-66	45.1	13.7	-31.4	0	0	0	-1.7
1H7M@A@K15A	-6.1	K	15	A	1H7M	Ribosomal L30e	0.83	0.75	-0.08	1.11	1.39	0.28	1	0.8	-0.2	56	100	44	0.47	0.36	-0.11	0	0	0	49.5	0	-49.5	9.59	6.11	-3.48	-1.5	0.62	2.12	0.03	0.38	0.35	15.71	11.5	-4.21	146	89	-57	61.5	13.7	-47.8	0	0	0	-2.82
1H7M@A@K22A	1	K	22	A	1H7M	Ribosomal L30e	0.83	0.75	-0.08	1.11	1.39	0.28	1	0.8	-0.2	56	100	44	0.47	0.36	-0.11	0	0	0	49.5	0	-49.5	9.59	6.11	-3.48	-1.5	0.62	2.12	0.03	0.38	0.35	15.71	11.5	-4.21	146	89	-57	61.5	13.7	-47.8	0	0	0	-2.82
1H7M@A@K28A	-4.4	K	28	A	1H7M	Ribosomal L30e	0.83	0.75	-0.08	1.11	1.39	0.28	1	0.8	-0.2	56	100	44	0.47	0.36	-0.11	0	0	0	49.5	0	-49.5	9.59	6.11	-3.48	-1.5	0.62	2.12	0.03	0.38	0.35	15.71	11.5	-4.21	146	89	-57	61.5	13.7	-47.8	0	0	0	-2.82
1H7M@A@K33A	-6.4	K	33	A	1H7M	Ribosomal L30e	0.83	0.75	-0.08	1.11	1.39	0.28	1	0.8	-0.2	56	100	44	0.47	0.36	-0.11	0	0	0	49.5	0	-49.5	9.59	6.11	-3.48	-1.5	0.62	2.12	0.03	0.38	0.35	15.71	11.5	-4.21	146	89	-57	61.5	13.7	-47.8	0	0	0	-2.82
1H7M@A@K46A	-7.4	K	46	A	1H7M	Ribosomal L30e	0.83	0.75	-0.08	1.11	1.39	0.28	1	0.8	-0.2	56	100	44	0.47	0.36	-0.11	0	0	0	49.5	0	-49.5	9.59	6.11	-3.48	-1.5	0.62	2.12	0.03	0.38	0.35	15.71	11.5	-4.21	146	89	-57	61.5	13.7	-47.8	0	0	0	-2.82
1H7M@A@K9A	-8.4	K	9	A	1H7M	Ribosomal L30e	0.83	0.75	-0.08	1.11	1.39	0.28	1	0.8	-0.2	56	100	44	0.47	0.36	-0.11	0	0	0	49.5	0	-49.5	9.59	6.11	-3.48	-1.5	0.62	2.12	0.03	0.38	0.35	15.71	11.5	-4.21	146	89	-57	61.5	13.7	-47.8	0	0	0	-2.82
1H7M@A@K9M	-7.1	K	9	M	1H7M	Ribosomal L30e	0.83	0.99	0.16	1.11	1.21	0.1	1	0.83	-0.17	56	94	38	0.47	0.3	-0.17	0	0	0	49.5	1.43	-48.07	9.59	5.74	-3.85	-1.5	0.64	2.14	0.03	0.4	0.37	15.71	16.25	0.54	146	149	3	61.5	45	-16.5	0	0	0	-2.82
1H7M@A@R21A	-1.4	R	21	A	1H7M	Ribosomal L30e	0.91	0.75	-0.16	1.17	1.39	0.22	0.91	0.8	-0.11	65	100	35	0.53	0.36	-0.17	0	0	0	52	0	-52	11.15	6.11	-5.04	-2.53	0.62	3.15	0.01	0.38	0.37	14.28	11.5	-2.78	174	89	-85	77.3	13.7	-63.6	0	0	0	-2.84
1H7M@A@R39A	-4.8	R	39	A	1H7M	Ribosomal L30e	0.91	0.75	-0.16	1.17	1.39	0.22	0.91	0.8	-0.11	65	100	35	0.53	0.36	-0.17	0	0	0	52	0	-52	11.15	6.11	-5.04	-2.53	0.62	3.15	0.01	0.38	0.37	14.28	11.5	-2.78	174	89	-85	77.3	13.7	-63.6	0	0	0	-2.84
1H7M@A@R42A	0.2	R	42	A	1H7M	Ribosomal L30e	0.91	0.75	-0.16	1.17	1.39	0.22	0.91	0.8	-0.11	65	100	35	0.53	0.36	-0.17	0	0	0	52	0	-52	11.15	6.11	-5.04	-2.53	0.62	3.15	0.01	0.38	0.37	14.28	11.5	-2.78	174	89	-85	77.3	13.7	-63.6	0	0	0	-2.84
1H7M@A@R54A	-5.4	R	54	A	1H7M	Ribosomal L30e	0.91	0.75	-0.16	1.17	1.39	0.22	0.91	0.8	-0.11	65	100	35	0.53	0.36	-0.17	0	0	0	52	0	-52	11.15	6.11	-5.04	-2.53	0.62	3.15	0.01	0.38	0.37	14.28	11.5	-2.78	174	89	-85	77.3	13.7	-63.6	0	0	0	-2.84
1H7M@A@R76A	-1.5	R	76	A	1H7M	Ribosomal L30e	0.91	0.75	-0.16	1.17	1.39	0.22	0.91	0.8	-0.11	65	100	35	0.53	0.36	-0.17	0	0	0	52	0	-52	11.15	6.11	-5.04	-2.53	0.62	3.15	0.01	0.38	0.37	14.28	11.5	-2.78	174	89	-85	77.3	13.7	-63.6	0	0	0	-2.84
1H7M@A@R8A	-7	R	8	A	1H7M	Ribosomal L30e	0.91	0.75	-0.16	1.17	1.39	0.22	0.91	0.8	-0.11	65	100	35	0.53	0.36	-0.17	0	0	0	52	0	-52	11.15	6.11	-5.04	-2.53	0.62	3.15	0.01	0.38	0.37	14.28	11.5	-2.78	174	89	-85	77.3	13.7	-63.6	0	0	0	-2.84
1H7M@A@R92A	-3.7	R	92	A	1H7M	Ribosomal L30e	0.91	0.75	-0.16	1.17	1.39	0.22	0.91	0.8	-0.11	65	100	35	0.53	0.36	-0.17	0	0	0	52	0	-52	11.15	6.11	-5.04	-2.53	0.62	3.15	0.01	0.38	0.37	14.28	11.5	-2.78	174	89	-85	77.3	13.7	-63.6	0	0	0	-2.84
1H7M@A@R92M	-3.1	R	92	M	1H7M	Ribosomal L30e	0.91	0.99	0.08	1.17	1.21	0.04	0.91	0.83	-0.08	65	94	29	0.53	0.3	-0.23	0	0	0	52	1.43	-50.57	11.15	5.74	-5.41	-2.53	0.64	3.17	0.01	0.4	0.39	14.28	16.25	1.97	174	149	-25	77.3	45	-32.3	0	0	0	-2.84
1H8V@A@A188G	0.5	A	188	G	1H8V	Endoglucanase Cel12A	0.75	0.65	-0.1	1.39	0.47	-0.92	0.8	1.62	0.82	100	49	-51	0.36	0.54	0.18	0	0	0	0	0	0	6.11	5.97	-0.14	0.62	0.48	-0.14	0.38	0.36	-0.02	11.5	3.4	-8.1	89	75	-14	13.7	3.5	-10.2	0	0	0	-1.52
1H8V@A@A35S	-4	A	35	S	1H8V	Endoglucanase Cel12A	0.75	0.85	0.1	1.39	0.82	-0.57	0.8	1.24	0.44	100	120	20	0.36	0.51	0.15	0	0	0	0	1.67	1.67	6.11	5.68	-0.43	0.62	-0.18	-0.8	0.38	0.22	-0.16	11.5	9.47	-2.03	89	105	16	13.7	18.3	4.6	0	0	0	-1.52
1H8V@A@A35V	7.7	A	35	V	1H8V	Endoglucanase Cel12A	0.75	1.86	1.11	1.39	0.89	-0.5	0.8	0.64	-0.16	100	74	-26	0.36	0.39	0.03	0	0	0	0	0.13	0.13	6.11	5.96	-0.15	0.62	1.08	0.46	0.38	0.54	0.16	11.5	21.57	10.07	89	117	28	13.7	34.1	20.4	0	1	1	-1.52
1H8V@A@A66N	0.1	A	66	N	1H8V	Endoglucanase Cel12A	0.75	0.63	-0.12	1.39	0.77	-0.62	0.8	1.39	0.59	100	134	34	0.36	0.46	0.1	0	0	0	0	3.38	3.38	6.11	5.41	-0.7	0.62	-0.78	-1.4	0.38	0.12	-0.26	11.5	12.82	1.32	89	132	43	13.7	32.7	19	0	0	0	-1.52
1H8V@A@G170C	2.1	G	170	C	1H8V	Endoglucanase Cel12A	0.65	1.31	0.66	0.47	0.74	0.27	1.62	1.05	-0.57	49	20	-29	0.54	0.35	-0.19	0	0	0	0	1.48	1.48	5.97	5.07	-0.9	0.48	0.29	-0.19	0.36	0.5	0.14	3.4	13.46	10.06	75	121	46	3.5	25	21.5	0	0	0	-1.83
1H8V@A@G41A	2.5	G	41	A	1H8V	Endoglucanase Cel12A	0.65	0.75	0.1	0.47	1.39	0.92	1.62	0.8	-0.82	49	100	51	0.54	0.36	-0.18	0	0	0	0	0	0	5.97	6.11	0.14	0.48	0.62	0.14	0.36	0.38	0.02	3.4	11.5	8.1	75	89	14	3.5	13.7	10.2	0	0	0	-1.83
1H8V@A@N167S	0.2	N	167	S	1H8V	Endoglucanase Cel12A	0.63	0.85	0.22	0.77	0.82	0.05	1.39	1.24	-0.15	134	120	-14	0.46	0.51	0.05	0	0	0	3.38	1.67	-1.71	5.41	5.68	0.27	-0.78	-0.18	0.6	0.12	0.22	0.1	12.82	9.47	-3.35	132	105	-27	32.7	18.3	-14.4	0	0	0	-2.41
1H8V@A@N91D	0.5	N	91	D	1H8V	Endoglucanase Cel12A	0.63	0.55	-0.08	0.77	0.89	0.12	1.39	1.33	-0.06	134	106	-28	0.46	0.51	0.05	0	0	0	3.38	49.7	46.32	5.41	2.77	-2.64	-0.78	-0.9	-0.12	0.12	0.15	0.03	12.82	11.68	-1.14	132	133	1	32.7	30	-2.7	0	0	0	-2.41
1H8V@A@P201C	3.9	P	201	C	1H8V	Endoglucanase Cel12A	0.44	1.31	0.87	0.5	0.74	0.24	1.72	1.05	-0.67	56	20	-36	0.51	0.35	-0.16	0	0	0	1.58	1.48	-0.1	6.3	5.07	-1.23	0.12	0.29	0.17	0.18	0.5	0.32	17.43	13.46	-3.97	115	121	6	30.7	25	-5.7	0	0	0	-1.34
1H8V@A@S143T	0.5	S	143	T	1H8V	Endoglucanase Cel12A	0.85	1.23	0.38	0.82	0.76	-0.06	1.24	1.07	-0.17	120	97	-23	0.51	0.44	-0.07	0	0	0	1.67	1.66	-0.01	5.68	5.64	-0.04	-0.18	-0.05	0.13	0.22	0.23	0.01	9.47	15.77	6.3	105	119	14	18.3	28.5	10.2	0	1	1	-1.87
1H8V@A@S39N	0.5	S	39	N	1H8V	Endoglucanase Cel12A	0.85	0.63	-0.22	0.82	0.77	-0.05	1.24	1.39	0.15	120	134	14	0.51	0.46	-0.05	0	0	0	1.67	3.38	1.71	5.68	5.41	-0.27	-0.18	-0.78	-0.6	0.22	0.12	-0.1	9.47	12.82	3.35	105	132	27	18.3	32.7	14.4	0	0	0	-1.87
1H8V@A@S63V	-0.8	S	63	V	1H8V	Endoglucanase Cel12A	0.85	1.86	1.01	0.82	0.89	0.07	1.24	0.64	-0.6	120	74	-46	0.51	0.39	-0.12	0	0	0	1.67	0.13	-1.54	5.68	5.96	0.28	-0.18	1.08	1.26	0.22	0.54	0.32	9.47	21.57	12.1	105	117	12	18.3	34.1	15.8	0	1	1	-1.87
1H8V@A@S77G	0.1	S	77	G	1H8V	Endoglucanase Cel12A	0.85	0.65	-0.2	0.82	0.47	-0.35	1.24	1.62	0.38	120	49	-71	0.51	0.54	0.03	0	0	0	1.67	0	-1.67	5.68	5.97	0.29	-0.18	0.48	0.66	0.22	0.36	0.14	9.47	3.4	-6.07	105	75	-30	18.3	3.5	-14.8	0	0	0	-1.87
1H8V@A@T163S	0.3	T	163	S	1H8V	Endoglucanase Cel12A	1.23	0.85	-0.38	0.76	0.82	0.06	1.07	1.24	0.17	97	120	23	0.44	0.51	0.07	0	0	0	1.66	1.67	0.01	5.64	5.68	0.04	-0.05	-0.18	-0.13	0.23	0.22	-0.01	15.77	9.47	-6.3	119	105	-14	28.5	18.3	-10.2	1	0	-1	-1.57
1H8V@A@V210C	0.1	V	210	C	1H8V	Endoglucanase Cel12A	1.86	1.31	-0.55	0.89	0.74	-0.15	0.64	1.05	0.41	74	20	-54	0.39	0.35	-0.04	0	0	0	0.13	1.48	1.35	5.96	5.07	-0.89	1.08	0.29	-0.79	0.54	0.5	-0.04	21.57	13.46	-8.11	117	121	4	34.1	25	-9.1	1	0	-1	-0.61
1H8V@A@W7Y	-1	W	7	Y	1H8V	Endoglucanase Cel12A	1.3	1.5	0.2	1.06	0.95	-0.11	0.79	0.78	-0.01	18	41	23	0.31	0.42	0.11	1	1	0	2.1	1.61	-0.49	5.89	5.66	-0.23	0.81	0.26	-0.55	0.27	0.15	-0.12	21.67	18.03	-3.64	204	181	-23	74.8	59.1	-15.7	0	0	0	0.42
1HFY@A@T38A	-6.8	T	38	A	1HFY	Alpha-Lactalbumin	1.23	0.75	-0.48	0.76	1.39	0.63	1.07	0.8	-0.27	97	100	3	0.44	0.36	-0.08	0	0	0	1.66	0	-1.66	5.64	6.11	0.47	-0.05	0.62	0.67	0.23	0.38	0.15	15.77	11.5	-4.27	119	89	-30	28.5	13.7	-14.8	1	0	-1	-1.57
1HFY@A@W118F	1.1	W	118	F	1HFY	Alpha-Lactalbumin	1.3	1.43	0.13	1.06	1.01	-0.05	0.79	0.76	-0.03	18	41	23	0.31	0.31	0	1	1	0	2.1	0.35	-1.75	5.89	5.48	-0.41	0.81	1.19	0.38	0.27	0.5	0.23	21.67	19.8	-1.87	204	165	-39	74.8	56.1	-18.7	0	0	0	0.42
1HFY@A@W60F	-3.3	W	60	F	1HFY	Alpha-Lactalbumin	1.3	1.43	0.13	1.06	1.01	-0.05	0.79	0.76	-0.03	18	41	23	0.31	0.31	0	1	1	0	2.1	0.35	-1.75	5.89	5.48	-0.41	0.81	1.19	0.38	0.27	0.5	0.23	21.67	19.8	-1.87	204	165	-39	74.8	56.1	-18.7	0	0	0	0.42
1I4N@A@D184A	-0.6	D	184	A	1I4N	IGPS	0.55	0.75	0.2	0.89	1.39	0.5	1.33	0.8	-0.53	106	100	-6	0.51	0.36	-0.15	0	0	0	49.7	0	-49.7	2.77	6.11	3.34	-0.9	0.62	1.52	0.15	0.38	0.23	11.68	11.5	-0.18	133	89	-44	30	13.7	-16.3	0	0	0	-2.6
1I4N@A@R241A	-4.8	R	241	A	1I4N	IGPS	0.91	0.75	-0.16	1.17	1.39	0.22	0.91	0.8	-0.11	65	100	35	0.53	0.36	-0.17	0	0	0	52	0	-52	11.15	6.11	-5.04	-2.53	0.62	3.15	0.01	0.38	0.37	14.28	11.5	-2.78	174	89	-85	77.3	13.7	-63.6	0	0	0	-2.84
1IHB@A@F37H	0.8	F	37	H	1IHB	p18INK4c	1.43	0.99	-0.44	1.01	0.92	-0.09	0.76	1.07	0.31	41	66	25	0.31	0.32	0.01	1	1	0	0.35	51.6	51.25	5.48	7.47	1.99	1.19	-0.4	-1.59	0.5	0.17	-0.33	19.8	13.69	-6.11	165	155	-10	56.1	45.1	-11	0	0	0	-0.04
1IHB@A@F71N	4.4	F	71	N	1IHB	p18INK4c	1.43	0.63	-0.8	1.01	0.77	-0.24	0.76	1.39	0.63	41	134	93	0.31	0.46	0.15	1	0	-1	0.35	3.38	3.03	5.48	5.41	-0.07	1.19	-0.78	-1.97	0.5	0.12	-0.38	19.8	12.82	-6.98	165	132	-33	56.1	32.7	-23.4	0	0	0	-0.04
1IHB@A@F82Q	3.78	F	82	Q	1IHB	p18INK4c	1.43	0.76	-0.67	1.01	1.29	0.28	0.76	0.89	0.13	41	93	52	0.31	0.49	0.18	1	0	-1	0.35	3.53	3.18	5.48	5.65	0.17	1.19	-0.85	-2.04	0.5	0.07	-0.43	19.8	14.45	-5.35	165	146	-19	56.1	42.7	-13.4	0	0	0	-0.04
1IHB@A@F92N	4.3	F	92	N	1IHB	p18INK4c	1.43	0.63	-0.8	1.01	0.77	-0.24	0.76	1.39	0.63	41	134	93	0.31	0.46	0.15	1	0	-1	0.35	3.38	3.03	5.48	5.41	-0.07	1.19	-0.78	-1.97	0.5	0.12	-0.38	19.8	12.82	-6.98	165	132	-33	56.1	32.7	-23.4	0	0	0	-0.04
1IHB@A@H108L	-17	H	108	L	1IHB	p18INK4c	0.99	1.1	0.11	0.92	1.32	0.4	1.07	0.68	-0.39	66	40	-26	0.32	0.37	0.05	1	0	-1	51.6	0.13	-51.47	7.47	5.98	-1.49	-0.4	1.06	1.46	0.17	0.45	0.28	13.69	21.4	7.71	155	131	-24	45.1	44.4	-0.7	0	1	1	-1.7
1IHB@A@R55V	0.6	R	55	V	1IHB	p18INK4c	0.91	1.86	0.95	1.17	0.89	-0.28	0.91	0.64	-0.27	65	74	9	0.53	0.39	-0.14	0	0	0	52	0.13	-51.87	11.15	5.96	-5.19	-2.53	1.08	3.61	0.01	0.54	0.53	14.28	21.57	7.29	174	117	-57	77.3	34.1	-43.2	0	1	1	-2.84
1IHB@A@T85F	-7.6	T	85	F	1IHB	p18INK4c	1.23	1.43	0.2	0.76	1.01	0.25	1.07	0.76	-0.31	97	41	-56	0.44	0.31	-0.13	0	1	1	1.66	0.35	-1.31	5.64	5.48	-0.16	-0.05	1.19	1.24	0.23	0.5	0.27	15.77	19.8	4.03	119	165	46	28.5	56.1	27.6	1	0	-1	-1.57
1IHB@A@W5R	-3.7	W	5	R	1IHB	p18INK4c	1.3	0.91	-0.39	1.06	1.17	0.11	0.79	0.91	0.12	18	65	47	0.31	0.53	0.22	1	0	-1	2.1	52	49.9	5.89	11.15	5.26	0.81	-2.53	-3.34	0.27	0.01	-0.26	21.67	14.28	-7.39	204	174	-30	74.8	77.3	2.5	0	0	0	0.42
1IO2@A@D105A	4.2	D	105	A	1IO2	Ribonuclease hii	0.55	0.75	0.2	0.89	1.39	0.5	1.33	0.8	-0.53	106	100	-6	0.51	0.36	-0.15	0	0	0	49.7	0	-49.7	2.77	6.11	3.34	-0.9	0.62	1.52	0.15	0.38	0.23	11.68	11.5	-0.18	133	89	-44	30	13.7	-16.3	0	0	0	-2.6
1IO2@A@D135A	5.2	D	135	A	1IO2	Ribonuclease hii	0.55	0.75	0.2	0.89	1.39	0.5	1.33	0.8	-0.53	106	100	-6	0.51	0.36	-0.15	0	0	0	49.7	0	-49.7	2.77	6.11	3.34	-0.9	0.62	1.52	0.15	0.38	0.23	11.68	11.5	-0.18	133	89	-44	30	13.7	-16.3	0	0	0	-2.6
1IO2@A@D7N	3.1	D	7	N	1IO2	Ribonuclease hii	0.55	0.63	0.08	0.89	0.77	-0.12	1.33	1.39	0.06	106	134	28	0.51	0.46	-0.05	0	0	0	49.7	3.38	-46.32	2.77	5.41	2.64	-0.9	-0.78	0.12	0.15	0.12	-0.03	11.68	12.82	1.14	133	132	-1	30	32.7	2.7	0	0	0	-2.6
1IO2@A@E8A	8	E	8	A	1IO2	Ribonuclease hii	0.72	0.75	0.03	1.35	1.39	0.04	0.86	0.8	-0.06	102	100	-2	0.5	0.36	-0.14	0	0	0	49.9	0	-49.9	3.22	6.11	2.89	-0.74	0.62	1.36	0.18	0.38	0.2	13.57	11.5	-2.07	147	89	-58	40.2	13.7	-26.5	0	0	0	-2.47
1IO2@A@E8Q	0.7	E	8	Q	1IO2	Ribonuclease hii	0.72	0.76	0.04	1.35	1.29	-0.06	0.86	0.89	0.03	102	93	-9	0.5	0.49	-0.01	0	0	0	49.9	3.53	-46.37	3.22	5.65	2.43	-0.74	-0.85	-0.11	0.18	0.07	-0.11	13.57	14.45	0.88	147	146	-1	40.2	42.7	2.5	0	0	0	-2.47
1IO2@A@I102A	-10.7	I	102	A	1IO2	Ribonuclease hii	1.71	0.75	-0.96	1.04	1.39	0.35	0.59	0.8	0.21	96	100	4	0.46	0.36	-0.1	0	0	0	0.13	0	-0.13	5.94	6.11	0.17	1.38	0.62	-0.76	0.6	0.38	-0.22	21.4	11.5	-9.9	131	89	-42	44.4	13.7	-30.7	1	0	-1	-0.03
1IO2@A@I15A	-2.2	I	15	A	1IO2	Ribonuclease hii	1.71	0.75	-0.96	1.04	1.39	0.35	0.59	0.8	0.21	96	100	4	0.46	0.36	-0.1	0	0	0	0.13	0	-0.13	5.94	6.11	0.17	1.38	0.62	-0.76	0.6	0.38	-0.22	21.4	11.5	-9.9	131	89	-42	44.4	13.7	-30.7	1	0	-1	-0.03
1IO2@A@I20A	-8.4	I	20	A	1IO2	Ribonuclease hii	1.71	0.75	-0.96	1.04	1.39	0.35	0.59	0.8	0.21	96	100	4	0.46	0.36	-0.1	0	0	0	0.13	0	-0.13	5.94	6.11	0.17	1.38	0.62	-0.76	0.6	0.38	-0.22	21.4	11.5	-9.9	131	89	-42	44.4	13.7	-30.7	1	0	-1	-0.03
1IO2@A@I56A	-8.7	I	56	A	1IO2	Ribonuclease hii	1.71	0.75	-0.96	1.04	1.39	0.35	0.59	0.8	0.21	96	100	4	0.46	0.36	-0.1	0	0	0	0.13	0	-0.13	5.94	6.11	0.17	1.38	0.62	-0.76	0.6	0.38	-0.22	21.4	11.5	-9.9	131	89	-42	44.4	13.7	-30.7	1	0	-1	-0.03
1IO2@A@I6A	-5.2	I	6	A	1IO2	Ribonuclease hii	1.71	0.75	-0.96	1.04	1.39	0.35	0.59	0.8	0.21	96	100	4	0.46	0.36	-0.1	0	0	0	0.13	0	-0.13	5.94	6.11	0.17	1.38	0.62	-0.76	0.6	0.38	-0.22	21.4	11.5	-9.9	131	89	-42	44.4	13.7	-30.7	1	0	-1	-0.03
1IO2@A@L118A	-13.7	L	118	A	1IO2	Ribonuclease hii	1.1	0.75	-0.35	1.32	1.39	0.07	0.68	0.8	0.12	40	100	60	0.37	0.36	-0.01	0	0	0	0.13	0	-0.13	5.98	6.11	0.13	1.06	0.62	-0.44	0.45	0.38	-0.07	21.4	11.5	-9.9	131	89	-42	44.4	13.7	-30.7	1	0	-1	-0.13
1IO2@A@L147A	-5.2	L	147	A	1IO2	Ribonuclease hii	1.1	0.75	-0.35	1.32	1.39	0.07	0.68	0.8	0.12	40	100	60	0.37	0.36	-0.01	0	0	0	0.13	0	-0.13	5.98	6.11	0.13	1.06	0.62	-0.44	0.45	0.38	-0.07	21.4	11.5	-9.9	131	89	-42	44.4	13.7	-30.7	1	0	-1	-0.13
1IO2@A@L33A	-11.9	L	33	A	1IO2	Ribonuclease hii	1.1	0.75	-0.35	1.32	1.39	0.07	0.68	0.8	0.12	40	100	60	0.37	0.36	-0.01	0	0	0	0.13	0	-0.13	5.98	6.11	0.13	1.06	0.62	-0.44	0.45	0.38	-0.07	21.4	11.5	-9.9	131	89	-42	44.4	13.7	-30.7	1	0	-1	-0.13
1IO2@A@L92A	-5.6	L	92	A	1IO2	Ribonuclease hii	1.1	0.75	-0.35	1.32	1.39	0.07	0.68	0.8	0.12	40	100	60	0.37	0.36	-0.01	0	0	0	0.13	0	-0.13	5.98	6.11	0.13	1.06	0.62	-0.44	0.45	0.38	-0.07	21.4	11.5	-9.9	131	89	-42	44.4	13.7	-30.7	1	0	-1	-0.13
1IRO@A@I33L	4.8	I	33	L	1IRO	Rubredoxin	1.71	1.1	-0.61	1.04	1.32	0.28	0.59	0.68	0.09	96	40	-56	0.46	0.37	-0.09	0	0	0	0.13	0.13	0	5.94	5.98	0.04	1.38	1.06	-0.32	0.6	0.45	-0.15	21.4	21.4	0	131	131	0	44.4	44.4	0	1	1	0	-0.03
1IRO@A@V24I	2.5	V	24	I	1IRO	Rubredoxin	1.86	1.71	-0.15	0.89	1.04	0.15	0.64	0.59	-0.05	74	96	22	0.39	0.46	0.07	0	0	0	0.13	0.13	0	5.96	5.94	-0.02	1.08	1.38	0.3	0.54	0.6	0.06	21.57	21.4	-0.17	117	131	14	34.1	44.4	10.3	1	1	0	-0.61
1JIW@A@A8P	-0.4	A	8	P	1JIW	Alkaline Proteinase Inhibitor	0.75	0.44	-0.31	1.39	0.5	-0.89	0.8	1.72	0.92	100	56	-44	0.36	0.51	0.15	0	0	0	0	1.58	1.58	6.11	6.3	0.19	0.62	0.12	-0.5	0.38	0.18	-0.2	11.5	17.43	5.93	89	115	26	13.7	30.7	17	0	0	0	-1.52
1JIW@A@D10A	0	D	10	A	1JIW	Alkaline Proteinase Inhibitor	0.55	0.75	0.2	0.89	1.39	0.5	1.33	0.8	-0.53	106	100	-6	0.51	0.36	-0.15	0	0	0	49.7	0	-49.7	2.77	6.11	3.34	-0.9	0.62	1.52	0.15	0.38	0.23	11.68	11.5	-0.18	133	89	-44	30	13.7	-16.3	0	0	0	-2.6
1JIW@A@D10P	-5.5	D	10	P	1JIW	Alkaline Proteinase Inhibitor	0.55	0.44	-0.11	0.89	0.5	-0.39	1.33	1.72	0.39	106	56	-50	0.51	0.51	0	0	0	0	49.7	1.58	-48.12	2.77	6.3	3.53	-0.9	0.12	1.02	0.15	0.18	0.03	11.68	17.43	5.75	133	115	-18	30	30.7	0.7	0	0	0	-2.6
1JIW@A@W15F	-4.7	W	15	F	1JIW	Alkaline Proteinase Inhibitor	1.3	1.43	0.13	1.06	1.01	-0.05	0.79	0.76	-0.03	18	41	23	0.31	0.31	0	1	1	0	2.1	0.35	-1.75	5.89	5.48	-0.41	0.81	1.19	0.38	0.27	0.5	0.23	21.67	19.8	-1.87	204	165	-39	74.8	56.1	-18.7	0	0	0	0.42
1JNX@A@M1775R	-11.8	M	1775	R	1JNX	BRAC1	0.99	0.91	-0.08	1.21	1.17	-0.04	0.83	0.91	0.08	94	65	-29	0.3	0.53	0.23	0	0	0	1.43	52	50.57	5.74	11.15	5.41	0.64	-2.53	-3.17	0.4	0.01	-0.39	16.25	14.28	-1.97	149	174	25	45	77.3	32.3	0	0	0	0.6
1JNX@A@R1699W	-7.5	R	1699	W	1JNX	BRAC1	0.91	1.3	0.39	1.17	1.06	-0.11	0.91	0.79	-0.12	65	18	-47	0.53	0.31	-0.22	0	1	1	52	2.1	-49.9	11.15	5.89	-5.26	-2.53	0.81	3.34	0.01	0.27	0.26	14.28	21.67	7.39	174	204	30	77.3	74.8	-2.5	0	0	0	-2.84
1JNX@A@V1833M	-4.7	V	1833	M	1JNX	BRAC1	1.86	0.99	-0.87	0.89	1.21	0.32	0.64	0.83	0.19	74	94	20	0.39	0.3	-0.09	0	0	0	0.13	1.43	1.3	5.96	5.74	-0.22	1.08	0.64	-0.44	0.54	0.4	-0.14	21.57	16.25	-5.32	117	149	32	34.1	45	10.9	1	0	-1	-0.61
1JU3@A@G173Q	3	G	173	Q	1JU3	Cocaine Esterase	0.65	0.76	0.11	0.47	1.29	0.82	1.62	0.89	-0.73	49	93	44	0.54	0.49	-0.05	0	0	0	0	3.53	3.53	5.97	5.65	-0.32	0.48	-0.85	-1.33	0.36	0.07	-0.29	3.4	14.45	11.05	75	146	71	3.5	42.7	39.2	0	0	0	-1.83
1JU3@A@L169K	6.3	L	169	K	1JU3	Cocaine Esterase	1.1	0.83	-0.27	1.32	1.11	-0.21	0.68	1	0.32	40	56	16	0.37	0.47	0.1	0	0	0	0.13	49.5	49.37	5.98	9.59	3.61	1.06	-1.5	-2.56	0.45	0.03	-0.42	21.4	15.71	-5.69	131	146	15	44.4	61.5	17.1	1	0	-1	-0.13
1JU3@A@T172R	3.8	T	172	R	1JU3	Cocaine Esterase	1.23	0.91	-0.32	0.76	1.17	0.41	1.07	0.91	-0.16	97	65	-32	0.44	0.53	0.09	0	0	0	1.66	52	50.34	5.64	11.15	5.51	-0.05	-2.53	-2.48	0.23	0.01	-0.22	15.77	14.28	-1.49	119	174	55	28.5	77.3	48.8	1	0	-1	-1.57
1KE4@A@Y150F	-1.3	Y	150	F	1KE4	AmpC Beta Lactamase	1.5	1.43	-0.07	0.95	1.01	0.06	0.78	0.76	-0.02	41	41	0	0.42	0.31	-0.11	1	1	0	1.61	0.35	-1.26	5.66	5.48	-0.18	0.26	1.19	0.93	0.15	0.5	0.35	18.03	19.8	1.77	181	165	-16	59.1	56.1	-3	0	0	0	-0.87
1KF2@A@A109G	-2.6	A	109	G	1KF2	Ribonuclease	0.75	0.65	-0.1	1.39	0.47	-0.92	0.8	1.62	0.82	100	49	-51	0.36	0.54	0.18	0	0	0	0	0	0	6.11	5.97	-0.14	0.62	0.48	-0.14	0.38	0.36	-0.02	11.5	3.4	-8.1	89	75	-14	13.7	3.5	-10.2	0	0	0	-1.52
1KF2@A@A64G	-2.2	A	64	G	1KF2	Ribonuclease	0.75	0.65	-0.1	1.39	0.47	-0.92	0.8	1.62	0.82	100	49	-51	0.36	0.54	0.18	0	0	0	0	0	0	6.11	5.97	-0.14	0.62	0.48	-0.14	0.38	0.36	-0.02	11.5	3.4	-8.1	89	75	-14	13.7	3.5	-10.2	0	0	0	-1.52
1KF2@A@D38W	-3.5	D	38	W	1KF2	Ribonuclease	0.55	1.3	0.75	0.89	1.06	0.17	1.33	0.79	-0.54	106	18	-88	0.51	0.31	-0.2	0	1	1	49.7	2.1	-47.6	2.77	5.89	3.12	-0.9	0.81	1.71	0.15	0.27	0.12	11.68	21.67	9.99	133	204	71	30	74.8	44.8	0	0	0	-2.6
1KF2@A@F8W	-8.9	F	8	W	1KF2	Ribonuclease	1.43	1.3	-0.13	1.01	1.06	0.05	0.76	0.79	0.03	41	18	-23	0.31	0.31	0	1	1	0	0.35	2.1	1.75	5.48	5.89	0.41	1.19	0.81	-0.38	0.5	0.27	-0.23	19.8	21.67	1.87	165	204	39	56.1	74.8	18.7	0	0	0	-0.04
1KF2@A@I106A	-14.9	I	106	A	1KF2	Ribonuclease	1.71	0.75	-0.96	1.04	1.39	0.35	0.59	0.8	0.21	96	100	4	0.46	0.36	-0.1	0	0	0	0.13	0	-0.13	5.94	6.11	0.17	1.38	0.62	-0.76	0.6	0.38	-0.22	21.4	11.5	-9.9	131	89	-42	44.4	13.7	-30.7	1	0	-1	-0.03
1KF2@A@I106L	-6.3	I	106	L	1KF2	Ribonuclease	1.71	1.1	-0.61	1.04	1.32	0.28	0.59	0.68	0.09	96	40	-56	0.46	0.37	-0.09	0	0	0	0.13	0.13	0	5.94	5.98	0.04	1.38	1.06	-0.32	0.6	0.45	-0.15	21.4	21.4	0	131	131	0	44.4	44.4	0	1	1	0	-0.03
1KF2@A@I106V	-3	I	106	V	1KF2	Ribonuclease	1.71	1.86	0.15	1.04	0.89	-0.15	0.59	0.64	0.05	96	74	-22	0.46	0.39	-0.07	0	0	0	0.13	0.13	0	5.94	5.96	0.02	1.38	1.08	-0.3	0.6	0.54	-0.06	21.4	21.57	0.17	131	117	-14	44.4	34.1	-10.3	1	1	0	-0.03
1KF2@A@I107A	-10.3	I	107	A	1KF2	Ribonuclease	1.71	0.75	-0.96	1.04	1.39	0.35	0.59	0.8	0.21	96	100	4	0.46	0.36	-0.1	0	0	0	0.13	0	-0.13	5.94	6.11	0.17	1.38	0.62	-0.76	0.6	0.38	-0.22	21.4	11.5	-9.9	131	89	-42	44.4	13.7	-30.7	1	0	-1	-0.03
1KF2@A@I107L	-8.6	I	107	L	1KF2	Ribonuclease	1.71	1.1	-0.61	1.04	1.32	0.28	0.59	0.68	0.09	96	40	-56	0.46	0.37	-0.09	0	0	0	0.13	0.13	0	5.94	5.98	0.04	1.38	1.06	-0.32	0.6	0.45	-0.15	21.4	21.4	0	131	131	0	44.4	44.4	0	1	1	0	-0.03
1KF2@A@I107V	0.6	I	107	V	1KF2	Ribonuclease	1.71	1.86	0.15	1.04	0.89	-0.15	0.59	0.64	0.05	96	74	-22	0.46	0.39	-0.07	0	0	0	0.13	0.13	0	5.94	5.96	0.02	1.38	1.08	-0.3	0.6	0.54	-0.06	21.4	21.57	0.17	131	117	-14	44.4	34.1	-10.3	1	1	0	-0.03
1KF2@A@I81A	-10.3	I	81	A	1KF2	Ribonuclease	1.71	0.75	-0.96	1.04	1.39	0.35	0.59	0.8	0.21	96	100	4	0.46	0.36	-0.1	0	0	0	0.13	0	-0.13	5.94	6.11	0.17	1.38	0.62	-0.76	0.6	0.38	-0.22	21.4	11.5	-9.9	131	89	-42	44.4	13.7	-30.7	1	0	-1	-0.03
1KF2@A@I81G	-17	I	81	G	1KF2	Ribonuclease	1.71	0.65	-1.06	1.04	0.47	-0.57	0.59	1.62	1.03	96	49	-47	0.46	0.54	0.08	0	0	0	0.13	0	-0.13	5.94	5.97	0.03	1.38	0.48	-0.9	0.6	0.36	-0.24	21.4	3.4	-18	131	75	-56	44.4	3.5	-40.9	1	0	-1	-0.03
1KF2@A@I81V	-0.7	I	81	V	1KF2	Ribonuclease	1.71	1.86	0.15	1.04	0.89	-0.15	0.59	0.64	0.05	96	74	-22	0.46	0.39	-0.07	0	0	0	0.13	0.13	0	5.94	5.96	0.02	1.38	1.08	-0.3	0.6	0.54	-0.06	21.4	21.57	0.17	131	117	-14	44.4	34.1	-10.3	1	1	0	-0.03
1KF2@A@K104W	-10.9	K	104	W	1KF2	Ribonuclease	0.83	1.3	0.47	1.11	1.06	-0.05	1	0.79	-0.21	56	18	-38	0.47	0.31	-0.16	0	1	1	49.5	2.1	-47.4	9.59	5.89	-3.7	-1.5	0.81	2.31	0.03	0.27	0.24	15.71	21.67	5.96	146	204	58	61.5	74.8	13.3	0	0	0	-2.82
1KF2@A@K1W	3.3	K	1	W	1KF2	Ribonuclease	0.83	1.3	0.47	1.11	1.06	-0.05	1	0.79	-0.21	56	18	-38	0.47	0.31	-0.16	0	1	1	49.5	2.1	-47.4	9.59	5.89	-3.7	-1.5	0.81	2.31	0.03	0.27	0.24	15.71	21.67	5.96	146	204	58	61.5	74.8	13.3	0	0	0	-2.82
1KF2@A@P114A	-10.6	P	114	A	1KF2	Ribonuclease	0.44	0.75	0.31	0.5	1.39	0.89	1.72	0.8	-0.92	56	100	44	0.51	0.36	-0.15	0	0	0	1.58	0	-1.58	6.3	6.11	-0.19	0.12	0.62	0.5	0.18	0.38	0.2	17.43	11.5	-5.93	115	89	-26	30.7	13.7	-17	0	0	0	-1.34
1KF2@A@P117A	-6.7	P	117	A	1KF2	Ribonuclease	0.44	0.75	0.31	0.5	1.39	0.89	1.72	0.8	-0.92	56	100	44	0.51	0.36	-0.15	0	0	0	1.58	0	-1.58	6.3	6.11	-0.19	0.12	0.62	0.5	0.18	0.38	0.2	17.43	11.5	-5.93	115	89	-26	30.7	13.7	-17	0	0	0	-1.34
1KF2@A@P42A	-1.4	P	42	A	1KF2	Ribonuclease	0.44	0.75	0.31	0.5	1.39	0.89	1.72	0.8	-0.92	56	100	44	0.51	0.36	-0.15	0	0	0	1.58	0	-1.58	6.3	6.11	-0.19	0.12	0.62	0.5	0.18	0.38	0.2	17.43	11.5	-5.93	115	89	-26	30.7	13.7	-17	0	0	0	-1.34
1KF2@A@P93A	-10.7	P	93	A	1KF2	Ribonuclease	0.44	0.75	0.31	0.5	1.39	0.89	1.72	0.8	-0.92	56	100	44	0.51	0.36	-0.15	0	0	0	1.58	0	-1.58	6.3	6.11	-0.19	0.12	0.62	0.5	0.18	0.38	0.2	17.43	11.5	-5.93	115	89	-26	30.7	13.7	-17	0	0	0	-1.34
1KF2@A@V108A	-14.7	V	108	A	1KF2	Ribonuclease	1.86	0.75	-1.11	0.89	1.39	0.5	0.64	0.8	0.16	74	100	26	0.39	0.36	-0.03	0	0	0	0.13	0	-0.13	5.96	6.11	0.15	1.08	0.62	-0.46	0.54	0.38	-0.16	21.57	11.5	-10.07	117	89	-28	34.1	13.7	-20.4	1	0	-1	-0.61
1KF2@A@V108I	0.1	V	108	I	1KF2	Ribonuclease	1.86	1.71	-0.15	0.89	1.04	0.15	0.64	0.59	-0.05	74	96	22	0.39	0.46	0.07	0	0	0	0.13	0.13	0	5.96	5.94	-0.02	1.08	1.38	0.3	0.54	0.6	0.06	21.57	21.4	-0.17	117	131	14	34.1	44.4	10.3	1	1	0	-0.61
1KF2@A@V108L	-2.4	V	108	L	1KF2	Ribonuclease	1.86	1.1	-0.76	0.89	1.32	0.43	0.64	0.68	0.04	74	40	-34	0.39	0.37	-0.02	0	0	0	0.13	0.13	0	5.96	5.98	0.02	1.08	1.06	-0.02	0.54	0.45	-0.09	21.57	21.4	-0.17	117	131	14	34.1	44.4	10.3	1	1	0	-0.61
1KF2@A@V116A	-3.2	V	116	A	1KF2	Ribonuclease	1.86	0.75	-1.11	0.89	1.39	0.5	0.64	0.8	0.16	74	100	26	0.39	0.36	-0.03	0	0	0	0.13	0	-0.13	5.96	6.11	0.15	1.08	0.62	-0.46	0.54	0.38	-0.16	21.57	11.5	-10.07	117	89	-28	34.1	13.7	-20.4	1	0	-1	-0.61
1KF2@A@V116G	-4.4	V	116	G	1KF2	Ribonuclease	1.86	0.65	-1.21	0.89	0.47	-0.42	0.64	1.62	0.98	74	49	-25	0.39	0.54	0.15	0	0	0	0.13	0	-0.13	5.96	5.97	0.01	1.08	0.48	-0.6	0.54	0.36	-0.18	21.57	3.4	-18.17	117	75	-42	34.1	3.5	-30.6	1	0	-1	-0.61
1KF2@A@V118A	-5.5	V	118	A	1KF2	Ribonuclease	1.86	0.75	-1.11	0.89	1.39	0.5	0.64	0.8	0.16	74	100	26	0.39	0.36	-0.03	0	0	0	0.13	0	-0.13	5.96	6.11	0.15	1.08	0.62	-0.46	0.54	0.38	-0.16	21.57	11.5	-10.07	117	89	-28	34.1	13.7	-20.4	1	0	-1	-0.61
1KF2@A@V118G	-10.1	V	118	G	1KF2	Ribonuclease	1.86	0.65	-1.21	0.89	0.47	-0.42	0.64	1.62	0.98	74	49	-25	0.39	0.54	0.15	0	0	0	0.13	0	-0.13	5.96	5.97	0.01	1.08	0.48	-0.6	0.54	0.36	-0.18	21.57	3.4	-18.17	117	75	-42	34.1	3.5	-30.6	1	0	-1	-0.61
1KF2@A@V124W	-4.5	V	124	W	1KF2	Ribonuclease	1.86	1.3	-0.56	0.89	1.06	0.17	0.64	0.79	0.15	74	18	-56	0.39	0.31	-0.08	0	1	1	0.13	2.1	1.97	5.96	5.89	-0.07	1.08	0.81	-0.27	0.54	0.27	-0.27	21.57	21.67	0.1	117	204	87	34.1	74.8	40.7	1	0	-1	-0.61
1KF2@A@V47A	-13	V	47	A	1KF2	Ribonuclease	1.86	0.75	-1.11	0.89	1.39	0.5	0.64	0.8	0.16	74	100	26	0.39	0.36	-0.03	0	0	0	0.13	0	-0.13	5.96	6.11	0.15	1.08	0.62	-0.46	0.54	0.38	-0.16	21.57	11.5	-10.07	117	89	-28	34.1	13.7	-20.4	1	0	-1	-0.61
1KF2@A@V54A	-8.2	V	54	A	1KF2	Ribonuclease	1.86	0.75	-1.11	0.89	1.39	0.5	0.64	0.8	0.16	74	100	26	0.39	0.36	-0.03	0	0	0	0.13	0	-0.13	5.96	6.11	0.15	1.08	0.62	-0.46	0.54	0.38	-0.16	21.57	11.5	-10.07	117	89	-28	34.1	13.7	-20.4	1	0	-1	-0.61
1KF2@A@V54G	-17.2	V	54	G	1KF2	Ribonuclease	1.86	0.65	-1.21	0.89	0.47	-0.42	0.64	1.62	0.98	74	49	-25	0.39	0.54	0.15	0	0	0	0.13	0	-0.13	5.96	5.97	0.01	1.08	0.48	-0.6	0.54	0.36	-0.18	21.57	3.4	-18.17	117	75	-42	34.1	3.5	-30.6	1	0	-1	-0.61
1KF2@A@V54I	-2.6	V	54	I	1KF2	Ribonuclease	1.86	1.71	-0.15	0.89	1.04	0.15	0.64	0.59	-0.05	74	96	22	0.39	0.46	0.07	0	0	0	0.13	0.13	0	5.96	5.94	-0.02	1.08	1.38	0.3	0.54	0.6	0.06	21.57	21.4	-0.17	117	131	14	34.1	44.4	10.3	1	1	0	-0.61
1KF2@A@V54L	-3.3	V	54	L	1KF2	Ribonuclease	1.86	1.1	-0.76	0.89	1.32	0.43	0.64	0.68	0.04	74	40	-34	0.39	0.37	-0.02	0	0	0	0.13	0.13	0	5.96	5.98	0.02	1.08	1.06	-0.02	0.54	0.45	-0.09	21.57	21.4	-0.17	117	131	14	34.1	44.4	10.3	1	1	0	-0.61
1KF2@A@V57A	-9.3	V	57	A	1KF2	Ribonuclease	1.86	0.75	-1.11	0.89	1.39	0.5	0.64	0.8	0.16	74	100	26	0.39	0.36	-0.03	0	0	0	0.13	0	-0.13	5.96	6.11	0.15	1.08	0.62	-0.46	0.54	0.38	-0.16	21.57	11.5	-10.07	117	89	-28	34.1	13.7	-20.4	1	0	-1	-0.61
1KF2@A@V57G	-19.9	V	57	G	1KF2	Ribonuclease	1.86	0.65	-1.21	0.89	0.47	-0.42	0.64	1.62	0.98	74	49	-25	0.39	0.54	0.15	0	0	0	0.13	0	-0.13	5.96	5.97	0.01	1.08	0.48	-0.6	0.54	0.36	-0.18	21.57	3.4	-18.17	117	75	-42	34.1	3.5	-30.6	1	0	-1	-0.61
1KF2@A@V57I	-0.2	V	57	I	1KF2	Ribonuclease	1.86	1.71	-0.15	0.89	1.04	0.15	0.64	0.59	-0.05	74	96	22	0.39	0.46	0.07	0	0	0	0.13	0.13	0	5.96	5.94	-0.02	1.08	1.38	0.3	0.54	0.6	0.06	21.57	21.4	-0.17	117	131	14	34.1	44.4	10.3	1	1	0	-0.61
1KF2@A@V57L	-7.3	V	57	L	1KF2	Ribonuclease	1.86	1.1	-0.76	0.89	1.32	0.43	0.64	0.68	0.04	74	40	-34	0.39	0.37	-0.02	0	0	0	0.13	0.13	0	5.96	5.98	0.02	1.08	1.06	-0.02	0.54	0.45	-0.09	21.57	21.4	-0.17	117	131	14	34.1	44.4	10.3	1	1	0	-0.61
1KF2@A@V63A	0.1	V	63	A	1KF2	Ribonuclease	1.86	0.75	-1.11	0.89	1.39	0.5	0.64	0.8	0.16	74	100	26	0.39	0.36	-0.03	0	0	0	0.13	0	-0.13	5.96	6.11	0.15	1.08	0.62	-0.46	0.54	0.38	-0.16	21.57	11.5	-10.07	117	89	-28	34.1	13.7	-20.4	1	0	-1	-0.61
1KF2@A@V63G	-11.9	V	63	G	1KF2	Ribonuclease	1.86	0.65	-1.21	0.89	0.47	-0.42	0.64	1.62	0.98	74	49	-25	0.39	0.54	0.15	0	0	0	0.13	0	-0.13	5.96	5.97	0.01	1.08	0.48	-0.6	0.54	0.36	-0.18	21.57	3.4	-18.17	117	75	-42	34.1	3.5	-30.6	1	0	-1	-0.61
1KF2@A@Y115W	-4.4	Y	115	W	1KF2	Ribonuclease	1.5	1.3	-0.2	0.95	1.06	0.11	0.78	0.79	0.01	41	18	-23	0.42	0.31	-0.11	1	1	0	1.61	2.1	0.49	5.66	5.89	0.23	0.26	0.81	0.55	0.15	0.27	0.12	18.03	21.67	3.64	181	204	23	59.1	74.8	15.7	0	0	0	-0.87
1KF2@A@Y73W	-2.5	Y	73	W	1KF2	Ribonuclease	1.5	1.3	-0.2	0.95	1.06	0.11	0.78	0.79	0.01	41	18	-23	0.42	0.31	-0.11	1	1	0	1.61	2.1	0.49	5.66	5.89	0.23	0.26	0.81	0.55	0.15	0.27	0.12	18.03	21.67	3.64	181	204	23	59.1	74.8	15.7	0	0	0	-0.87
1KF2@A@Y76W	-6.1	Y	76	W	1KF2	Ribonuclease	1.5	1.3	-0.2	0.95	1.06	0.11	0.78	0.79	0.01	41	18	-23	0.42	0.31	-0.11	1	1	0	1.61	2.1	0.49	5.66	5.89	0.23	0.26	0.81	0.55	0.15	0.27	0.12	18.03	21.67	3.64	181	204	23	59.1	74.8	15.7	0	0	0	-0.87
1KF2@A@Y92W	1.1	Y	92	W	1KF2	Ribonuclease	1.5	1.3	-0.2	0.95	1.06	0.11	0.78	0.79	0.01	41	18	-23	0.42	0.31	-0.11	1	1	0	1.61	2.1	0.49	5.66	5.89	0.23	0.26	0.81	0.55	0.15	0.27	0.12	18.03	21.67	3.64	181	204	23	59.1	74.8	15.7	0	0	0	-0.87
1KF2@A@Y97F	-10.1	Y	97	F	1KF2	Ribonuclease	1.5	1.43	-0.07	0.95	1.01	0.06	0.78	0.76	-0.02	41	41	0	0.42	0.31	-0.11	1	1	0	1.61	0.35	-1.26	5.66	5.48	-0.18	0.26	1.19	0.93	0.15	0.5	0.35	18.03	19.8	1.77	181	165	-16	59.1	56.1	-3	0	0	0	-0.87
1KF3@A@F46L	-11.1	F	46	L	1KF3	Ribonuclease	1.43	1.1	-0.33	1.01	1.32	0.31	0.76	0.68	-0.08	41	40	-1	0.31	0.37	0.06	1	0	-1	0.35	0.13	-0.22	5.48	5.98	0.5	1.19	1.06	-0.13	0.5	0.45	-0.05	19.8	21.4	1.6	165	131	-34	56.1	44.4	-11.7	0	1	1	-0.04
1KF3@A@F46V	-12.3	F	46	V	1KF3	Ribonuclease	1.43	1.86	0.43	1.01	0.89	-0.12	0.76	0.64	-0.12	41	74	33	0.31	0.39	0.08	1	0	-1	0.35	0.13	-0.22	5.48	5.96	0.48	1.19	1.08	-0.11	0.5	0.54	0.04	19.8	21.57	1.77	165	117	-48	56.1	34.1	-22	0	1	1	-0.04
1KF3@A@G88R	0.8	G	88	R	1KF3	Ribonuclease	0.65	0.91	0.26	0.47	1.17	0.7	1.62	0.91	-0.71	49	65	16	0.54	0.53	-0.01	0	0	0	0	52	52	5.97	11.15	5.18	0.48	-2.53	-3.01	0.36	0.01	-0.35	3.4	14.28	10.88	75	174	99	3.5	77.3	73.8	0	0	0	-1.83
1KF3@A@N67D	-0.2	N	67	D	1KF3	Ribonuclease	0.63	0.55	-0.08	0.77	0.89	0.12	1.39	1.33	-0.06	134	106	-28	0.46	0.51	0.05	0	0	0	3.38	49.7	46.32	5.41	2.77	-2.64	-0.78	-0.9	-0.12	0.12	0.15	0.03	12.82	11.68	-1.14	132	133	1	32.7	30	-2.7	0	0	0	-2.41
1KF3@A@P114G	-9.5	P	114	G	1KF3	Ribonuclease	0.44	0.65	0.21	0.5	0.47	-0.03	1.72	1.62	-0.1	56	49	-7	0.51	0.54	0.03	0	0	0	1.58	0	-1.58	6.3	5.97	-0.33	0.12	0.48	0.36	0.18	0.36	0.18	17.43	3.4	-14.03	115	75	-40	30.7	3.5	-27.2	0	0	0	-1.34
1KF3@A@P93G	-6.2	P	93	G	1KF3	Ribonuclease	0.44	0.65	0.21	0.5	0.47	-0.03	1.72	1.62	-0.1	56	49	-7	0.51	0.54	0.03	0	0	0	1.58	0	-1.58	6.3	5.97	-0.33	0.12	0.48	0.36	0.18	0.36	0.18	17.43	3.4	-14.03	115	75	-40	30.7	3.5	-27.2	0	0	0	-1.34
1KF3@A@S75A	-7.9	S	75	A	1KF3	Ribonuclease	0.85	0.75	-0.1	0.82	1.39	0.57	1.24	0.8	-0.44	120	100	-20	0.51	0.36	-0.15	0	0	0	1.67	0	-1.67	5.68	6.11	0.43	-0.18	0.62	0.8	0.22	0.38	0.16	9.47	11.5	2.03	105	89	-16	18.3	13.7	-4.6	0	0	0	-1.87
1KF3@A@S75C	-17.9	S	75	C	1KF3	Ribonuclease	0.85	1.31	0.46	0.82	0.74	-0.08	1.24	1.05	-0.19	120	20	-100	0.51	0.35	-0.16	0	0	0	1.67	1.48	-0.19	5.68	5.07	-0.61	-0.18	0.29	0.47	0.22	0.5	0.28	9.47	13.46	3.99	105	121	16	18.3	25	6.7	0	0	0	-1.87
1KF3@A@S75T	-8.9	S	75	T	1KF3	Ribonuclease	0.85	1.23	0.38	0.82	0.76	-0.06	1.24	1.07	-0.17	120	97	-23	0.51	0.44	-0.07	0	0	0	1.67	1.66	-0.01	5.68	5.64	-0.04	-0.18	-0.05	0.13	0.22	0.23	0.01	9.47	15.77	6.3	105	119	14	18.3	28.5	10.2	0	1	1	-1.87
1KF5@A@A4S	-1.5	A	4	S	1KF5	Ribonuclease	0.75	0.85	0.1	1.39	0.82	-0.57	0.8	1.24	0.44	100	120	20	0.36	0.51	0.15	0	0	0	0	1.67	1.67	6.11	5.68	-0.43	0.62	-0.18	-0.8	0.38	0.22	-0.16	11.5	9.47	-2.03	89	105	16	13.7	18.3	4.6	0	0	0	-1.52
1KF5@A@A5S	-1.1	A	5	S	1KF5	Ribonuclease	0.75	0.85	0.1	1.39	0.82	-0.57	0.8	1.24	0.44	100	120	20	0.36	0.51	0.15	0	0	0	0	1.67	1.67	6.11	5.68	-0.43	0.62	-0.18	-0.8	0.38	0.22	-0.16	11.5	9.47	-2.03	89	105	16	13.7	18.3	4.6	0	0	0	-1.52
1KF5@A@S123A	1.4	S	123	A	1KF5	Ribonuclease	0.85	0.75	-0.1	0.82	1.39	0.57	1.24	0.8	-0.44	120	100	-20	0.51	0.36	-0.15	0	0	0	1.67	0	-1.67	5.68	6.11	0.43	-0.18	0.62	0.8	0.22	0.38	0.16	9.47	11.5	2.03	105	89	-16	18.3	13.7	-4.6	0	0	0	-1.87
1KFW@A@G405Q	-0.6	G	405	Q	1KFW	Chitinase B	0.65	0.76	0.11	0.47	1.29	0.82	1.62	0.89	-0.73	49	93	44	0.54	0.49	-0.05	0	0	0	0	3.53	3.53	5.97	5.65	-0.32	0.48	-0.85	-1.33	0.36	0.07	-0.29	3.4	14.45	11.05	75	146	71	3.5	42.7	39.2	0	0	0	-1.83
1KFW@A@G92P	1.2	G	92	P	1KFW	Chitinase B	0.65	0.44	-0.21	0.47	0.5	0.03	1.62	1.72	0.1	49	56	7	0.54	0.51	-0.03	0	0	0	0	1.58	1.58	5.97	6.3	0.33	0.48	0.12	-0.36	0.36	0.18	-0.18	3.4	17.43	14.03	75	115	40	3.5	30.7	27.2	0	0	0	-1.83
1KFW@A@N197K	0.6	N	197	K	1KFW	Chitinase B	0.63	0.83	0.2	0.77	1.11	0.34	1.39	1	-0.39	134	56	-78	0.46	0.47	0.01	0	0	0	3.38	49.5	46.12	5.41	9.59	4.18	-0.78	-1.5	-0.72	0.12	0.03	-0.09	12.82	15.71	2.89	132	146	14	32.7	61.5	28.8	0	0	0	-2.41
1L63@A@A129F	-2.3	A	129	F	1L63	T4 Lyzozyme (pseudoWT)	0.75	1.43	0.68	1.39	1.01	-0.38	0.8	0.76	-0.04	100	41	-59	0.36	0.31	-0.05	0	1	1	0	0.35	0.35	6.11	5.48	-0.63	0.62	1.19	0.57	0.38	0.5	0.12	11.5	19.8	8.3	89	165	76	13.7	56.1	42.4	0	0	0	-1.52
1L63@A@A129L	-2.9	A	129	L	1L63	T4 Lyzozyme (pseudoWT)	0.75	1.1	0.35	1.39	1.32	-0.07	0.8	0.68	-0.12	100	40	-60	0.36	0.37	0.01	0	0	0	0	0.13	0.13	6.11	5.98	-0.13	0.62	1.06	0.44	0.38	0.45	0.07	11.5	21.4	9.9	89	131	42	13.7	44.4	30.7	0	1	1	-1.52
1L63@A@A129M	-5.2	A	129	M	1L63	T4 Lyzozyme (pseudoWT)	0.75	0.99	0.24	1.39	1.21	-0.18	0.8	0.83	0.03	100	94	-6	0.36	0.3	-0.06	0	0	0	0	1.43	1.43	6.11	5.74	-0.37	0.62	0.64	0.02	0.38	0.4	0.02	11.5	16.25	4.75	89	149	60	13.7	45	31.3	0	0	0	-1.52
1L63@A@A129W	-5.1	A	129	W	1L63	T4 Lyzozyme (pseudoWT)	0.75	1.3	0.55	1.39	1.06	-0.33	0.8	0.79	-0.01	100	18	-82	0.36	0.31	-0.05	0	1	1	0	2.1	2.1	6.11	5.89	-0.22	0.62	0.81	0.19	0.38	0.27	-0.11	11.5	21.67	10.17	89	204	115	13.7	74.8	61.1	0	0	0	-1.52
1L63@A@A130S	-2.9	A	130	S	1L63	T4 Lyzozyme (pseudoWT)	0.75	0.85	0.1	1.39	0.82	-0.57	0.8	1.24	0.44	100	120	20	0.36	0.51	0.15	0	0	0	0	1.67	1.67	6.11	5.68	-0.43	0.62	-0.18	-0.8	0.38	0.22	-0.16	11.5	9.47	-2.03	89	105	16	13.7	18.3	4.6	0	0	0	-1.52
1L63@A@A134S	-0.4	A	134	S	1L63	T4 Lyzozyme (pseudoWT)	0.75	0.85	0.1	1.39	0.82	-0.57	0.8	1.24	0.44	100	120	20	0.36	0.51	0.15	0	0	0	0	1.67	1.67	6.11	5.68	-0.43	0.62	-0.18	-0.8	0.38	0.22	-0.16	11.5	9.47	-2.03	89	105	16	13.7	18.3	4.6	0	0	0	-1.52
1L63@A@A146C	-4.1	A	146	C	1L63	T4 Lyzozyme (pseudoWT)	0.75	1.31	0.56	1.39	0.74	-0.65	0.8	1.05	0.25	100	20	-80	0.36	0.35	-0.01	0	0	0	0	1.48	1.48	6.11	5.07	-1.04	0.62	0.29	-0.33	0.38	0.5	0.12	11.5	13.46	1.96	89	121	32	13.7	25	11.3	0	0	0	-1.52
1L63@A@A41D	1.1	A	41	D	1L63	T4 Lyzozyme (pseudoWT)	0.75	0.55	-0.2	1.39	0.89	-0.5	0.8	1.33	0.53	100	106	6	0.36	0.51	0.15	0	0	0	0	49.7	49.7	6.11	2.77	-3.34	0.62	-0.9	-1.52	0.38	0.15	-0.23	11.5	11.68	0.18	89	133	44	13.7	30	16.3	0	0	0	-1.52
1L63@A@A41S	-1.8	A	41	S	1L63	T4 Lyzozyme (pseudoWT)	0.75	0.85	0.1	1.39	0.82	-0.57	0.8	1.24	0.44	100	120	20	0.36	0.51	0.15	0	0	0	0	1.67	1.67	6.11	5.68	-0.43	0.62	-0.18	-0.8	0.38	0.22	-0.16	11.5	9.47	-2.03	89	105	16	13.7	18.3	4.6	0	0	0	-1.52
1L63@A@A42F	-11.2	A	42	F	1L63	T4 Lyzozyme (pseudoWT)	0.75	1.43	0.68	1.39	1.01	-0.38	0.8	0.76	-0.04	100	41	-59	0.36	0.31	-0.05	0	1	1	0	0.35	0.35	6.11	5.48	-0.63	0.62	1.19	0.57	0.38	0.5	0.12	11.5	19.8	8.3	89	165	76	13.7	56.1	42.4	0	0	0	-1.52
1L63@A@A42I	-8.9	A	42	I	1L63	T4 Lyzozyme (pseudoWT)	0.75	1.71	0.96	1.39	1.04	-0.35	0.8	0.59	-0.21	100	96	-4	0.36	0.46	0.1	0	0	0	0	0.13	0.13	6.11	5.94	-0.17	0.62	1.38	0.76	0.38	0.6	0.22	11.5	21.4	9.9	89	131	42	13.7	44.4	30.7	0	1	1	-1.52
1L63@A@A42K	-11	A	42	K	1L63	T4 Lyzozyme (pseudoWT)	0.75	0.83	0.08	1.39	1.11	-0.28	0.8	1	0.2	100	56	-44	0.36	0.47	0.11	0	0	0	0	49.5	49.5	6.11	9.59	3.48	0.62	-1.5	-2.12	0.38	0.03	-0.35	11.5	15.71	4.21	89	146	57	13.7	61.5	47.8	0	0	0	-1.52
1L63@A@A42L	-10.1	A	42	L	1L63	T4 Lyzozyme (pseudoWT)	0.75	1.1	0.35	1.39	1.32	-0.07	0.8	0.68	-0.12	100	40	-60	0.36	0.37	0.01	0	0	0	0	0.13	0.13	6.11	5.98	-0.13	0.62	1.06	0.44	0.38	0.45	0.07	11.5	21.4	9.9	89	131	42	13.7	44.4	30.7	0	1	1	-1.52
1L63@A@A42S	-7.5	A	42	S	1L63	T4 Lyzozyme (pseudoWT)	0.75	0.85	0.1	1.39	0.82	-0.57	0.8	1.24	0.44	100	120	20	0.36	0.51	0.15	0	0	0	0	1.67	1.67	6.11	5.68	-0.43	0.62	-0.18	-0.8	0.38	0.22	-0.16	11.5	9.47	-2.03	89	105	16	13.7	18.3	4.6	0	0	0	-1.52
1L63@A@A42V	-7.5	A	42	V	1L63	T4 Lyzozyme (pseudoWT)	0.75	1.86	1.11	1.39	0.89	-0.5	0.8	0.64	-0.16	100	74	-26	0.36	0.39	0.03	0	0	0	0	0.13	0.13	6.11	5.96	-0.15	0.62	1.08	0.46	0.38	0.54	0.16	11.5	21.57	10.07	89	117	28	13.7	34.1	20.4	0	1	1	-1.52
1L63@A@A49S	-1.5	A	49	S	1L63	T4 Lyzozyme (pseudoWT)	0.75	0.85	0.1	1.39	0.82	-0.57	0.8	1.24	0.44	100	120	20	0.36	0.51	0.15	0	0	0	0	1.67	1.67	6.11	5.68	-0.43	0.62	-0.18	-0.8	0.38	0.22	-0.16	11.5	9.47	-2.03	89	105	16	13.7	18.3	4.6	0	0	0	-1.52
1L63@A@A73S	-1.3	A	73	S	1L63	T4 Lyzozyme (pseudoWT)	0.75	0.85	0.1	1.39	0.82	-0.57	0.8	1.24	0.44	100	120	20	0.36	0.51	0.15	0	0	0	0	1.67	1.67	6.11	5.68	-0.43	0.62	-0.18	-0.8	0.38	0.22	-0.16	11.5	9.47	-2.03	89	105	16	13.7	18.3	4.6	0	0	0	-1.52
1L63@A@A74P	-12.1	A	74	P	1L63	T4 Lyzozyme (pseudoWT)	0.75	0.44	-0.31	1.39	0.5	-0.89	0.8	1.72	0.92	100	56	-44	0.36	0.51	0.15	0	0	0	0	1.58	1.58	6.11	6.3	0.19	0.62	0.12	-0.5	0.38	0.18	-0.2	11.5	17.43	5.93	89	115	26	13.7	30.7	17	0	0	0	-1.52
1L63@A@A82S	-1	A	82	S	1L63	T4 Lyzozyme (pseudoWT)	0.75	0.85	0.1	1.39	0.82	-0.57	0.8	1.24	0.44	100	120	20	0.36	0.51	0.15	0	0	0	0	1.67	1.67	6.11	5.68	-0.43	0.62	-0.18	-0.8	0.38	0.22	-0.16	11.5	9.47	-2.03	89	105	16	13.7	18.3	4.6	0	0	0	-1.52
1L63@A@A93S	-0.5	A	93	S	1L63	T4 Lyzozyme (pseudoWT)	0.75	0.85	0.1	1.39	0.82	-0.57	0.8	1.24	0.44	100	120	20	0.36	0.51	0.15	0	0	0	0	1.67	1.67	6.11	5.68	-0.43	0.62	-0.18	-0.8	0.38	0.22	-0.16	11.5	9.47	-2.03	89	105	16	13.7	18.3	4.6	0	0	0	-1.52
1L63@A@A93T	0.2	A	93	T	1L63	T4 Lyzozyme (pseudoWT)	0.75	1.23	0.48	1.39	0.76	-0.63	0.8	1.07	0.27	100	97	-3	0.36	0.44	0.08	0	0	0	0	1.66	1.66	6.11	5.64	-0.47	0.62	-0.05	-0.67	0.38	0.23	-0.15	11.5	15.77	4.27	89	119	30	13.7	28.5	14.8	0	1	1	-1.52
1L63@A@A98C	-2.6	A	98	C	1L63	T4 Lyzozyme (pseudoWT)	0.75	1.31	0.56	1.39	0.74	-0.65	0.8	1.05	0.25	100	20	-80	0.36	0.35	-0.01	0	0	0	0	1.48	1.48	6.11	5.07	-1.04	0.62	0.29	-0.33	0.38	0.5	0.12	11.5	13.46	1.96	89	121	32	13.7	25	11.3	0	0	0	-1.52
1L63@A@A98M	-9.3	A	98	M	1L63	T4 Lyzozyme (pseudoWT)	0.75	0.99	0.24	1.39	1.21	-0.18	0.8	0.83	0.03	100	94	-6	0.36	0.3	-0.06	0	0	0	0	1.43	1.43	6.11	5.74	-0.37	0.62	0.64	0.02	0.38	0.4	0.02	11.5	16.25	4.75	89	149	60	13.7	45	31.3	0	0	0	-1.52
1L63@A@A98S	-7.5	A	98	S	1L63	T4 Lyzozyme (pseudoWT)	0.75	0.85	0.1	1.39	0.82	-0.57	0.8	1.24	0.44	100	120	20	0.36	0.51	0.15	0	0	0	0	1.67	1.67	6.11	5.68	-0.43	0.62	-0.18	-0.8	0.38	0.22	-0.16	11.5	9.47	-2.03	89	105	16	13.7	18.3	4.6	0	0	0	-1.52
1L63@A@A98V	-9.2	A	98	V	1L63	T4 Lyzozyme (pseudoWT)	0.75	1.86	1.11	1.39	0.89	-0.5	0.8	0.64	-0.16	100	74	-26	0.36	0.39	0.03	0	0	0	0	0.13	0.13	6.11	5.96	-0.15	0.62	1.08	0.46	0.38	0.54	0.16	11.5	21.57	10.07	89	117	28	13.7	34.1	20.4	0	1	1	-1.52
1L63@A@D20A	-0.8	D	20	A	1L63	T4 Lyzozyme (pseudoWT)	0.55	0.75	0.2	0.89	1.39	0.5	1.33	0.8	-0.53	106	100	-6	0.51	0.36	-0.15	0	0	0	49.7	0	-49.7	2.77	6.11	3.34	-0.9	0.62	1.52	0.15	0.38	0.23	11.68	11.5	-0.18	133	89	-44	30	13.7	-16.3	0	0	0	-2.6
1L63@A@D20N	3.1	D	20	N	1L63	T4 Lyzozyme (pseudoWT)	0.55	0.63	0.08	0.89	0.77	-0.12	1.33	1.39	0.06	106	134	28	0.51	0.46	-0.05	0	0	0	49.7	3.38	-46.32	2.77	5.41	2.64	-0.9	-0.78	0.12	0.15	0.12	-0.03	11.68	12.82	1.14	133	132	-1	30	32.7	2.7	0	0	0	-2.6
1L63@A@D20S	1.6	D	20	S	1L63	T4 Lyzozyme (pseudoWT)	0.55	0.85	0.3	0.89	0.82	-0.07	1.33	1.24	-0.09	106	120	14	0.51	0.51	0	0	0	0	49.7	1.67	-48.03	2.77	5.68	2.91	-0.9	-0.18	0.72	0.15	0.22	0.07	11.68	9.47	-2.21	133	105	-28	30	18.3	-11.7	0	0	0	-2.6
1L63@A@D20T	2.2	D	20	T	1L63	T4 Lyzozyme (pseudoWT)	0.55	1.23	0.68	0.89	0.76	-0.13	1.33	1.07	-0.26	106	97	-9	0.51	0.44	-0.07	0	0	0	49.7	1.66	-48.04	2.77	5.64	2.87	-0.9	-0.05	0.85	0.15	0.23	0.08	11.68	15.77	4.09	133	119	-14	30	28.5	-1.5	0	1	1	-2.6
1L63@A@D47A	-2.8	D	47	A	1L63	T4 Lyzozyme (pseudoWT)	0.55	0.75	0.2	0.89	1.39	0.5	1.33	0.8	-0.53	106	100	-6	0.51	0.36	-0.15	0	0	0	49.7	0	-49.7	2.77	6.11	3.34	-0.9	0.62	1.52	0.15	0.38	0.23	11.68	11.5	-0.18	133	89	-44	30	13.7	-16.3	0	0	0	-2.6
1L63@A@D70N	-11	D	70	N	1L63	T4 Lyzozyme (pseudoWT)	0.55	0.63	0.08	0.89	0.77	-0.12	1.33	1.39	0.06	106	134	28	0.51	0.46	-0.05	0	0	0	49.7	3.38	-46.32	2.77	5.41	2.64	-0.9	-0.78	0.12	0.15	0.12	-0.03	11.68	12.82	1.14	133	132	-1	30	32.7	2.7	0	0	0	-2.6
1L63@A@D72P	-7.1	D	72	P	1L63	T4 Lyzozyme (pseudoWT)	0.55	0.44	-0.11	0.89	0.5	-0.39	1.33	1.72	0.39	106	56	-50	0.51	0.51	0	0	0	0	49.7	1.58	-48.12	2.77	6.3	3.53	-0.9	0.12	1.02	0.15	0.18	0.03	11.68	17.43	5.75	133	115	-18	30	30.7	0.7	0	0	0	-2.6
1L63@A@D92N	-3.7	D	92	N	1L63	T4 Lyzozyme (pseudoWT)	0.55	0.63	0.08	0.89	0.77	-0.12	1.33	1.39	0.06	106	134	28	0.51	0.46	-0.05	0	0	0	49.7	3.38	-46.32	2.77	5.41	2.64	-0.9	-0.78	0.12	0.15	0.12	-0.03	11.68	12.82	1.14	133	132	-1	30	32.7	2.7	0	0	0	-2.6
1L63@A@E108V	2.4	E	108	V	1L63	T4 Lyzozyme (pseudoWT)	0.72	1.86	1.14	1.35	0.89	-0.46	0.86	0.64	-0.22	102	74	-28	0.5	0.39	-0.11	0	0	0	49.9	0.13	-49.77	3.22	5.96	2.74	-0.74	1.08	1.82	0.18	0.54	0.36	13.57	21.57	8	147	117	-30	40.2	34.1	-6.1	0	1	1	-2.47
1L63@A@E11H	0.1	E	11	H	1L63	T4 Lyzozyme (pseudoWT)	0.72	0.99	0.27	1.35	0.92	-0.43	0.86	1.07	0.21	102	66	-36	0.5	0.32	-0.18	0	1	1	49.9	51.6	1.7	3.22	7.47	4.25	-0.74	-0.4	0.34	0.18	0.17	-0.01	13.57	13.69	0.12	147	155	8	40.2	45.1	4.9	0	0	0	-2.47
1L63@A@E11N	-0.6	E	11	N	1L63	T4 Lyzozyme (pseudoWT)	0.72	0.63	-0.09	1.35	0.77	-0.58	0.86	1.39	0.53	102	134	32	0.5	0.46	-0.04	0	0	0	49.9	3.38	-46.52	3.22	5.41	2.19	-0.74	-0.78	-0.04	0.18	0.12	-0.06	13.57	12.82	-0.75	147	132	-15	40.2	32.7	-7.5	0	0	0	-2.47
1L63@A@E22K	1.6	E	22	K	1L63	T4 Lyzozyme (pseudoWT)	0.72	0.83	0.11	1.35	1.11	-0.24	0.86	1	0.14	102	56	-46	0.5	0.47	-0.03	0	0	0	49.9	49.5	-0.4	3.22	9.59	6.37	-0.74	-1.5	-0.76	0.18	0.03	-0.15	13.57	15.71	2.14	147	146	-1	40.2	61.5	21.3	0	0	0	-2.47
1L63@A@E45A	0	E	45	A	1L63	T4 Lyzozyme (pseudoWT)	0.72	0.75	0.03	1.35	1.39	0.04	0.86	0.8	-0.06	102	100	-2	0.5	0.36	-0.14	0	0	0	49.9	0	-49.9	3.22	6.11	2.89	-0.74	0.62	1.36	0.18	0.38	0.2	13.57	11.5	-2.07	147	89	-58	40.2	13.7	-26.5	0	0	0	-2.47
1L63@A@F104A	-7.5	F	104	A	1L63	T4 Lyzozyme (pseudoWT)	1.43	0.75	-0.68	1.01	1.39	0.38	0.76	0.8	0.04	41	100	59	0.31	0.36	0.05	1	0	-1	0.35	0	-0.35	5.48	6.11	0.63	1.19	0.62	-0.57	0.5	0.38	-0.12	19.8	11.5	-8.3	165	89	-76	56.1	13.7	-42.4	0	0	0	-0.04
1L63@A@F104M	-0.8	F	104	M	1L63	T4 Lyzozyme (pseudoWT)	1.43	0.99	-0.44	1.01	1.21	0.2	0.76	0.83	0.07	41	94	53	0.31	0.3	-0.01	1	0	-1	0.35	1.43	1.08	5.48	5.74	0.26	1.19	0.64	-0.55	0.5	0.4	-0.1	19.8	16.25	-3.55	165	149	-16	56.1	45	-11.1	0	0	0	-0.04
1L63@A@F153A	-9.3	F	153	A	1L63	T4 Lyzozyme (pseudoWT)	1.43	0.75	-0.68	1.01	1.39	0.38	0.76	0.8	0.04	41	100	59	0.31	0.36	0.05	1	0	-1	0.35	0	-0.35	5.48	6.11	0.63	1.19	0.62	-0.57	0.5	0.38	-0.12	19.8	11.5	-8.3	165	89	-76	56.1	13.7	-42.4	0	0	0	-0.04
1L63@A@F153I	-0.5	F	153	I	1L63	T4 Lyzozyme (pseudoWT)	1.43	1.71	0.28	1.01	1.04	0.03	0.76	0.59	-0.17	41	96	55	0.31	0.46	0.15	1	0	-1	0.35	0.13	-0.22	5.48	5.94	0.46	1.19	1.38	0.19	0.5	0.6	0.1	19.8	21.4	1.6	165	131	-34	56.1	44.4	-11.7	0	1	1	-0.04
1L63@A@F153L	0.8	F	153	L	1L63	T4 Lyzozyme (pseudoWT)	1.43	1.1	-0.33	1.01	1.32	0.31	0.76	0.68	-0.08	41	40	-1	0.31	0.37	0.06	1	0	-1	0.35	0.13	-0.22	5.48	5.98	0.5	1.19	1.06	-0.13	0.5	0.45	-0.05	19.8	21.4	1.6	165	131	-34	56.1	44.4	-11.7	0	1	1	-0.04
1L63@A@F153M	-1.6	F	153	M	1L63	T4 Lyzozyme (pseudoWT)	1.43	0.99	-0.44	1.01	1.21	0.2	0.76	0.83	0.07	41	94	53	0.31	0.3	-0.01	1	0	-1	0.35	1.43	1.08	5.48	5.74	0.26	1.19	0.64	-0.55	0.5	0.4	-0.1	19.8	16.25	-3.55	165	149	-16	56.1	45	-11.1	0	0	0	-0.04
1L63@A@F153V	-4.5	F	153	V	1L63	T4 Lyzozyme (pseudoWT)	1.43	1.86	0.43	1.01	0.89	-0.12	0.76	0.64	-0.12	41	74	33	0.31	0.39	0.08	1	0	-1	0.35	0.13	-0.22	5.48	5.96	0.48	1.19	1.08	-0.11	0.5	0.54	0.04	19.8	21.57	1.77	165	117	-48	56.1	34.1	-22	0	1	1	-0.04
1L63@A@F67A	-5.7	F	67	A	1L63	T4 Lyzozyme (pseudoWT)	1.43	0.75	-0.68	1.01	1.39	0.38	0.76	0.8	0.04	41	100	59	0.31	0.36	0.05	1	0	-1	0.35	0	-0.35	5.48	6.11	0.63	1.19	0.62	-0.57	0.5	0.38	-0.12	19.8	11.5	-8.3	165	89	-76	56.1	13.7	-42.4	0	0	0	-0.04
1L63@A@G113E	1	G	113	E	1L63	T4 Lyzozyme (pseudoWT)	0.65	0.72	0.07	0.47	1.35	0.88	1.62	0.86	-0.76	49	102	53	0.54	0.5	-0.04	0	0	0	0	49.9	49.9	5.97	3.22	-2.75	0.48	-0.74	-1.22	0.36	0.18	-0.18	3.4	13.57	10.17	75	147	72	3.5	40.2	36.7	0	0	0	-1.83
1L63@A@G28A	-5.1	G	28	A	1L63	T4 Lyzozyme (pseudoWT)	0.65	0.75	0.1	0.47	1.39	0.92	1.62	0.8	-0.82	49	100	51	0.54	0.36	-0.18	0	0	0	0	0	0	5.97	6.11	0.14	0.48	0.62	0.14	0.36	0.38	0.02	3.4	11.5	8.1	75	89	14	3.5	13.7	10.2	0	0	0	-1.83
1L63@A@H31N	-11	H	31	N	1L63	T4 Lyzozyme (pseudoWT)	0.99	0.63	-0.36	0.92	0.77	-0.15	1.07	1.39	0.32	66	134	68	0.32	0.46	0.14	1	0	-1	51.6	3.38	-48.22	7.47	5.41	-2.06	-0.4	-0.78	-0.38	0.17	0.12	-0.05	13.69	12.82	-0.87	155	132	-23	45.1	32.7	-12.4	0	0	0	-1.7
1L63@A@I100A	-7.1	I	100	A	1L63	T4 Lyzozyme (pseudoWT)	1.71	0.75	-0.96	1.04	1.39	0.35	0.59	0.8	0.21	96	100	4	0.46	0.36	-0.1	0	0	0	0.13	0	-0.13	5.94	6.11	0.17	1.38	0.62	-0.76	0.6	0.38	-0.22	21.4	11.5	-9.9	131	89	-42	44.4	13.7	-30.7	1	0	-1	-0.03
1L63@A@I100M	-4.5	I	100	M	1L63	T4 Lyzozyme (pseudoWT)	1.71	0.99	-0.72	1.04	1.21	0.17	0.59	0.83	0.24	96	94	-2	0.46	0.3	-0.16	0	0	0	0.13	1.43	1.3	5.94	5.74	-0.2	1.38	0.64	-0.74	0.6	0.4	-0.2	21.4	16.25	-5.15	131	149	18	44.4	45	0.6	1	0	-1	-0.03
1L63@A@I100V	-1.1	I	100	V	1L63	T4 Lyzozyme (pseudoWT)	1.71	1.86	0.15	1.04	0.89	-0.15	0.59	0.64	0.05	96	74	-22	0.46	0.39	-0.07	0	0	0	0.13	0.13	0	5.94	5.96	0.02	1.38	1.08	-0.3	0.6	0.54	-0.06	21.4	21.57	0.17	131	117	-14	44.4	34.1	-10.3	1	1	0	-0.03
1L63@A@I17A	-6.4	I	17	A	1L63	T4 Lyzozyme (pseudoWT)	1.71	0.75	-0.96	1.04	1.39	0.35	0.59	0.8	0.21	96	100	4	0.46	0.36	-0.1	0	0	0	0.13	0	-0.13	5.94	6.11	0.17	1.38	0.62	-0.76	0.6	0.38	-0.22	21.4	11.5	-9.9	131	89	-42	44.4	13.7	-30.7	1	0	-1	-0.03
1L63@A@I17M	-5.9	I	17	M	1L63	T4 Lyzozyme (pseudoWT)	1.71	0.99	-0.72	1.04	1.21	0.17	0.59	0.83	0.24	96	94	-2	0.46	0.3	-0.16	0	0	0	0.13	1.43	1.3	5.94	5.74	-0.2	1.38	0.64	-0.74	0.6	0.4	-0.2	21.4	16.25	-5.15	131	149	18	44.4	45	0.6	1	0	-1	-0.03
1L63@A@I27A	-10.1	I	27	A	1L63	T4 Lyzozyme (pseudoWT)	1.71	0.75	-0.96	1.04	1.39	0.35	0.59	0.8	0.21	96	100	4	0.46	0.36	-0.1	0	0	0	0.13	0	-0.13	5.94	6.11	0.17	1.38	0.62	-0.76	0.6	0.38	-0.22	21.4	11.5	-9.9	131	89	-42	44.4	13.7	-30.7	1	0	-1	-0.03
1L63@A@I27M	-10.1	I	27	M	1L63	T4 Lyzozyme (pseudoWT)	1.71	0.99	-0.72	1.04	1.21	0.17	0.59	0.83	0.24	96	94	-2	0.46	0.3	-0.16	0	0	0	0.13	1.43	1.3	5.94	5.74	-0.2	1.38	0.64	-0.74	0.6	0.4	-0.2	21.4	16.25	-5.15	131	149	18	44.4	45	0.6	1	0	-1	-0.03
1L63@A@I29A	-8.2	I	29	A	1L63	T4 Lyzozyme (pseudoWT)	1.71	0.75	-0.96	1.04	1.39	0.35	0.59	0.8	0.21	96	100	4	0.46	0.36	-0.1	0	0	0	0.13	0	-0.13	5.94	6.11	0.17	1.38	0.62	-0.76	0.6	0.38	-0.22	21.4	11.5	-9.9	131	89	-42	44.4	13.7	-30.7	1	0	-1	-0.03
1L63@A@I50A	-4.2	I	50	A	1L63	T4 Lyzozyme (pseudoWT)	1.71	0.75	-0.96	1.04	1.39	0.35	0.59	0.8	0.21	96	100	4	0.46	0.36	-0.1	0	0	0	0.13	0	-0.13	5.94	6.11	0.17	1.38	0.62	-0.76	0.6	0.38	-0.22	21.4	11.5	-9.9	131	89	-42	44.4	13.7	-30.7	1	0	-1	-0.03
1L63@A@I50M	-0.6	I	50	M	1L63	T4 Lyzozyme (pseudoWT)	1.71	0.99	-0.72	1.04	1.21	0.17	0.59	0.83	0.24	96	94	-2	0.46	0.3	-0.16	0	0	0	0.13	1.43	1.3	5.94	5.74	-0.2	1.38	0.64	-0.74	0.6	0.4	-0.2	21.4	16.25	-5.15	131	149	18	44.4	45	0.6	1	0	-1	-0.03
1L63@A@I58A	-10.4	I	58	A	1L63	T4 Lyzozyme (pseudoWT)	1.71	0.75	-0.96	1.04	1.39	0.35	0.59	0.8	0.21	96	100	4	0.46	0.36	-0.1	0	0	0	0.13	0	-0.13	5.94	6.11	0.17	1.38	0.62	-0.76	0.6	0.38	-0.22	21.4	11.5	-9.9	131	89	-42	44.4	13.7	-30.7	1	0	-1	-0.03
1L63@A@I58T	-10.1	I	58	T	1L63	T4 Lyzozyme (pseudoWT)	1.71	1.23	-0.48	1.04	0.76	-0.28	0.59	1.07	0.48	96	97	1	0.46	0.44	-0.02	0	0	0	0.13	1.66	1.53	5.94	5.64	-0.3	1.38	-0.05	-1.43	0.6	0.23	-0.37	21.4	15.77	-5.63	131	119	-12	44.4	28.5	-15.9	1	1	0	-0.03
1L63@A@I78A	-3.5	I	78	A	1L63	T4 Lyzozyme (pseudoWT)	1.71	0.75	-0.96	1.04	1.39	0.35	0.59	0.8	0.21	96	100	4	0.46	0.36	-0.1	0	0	0	0.13	0	-0.13	5.94	6.11	0.17	1.38	0.62	-0.76	0.6	0.38	-0.22	21.4	11.5	-9.9	131	89	-42	44.4	13.7	-30.7	1	0	-1	-0.03
1L63@A@I78M	-3.7	I	78	M	1L63	T4 Lyzozyme (pseudoWT)	1.71	0.99	-0.72	1.04	1.21	0.17	0.59	0.83	0.24	96	94	-2	0.46	0.3	-0.16	0	0	0	0.13	1.43	1.3	5.94	5.74	-0.2	1.38	0.64	-0.74	0.6	0.4	-0.2	21.4	16.25	-5.15	131	149	18	44.4	45	0.6	1	0	-1	-0.03
1L63@A@I78V	-2.1	I	78	V	1L63	T4 Lyzozyme (pseudoWT)	1.71	1.86	0.15	1.04	0.89	-0.15	0.59	0.64	0.05	96	74	-22	0.46	0.39	-0.07	0	0	0	0.13	0.13	0	5.94	5.96	0.02	1.38	1.08	-0.3	0.6	0.54	-0.06	21.4	21.57	0.17	131	117	-14	44.4	34.1	-10.3	1	1	0	-0.03
1L63@A@K135C	-2.6	K	135	C	1L63	T4 Lyzozyme (pseudoWT)	0.83	1.31	0.48	1.11	0.74	-0.37	1	1.05	0.05	56	20	-36	0.47	0.35	-0.12	0	0	0	49.5	1.48	-48.02	9.59	5.07	-4.52	-1.5	0.29	1.79	0.03	0.5	0.47	15.71	13.46	-2.25	146	121	-25	61.5	25	-36.5	0	0	0	-2.82
1L63@A@K43A	-3.1	K	43	A	1L63	T4 Lyzozyme (pseudoWT)	0.83	0.75	-0.08	1.11	1.39	0.28	1	0.8	-0.2	56	100	44	0.47	0.36	-0.11	0	0	0	49.5	0	-49.5	9.59	6.11	-3.48	-1.5	0.62	2.12	0.03	0.38	0.35	15.71	11.5	-4.21	146	89	-57	61.5	13.7	-47.8	0	0	0	-2.82
1L63@A@K48A	-1.7	K	48	A	1L63	T4 Lyzozyme (pseudoWT)	0.83	0.75	-0.08	1.11	1.39	0.28	1	0.8	-0.2	56	100	44	0.47	0.36	-0.11	0	0	0	49.5	0	-49.5	9.59	6.11	-3.48	-1.5	0.62	2.12	0.03	0.38	0.35	15.71	11.5	-4.21	146	89	-57	61.5	13.7	-47.8	0	0	0	-2.82
1L63@A@K60H	-0.4	K	60	H	1L63	T4 Lyzozyme (pseudoWT)	0.83	0.99	0.16	1.11	0.92	-0.19	1	1.07	0.07	56	66	10	0.47	0.32	-0.15	0	1	1	49.5	51.6	2.1	9.59	7.47	-2.12	-1.5	-0.4	1.1	0.03	0.17	0.14	15.71	13.69	-2.02	146	155	9	61.5	45.1	-16.4	0	0	0	-2.82
1L63@A@K83H	-1	K	83	H	1L63	T4 Lyzozyme (pseudoWT)	0.83	0.99	0.16	1.11	0.92	-0.19	1	1.07	0.07	56	66	10	0.47	0.32	-0.15	0	1	1	49.5	51.6	2.1	9.59	7.47	-2.12	-1.5	-0.4	1.1	0.03	0.17	0.14	15.71	13.69	-2.02	146	155	9	61.5	45.1	-16.4	0	0	0	-2.82
1L63@A@L118A	-9	L	118	A	1L63	T4 Lyzozyme (pseudoWT)	1.1	0.75	-0.35	1.32	1.39	0.07	0.68	0.8	0.12	40	100	60	0.37	0.36	-0.01	0	0	0	0.13	0	-0.13	5.98	6.11	0.13	1.06	0.62	-0.44	0.45	0.38	-0.07	21.4	11.5	-9.9	131	89	-42	44.4	13.7	-30.7	1	0	-1	-0.13
1L63@A@L118I	-3.1	L	118	I	1L63	T4 Lyzozyme (pseudoWT)	1.1	1.71	0.61	1.32	1.04	-0.28	0.68	0.59	-0.09	40	96	56	0.37	0.46	0.09	0	0	0	0.13	0.13	0	5.98	5.94	-0.04	1.06	1.38	0.32	0.45	0.6	0.15	21.4	21.4	0	131	131	0	44.4	44.4	0	1	1	0	-0.13
1L63@A@L118M	-1.8	L	118	M	1L63	T4 Lyzozyme (pseudoWT)	1.1	0.99	-0.11	1.32	1.21	-0.11	0.68	0.83	0.15	40	94	54	0.37	0.3	-0.07	0	0	0	0.13	1.43	1.3	5.98	5.74	-0.24	1.06	0.64	-0.42	0.45	0.4	-0.05	21.4	16.25	-5.15	131	149	18	44.4	45	0.6	1	0	-1	-0.13
1L63@A@L121A	-6.2	L	121	A	1L63	T4 Lyzozyme (pseudoWT)	1.1	0.75	-0.35	1.32	1.39	0.07	0.68	0.8	0.12	40	100	60	0.37	0.36	-0.01	0	0	0	0.13	0	-0.13	5.98	6.11	0.13	1.06	0.62	-0.44	0.45	0.38	-0.07	21.4	11.5	-9.9	131	89	-42	44.4	13.7	-30.7	1	0	-1	-0.13
1L63@A@L121M	-2.1	L	121	M	1L63	T4 Lyzozyme (pseudoWT)	1.1	0.99	-0.11	1.32	1.21	-0.11	0.68	0.83	0.15	40	94	54	0.37	0.3	-0.07	0	0	0	0.13	1.43	1.3	5.98	5.74	-0.24	1.06	0.64	-0.42	0.45	0.4	-0.05	21.4	16.25	-5.15	131	149	18	44.4	45	0.6	1	0	-1	-0.13
1L63@A@L133D	-17.9	L	133	D	1L63	T4 Lyzozyme (pseudoWT)	1.1	0.55	-0.55	1.32	0.89	-0.43	0.68	1.33	0.65	40	106	66	0.37	0.51	0.14	0	0	0	0.13	49.7	49.57	5.98	2.77	-3.21	1.06	-0.9	-1.96	0.45	0.15	-0.3	21.4	11.68	-9.72	131	133	2	44.4	30	-14.4	1	0	-1	-0.13
1L63@A@L133F	-0.7	L	133	F	1L63	T4 Lyzozyme (pseudoWT)	1.1	1.43	0.33	1.32	1.01	-0.31	0.68	0.76	0.08	40	41	1	0.37	0.31	-0.06	0	1	1	0.13	0.35	0.22	5.98	5.48	-0.5	1.06	1.19	0.13	0.45	0.5	0.05	21.4	19.8	-1.6	131	165	34	44.4	56.1	11.7	1	0	-1	-0.13
1L63@A@L133M	-1	L	133	M	1L63	T4 Lyzozyme (pseudoWT)	1.1	0.99	-0.11	1.32	1.21	-0.11	0.68	0.83	0.15	40	94	54	0.37	0.3	-0.07	0	0	0	0.13	1.43	1.3	5.98	5.74	-0.24	1.06	0.64	-0.42	0.45	0.4	-0.05	21.4	16.25	-5.15	131	149	18	44.4	45	0.6	1	0	-1	-0.13
1L63@A@L33A	-8.8	L	33	A	1L63	T4 Lyzozyme (pseudoWT)	1.1	0.75	-0.35	1.32	1.39	0.07	0.68	0.8	0.12	40	100	60	0.37	0.36	-0.01	0	0	0	0.13	0	-0.13	5.98	6.11	0.13	1.06	0.62	-0.44	0.45	0.38	-0.07	21.4	11.5	-9.9	131	89	-42	44.4	13.7	-30.7	1	0	-1	-0.13
1L63@A@L33M	-5.3	L	33	M	1L63	T4 Lyzozyme (pseudoWT)	1.1	0.99	-0.11	1.32	1.21	-0.11	0.68	0.83	0.15	40	94	54	0.37	0.3	-0.07	0	0	0	0.13	1.43	1.3	5.98	5.74	-0.24	1.06	0.64	-0.42	0.45	0.4	-0.05	21.4	16.25	-5.15	131	149	18	44.4	45	0.6	1	0	-1	-0.13
1L63@A@L39A	-2.5	L	39	A	1L63	T4 Lyzozyme (pseudoWT)	1.1	0.75	-0.35	1.32	1.39	0.07	0.68	0.8	0.12	40	100	60	0.37	0.36	-0.01	0	0	0	0.13	0	-0.13	5.98	6.11	0.13	1.06	0.62	-0.44	0.45	0.38	-0.07	21.4	11.5	-9.9	131	89	-42	44.4	13.7	-30.7	1	0	-1	-0.13
1L63@A@L46A	-6.4	L	46	A	1L63	T4 Lyzozyme (pseudoWT)	1.1	0.75	-0.35	1.32	1.39	0.07	0.68	0.8	0.12	40	100	60	0.37	0.36	-0.01	0	0	0	0.13	0	-0.13	5.98	6.11	0.13	1.06	0.62	-0.44	0.45	0.38	-0.07	21.4	11.5	-9.9	131	89	-42	44.4	13.7	-30.7	1	0	-1	-0.13
1L63@A@L66A	-10.1	L	66	A	1L63	T4 Lyzozyme (pseudoWT)	1.1	0.75	-0.35	1.32	1.39	0.07	0.68	0.8	0.12	40	100	60	0.37	0.36	-0.01	0	0	0	0.13	0	-0.13	5.98	6.11	0.13	1.06	0.62	-0.44	0.45	0.38	-0.07	21.4	11.5	-9.9	131	89	-42	44.4	13.7	-30.7	1	0	-1	-0.13
1L63@A@L66M	-2.7	L	66	M	1L63	T4 Lyzozyme (pseudoWT)	1.1	0.99	-0.11	1.32	1.21	-0.11	0.68	0.83	0.15	40	94	54	0.37	0.3	-0.07	0	0	0	0.13	1.43	1.3	5.98	5.74	-0.24	1.06	0.64	-0.42	0.45	0.4	-0.05	21.4	16.25	-5.15	131	149	18	44.4	45	0.6	1	0	-1	-0.13
1L63@A@L79C	-5.1	L	79	C	1L63	T4 Lyzozyme (pseudoWT)	1.1	1.31	0.21	1.32	0.74	-0.58	0.68	1.05	0.37	40	20	-20	0.37	0.35	-0.02	0	0	0	0.13	1.48	1.35	5.98	5.07	-0.91	1.06	0.29	-0.77	0.45	0.5	0.05	21.4	13.46	-7.94	131	121	-10	44.4	25	-19.4	1	0	-1	-0.13
1L63@A@L7A	-6.3	L	7	A	1L63	T4 Lyzozyme (pseudoWT)	1.1	0.75	-0.35	1.32	1.39	0.07	0.68	0.8	0.12	40	100	60	0.37	0.36	-0.01	0	0	0	0.13	0	-0.13	5.98	6.11	0.13	1.06	0.62	-0.44	0.45	0.38	-0.07	21.4	11.5	-9.9	131	89	-42	44.4	13.7	-30.7	1	0	-1	-0.13
1L63@A@L84A	-10.5	L	84	A	1L63	T4 Lyzozyme (pseudoWT)	1.1	0.75	-0.35	1.32	1.39	0.07	0.68	0.8	0.12	40	100	60	0.37	0.36	-0.01	0	0	0	0.13	0	-0.13	5.98	6.11	0.13	1.06	0.62	-0.44	0.45	0.38	-0.07	21.4	11.5	-9.9	131	89	-42	44.4	13.7	-30.7	1	0	-1	-0.13
1L63@A@L84M	-4.9	L	84	M	1L63	T4 Lyzozyme (pseudoWT)	1.1	0.99	-0.11	1.32	1.21	-0.11	0.68	0.83	0.15	40	94	54	0.37	0.3	-0.07	0	0	0	0.13	1.43	1.3	5.98	5.74	-0.24	1.06	0.64	-0.42	0.45	0.4	-0.05	21.4	16.25	-5.15	131	149	18	44.4	45	0.6	1	0	-1	-0.13
1L63@A@L91A	-7.4	L	91	A	1L63	T4 Lyzozyme (pseudoWT)	1.1	0.75	-0.35	1.32	1.39	0.07	0.68	0.8	0.12	40	100	60	0.37	0.36	-0.01	0	0	0	0.13	0	-0.13	5.98	6.11	0.13	1.06	0.62	-0.44	0.45	0.38	-0.07	21.4	11.5	-9.9	131	89	-42	44.4	13.7	-30.7	1	0	-1	-0.13
1L63@A@L91M	-2	L	91	M	1L63	T4 Lyzozyme (pseudoWT)	1.1	0.99	-0.11	1.32	1.21	-0.11	0.68	0.83	0.15	40	94	54	0.37	0.3	-0.07	0	0	0	0.13	1.43	1.3	5.98	5.74	-0.24	1.06	0.64	-0.42	0.45	0.4	-0.05	21.4	16.25	-5.15	131	149	18	44.4	45	0.6	1	0	-1	-0.13
1L63@A@L99A	-11.4	L	99	A	1L63	T4 Lyzozyme (pseudoWT)	1.1	0.75	-0.35	1.32	1.39	0.07	0.68	0.8	0.12	40	100	60	0.37	0.36	-0.01	0	0	0	0.13	0	-0.13	5.98	6.11	0.13	1.06	0.62	-0.44	0.45	0.38	-0.07	21.4	11.5	-9.9	131	89	-42	44.4	13.7	-30.7	1	0	-1	-0.13
1L63@A@L99F	-0.7	L	99	F	1L63	T4 Lyzozyme (pseudoWT)	1.1	1.43	0.33	1.32	1.01	-0.31	0.68	0.76	0.08	40	41	1	0.37	0.31	-0.06	0	1	1	0.13	0.35	0.22	5.98	5.48	-0.5	1.06	1.19	0.13	0.45	0.5	0.05	21.4	19.8	-1.6	131	165	34	44.4	56.1	11.7	1	0	-1	-0.13
1L63@A@L99I	-3.7	L	99	I	1L63	T4 Lyzozyme (pseudoWT)	1.1	1.71	0.61	1.32	1.04	-0.28	0.68	0.59	-0.09	40	96	56	0.37	0.46	0.09	0	0	0	0.13	0.13	0	5.98	5.94	-0.04	1.06	1.38	0.32	0.45	0.6	0.15	21.4	21.4	0	131	131	0	44.4	44.4	0	1	1	0	-0.13
1L63@A@L99M	-1.5	L	99	M	1L63	T4 Lyzozyme (pseudoWT)	1.1	0.99	-0.11	1.32	1.21	-0.11	0.68	0.83	0.15	40	94	54	0.37	0.3	-0.07	0	0	0	0.13	1.43	1.3	5.98	5.74	-0.24	1.06	0.64	-0.42	0.45	0.4	-0.05	21.4	16.25	-5.15	131	149	18	44.4	45	0.6	1	0	-1	-0.13
1L63@A@L99V	-5.2	L	99	V	1L63	T4 Lyzozyme (pseudoWT)	1.1	1.86	0.76	1.32	0.89	-0.43	0.68	0.64	-0.04	40	74	34	0.37	0.39	0.02	0	0	0	0.13	0.13	0	5.98	5.96	-0.02	1.06	1.08	0.02	0.45	0.54	0.09	21.4	21.57	0.17	131	117	-14	44.4	34.1	-10.3	1	1	0	-0.13
1L63@A@M102A	-8.2	M	102	A	1L63	T4 Lyzozyme (pseudoWT)	0.99	0.75	-0.24	1.21	1.39	0.18	0.83	0.8	-0.03	94	100	6	0.3	0.36	0.06	0	0	0	1.43	0	-1.43	5.74	6.11	0.37	0.64	0.62	-0.02	0.4	0.38	-0.02	16.25	11.5	-4.75	149	89	-60	45	13.7	-31.3	0	0	0	0.6
1L63@A@M102L	-2.3	M	102	L	1L63	T4 Lyzozyme (pseudoWT)	0.99	1.1	0.11	1.21	1.32	0.11	0.83	0.68	-0.15	94	40	-54	0.3	0.37	0.07	0	0	0	1.43	0.13	-1.3	5.74	5.98	0.24	0.64	1.06	0.42	0.4	0.45	0.05	16.25	21.4	5.15	149	131	-18	45	44.4	-0.6	0	1	1	0.6
1L63@A@M106A	-5.2	M	106	A	1L63	T4 Lyzozyme (pseudoWT)	0.99	0.75	-0.24	1.21	1.39	0.18	0.83	0.8	-0.03	94	100	6	0.3	0.36	0.06	0	0	0	1.43	0	-1.43	5.74	6.11	0.37	0.64	0.62	-0.02	0.4	0.38	-0.02	16.25	11.5	-4.75	149	89	-60	45	13.7	-31.3	0	0	0	0.6
1L63@A@M106I	0.6	M	106	I	1L63	T4 Lyzozyme (pseudoWT)	0.99	1.71	0.72	1.21	1.04	-0.17	0.83	0.59	-0.24	94	96	2	0.3	0.46	0.16	0	0	0	1.43	0.13	-1.3	5.74	5.94	0.2	0.64	1.38	0.74	0.4	0.6	0.2	16.25	21.4	5.15	149	131	-18	45	44.4	-0.6	0	1	1	0.6
1L63@A@M106K	-10.5	M	106	K	1L63	T4 Lyzozyme (pseudoWT)	0.99	0.83	-0.16	1.21	1.11	-0.1	0.83	1	0.17	94	56	-38	0.3	0.47	0.17	0	0	0	1.43	49.5	48.07	5.74	9.59	3.85	0.64	-1.5	-2.14	0.4	0.03	-0.37	16.25	15.71	-0.54	149	146	-3	45	61.5	16.5	0	0	0	0.6
1L63@A@M106L	1.7	M	106	L	1L63	T4 Lyzozyme (pseudoWT)	0.99	1.1	0.11	1.21	1.32	0.11	0.83	0.68	-0.15	94	40	-54	0.3	0.37	0.07	0	0	0	1.43	0.13	-1.3	5.74	5.98	0.24	0.64	1.06	0.42	0.4	0.45	0.05	16.25	21.4	5.15	149	131	-18	45	44.4	-0.6	0	1	1	0.6
1L63@A@M120A	-0.6	M	120	A	1L63	T4 Lyzozyme (pseudoWT)	0.99	0.75	-0.24	1.21	1.39	0.18	0.83	0.8	-0.03	94	100	6	0.3	0.36	0.06	0	0	0	1.43	0	-1.43	5.74	6.11	0.37	0.64	0.62	-0.02	0.4	0.38	-0.02	16.25	11.5	-4.75	149	89	-60	45	13.7	-31.3	0	0	0	0.6
1L63@A@M120K	-4.8	M	120	K	1L63	T4 Lyzozyme (pseudoWT)	0.99	0.83	-0.16	1.21	1.11	-0.1	0.83	1	0.17	94	56	-38	0.3	0.47	0.17	0	0	0	1.43	49.5	48.07	5.74	9.59	3.85	0.64	-1.5	-2.14	0.4	0.03	-0.37	16.25	15.71	-0.54	149	146	-3	45	61.5	16.5	0	0	0	0.6
1L63@A@M120L	1.7	M	120	L	1L63	T4 Lyzozyme (pseudoWT)	0.99	1.1	0.11	1.21	1.32	0.11	0.83	0.68	-0.15	94	40	-54	0.3	0.37	0.07	0	0	0	1.43	0.13	-1.3	5.74	5.98	0.24	0.64	1.06	0.42	0.4	0.45	0.05	16.25	21.4	5.15	149	131	-18	45	44.4	-0.6	0	1	1	0.6
1L63@A@M120Y	-0.1	M	120	Y	1L63	T4 Lyzozyme (pseudoWT)	0.99	1.5	0.51	1.21	0.95	-0.26	0.83	0.78	-0.05	94	41	-53	0.3	0.42	0.12	0	1	1	1.43	1.61	0.18	5.74	5.66	-0.08	0.64	0.26	-0.38	0.4	0.15	-0.25	16.25	18.03	1.78	149	181	32	45	59.1	14.1	0	0	0	0.6
1L63@A@M6A	-4.5	M	6	A	1L63	T4 Lyzozyme (pseudoWT)	0.99	0.75	-0.24	1.21	1.39	0.18	0.83	0.8	-0.03	94	100	6	0.3	0.36	0.06	0	0	0	1.43	0	-1.43	5.74	6.11	0.37	0.64	0.62	-0.02	0.4	0.38	-0.02	16.25	11.5	-4.75	149	89	-60	45	13.7	-31.3	0	0	0	0.6
1L63@A@M6L	-10.6	M	6	L	1L63	T4 Lyzozyme (pseudoWT)	0.99	1.1	0.11	1.21	1.32	0.11	0.83	0.68	-0.15	94	40	-54	0.3	0.37	0.07	0	0	0	1.43	0.13	-1.3	5.74	5.98	0.24	0.64	1.06	0.42	0.4	0.45	0.05	16.25	21.4	5.15	149	131	-18	45	44.4	-0.6	0	1	1	0.6
1L63@A@N101A	-3.7	N	101	A	1L63	T4 Lyzozyme (pseudoWT)	0.63	0.75	0.12	0.77	1.39	0.62	1.39	0.8	-0.59	134	100	-34	0.46	0.36	-0.1	0	0	0	3.38	0	-3.38	5.41	6.11	0.7	-0.78	0.62	1.4	0.12	0.38	0.26	12.82	11.5	-1.32	132	89	-43	32.7	13.7	-19	0	0	0	-2.41
1L63@A@N116A	0.5	N	116	A	1L63	T4 Lyzozyme (pseudoWT)	0.63	0.75	0.12	0.77	1.39	0.62	1.39	0.8	-0.59	134	100	-34	0.46	0.36	-0.1	0	0	0	3.38	0	-3.38	5.41	6.11	0.7	-0.78	0.62	1.4	0.12	0.38	0.26	12.82	11.5	-1.32	132	89	-43	32.7	13.7	-19	0	0	0	-2.41
1L63@A@N144E	1.5	N	144	E	1L63	T4 Lyzozyme (pseudoWT)	0.63	0.72	0.09	0.77	1.35	0.58	1.39	0.86	-0.53	134	102	-32	0.46	0.5	0.04	0	0	0	3.38	49.9	46.52	5.41	3.22	-2.19	-0.78	-0.74	0.04	0.12	0.18	0.06	12.82	13.57	0.75	132	147	15	32.7	40.2	7.5	0	0	0	-2.41
1L63@A@N144H	0.7	N	144	H	1L63	T4 Lyzozyme (pseudoWT)	0.63	0.99	0.36	0.77	0.92	0.15	1.39	1.07	-0.32	134	66	-68	0.46	0.32	-0.14	0	1	1	3.38	51.6	48.22	5.41	7.47	2.06	-0.78	-0.4	0.38	0.12	0.17	0.05	12.82	13.69	0.87	132	155	23	32.7	45.1	12.4	0	0	0	-2.41
1L63@A@N40A	0.9	N	40	A	1L63	T4 Lyzozyme (pseudoWT)	0.63	0.75	0.12	0.77	1.39	0.62	1.39	0.8	-0.59	134	100	-34	0.46	0.36	-0.1	0	0	0	3.38	0	-3.38	5.41	6.11	0.7	-0.78	0.62	1.4	0.12	0.38	0.26	12.82	11.5	-1.32	132	89	-43	32.7	13.7	-19	0	0	0	-2.41
1L63@A@N40D	1.3	N	40	D	1L63	T4 Lyzozyme (pseudoWT)	0.63	0.55	-0.08	0.77	0.89	0.12	1.39	1.33	-0.06	134	106	-28	0.46	0.51	0.05	0	0	0	3.38	49.7	46.32	5.41	2.77	-2.64	-0.78	-0.9	-0.12	0.12	0.15	0.03	12.82	11.68	-1.14	132	133	1	32.7	30	-2.7	0	0	0	-2.41
1L63@A@N55C	-3.6	N	55	C	1L63	T4 Lyzozyme (pseudoWT)	0.63	1.31	0.68	0.77	0.74	-0.03	1.39	1.05	-0.34	134	20	-114	0.46	0.35	-0.11	0	0	0	3.38	1.48	-1.9	5.41	5.07	-0.34	-0.78	0.29	1.07	0.12	0.5	0.38	12.82	13.46	0.64	132	121	-11	32.7	25	-7.7	0	0	0	-2.41
1L63@A@Q105M	-2.7	Q	105	M	1L63	T4 Lyzozyme (pseudoWT)	0.76	0.99	0.23	1.29	1.21	-0.08	0.89	0.83	-0.06	93	94	1	0.49	0.3	-0.19	0	0	0	3.53	1.43	-2.1	5.65	5.74	0.09	-0.85	0.64	1.49	0.07	0.4	0.33	14.45	16.25	1.8	146	149	3	42.7	45	2.3	0	0	0	-2.05
1L63@A@Q122A	-0.7	Q	122	A	1L63	T4 Lyzozyme (pseudoWT)	0.76	0.75	-0.01	1.29	1.39	0.1	0.89	0.8	-0.09	93	100	7	0.49	0.36	-0.13	0	0	0	3.53	0	-3.53	5.65	6.11	0.46	-0.85	0.62	1.47	0.07	0.38	0.31	14.45	11.5	-2.95	146	89	-57	42.7	13.7	-29	0	0	0	-2.05
1L63@A@Q123A	-0.6	Q	123	A	1L63	T4 Lyzozyme (pseudoWT)	0.76	0.75	-0.01	1.29	1.39	0.1	0.89	0.8	-0.09	93	100	7	0.49	0.36	-0.13	0	0	0	3.53	0	-3.53	5.65	6.11	0.46	-0.85	0.62	1.47	0.07	0.38	0.31	14.45	11.5	-2.95	146	89	-57	42.7	13.7	-29	0	0	0	-2.05
1L63@A@Q69P	-7.6	Q	69	P	1L63	T4 Lyzozyme (pseudoWT)	0.76	0.44	-0.32	1.29	0.5	-0.79	0.89	1.72	0.83	93	56	-37	0.49	0.51	0.02	0	0	0	3.53	1.58	-1.95	5.65	6.3	0.65	-0.85	0.12	0.97	0.07	0.18	0.11	14.45	17.43	2.98	146	115	-31	42.7	30.7	-12	0	0	0	-2.05
1L63@A@R119A	-0.5	R	119	A	1L63	T4 Lyzozyme (pseudoWT)	0.91	0.75	-0.16	1.17	1.39	0.22	0.91	0.8	-0.11	65	100	35	0.53	0.36	-0.17	0	0	0	52	0	-52	11.15	6.11	-5.04	-2.53	0.62	3.15	0.01	0.38	0.37	14.28	11.5	-2.78	174	89	-85	77.3	13.7	-63.6	0	0	0	-2.84
1L63@A@R119C	-3	R	119	C	1L63	T4 Lyzozyme (pseudoWT)	0.91	1.31	0.4	1.17	0.74	-0.43	0.91	1.05	0.14	65	20	-45	0.53	0.35	-0.18	0	0	0	52	1.48	-50.52	11.15	5.07	-6.08	-2.53	0.29	2.82	0.01	0.5	0.49	14.28	13.46	-0.82	174	121	-53	77.3	25	-52.3	0	0	0	-2.84
1L63@A@R119H	-0.8	R	119	H	1L63	T4 Lyzozyme (pseudoWT)	0.91	0.99	0.08	1.17	0.92	-0.25	0.91	1.07	0.16	65	66	1	0.53	0.32	-0.21	0	1	1	52	51.6	-0.4	11.15	7.47	-3.68	-2.53	-0.4	2.13	0.01	0.17	0.16	14.28	13.69	-0.59	174	155	-19	77.3	45.1	-32.2	0	0	0	-2.84
1L63@A@R14K	-0.5	R	14	K	1L63	T4 Lyzozyme (pseudoWT)	0.91	0.83	-0.08	1.17	1.11	-0.06	0.91	1	0.09	65	56	-9	0.53	0.47	-0.06	0	0	0	52	49.5	-2.5	11.15	9.59	-1.56	-2.53	-1.5	1.03	0.01	0.03	0.02	14.28	15.71	1.43	174	146	-28	77.3	61.5	-15.8	0	0	0	-2.84
1L63@A@R80K	-0.3	R	80	K	1L63	T4 Lyzozyme (pseudoWT)	0.91	0.83	-0.08	1.17	1.11	-0.06	0.91	1	0.09	65	56	-9	0.53	0.47	-0.06	0	0	0	52	49.5	-2.5	11.15	9.59	-1.56	-2.53	-1.5	1.03	0.01	0.03	0.02	14.28	15.71	1.43	174	146	-28	77.3	61.5	-15.8	0	0	0	-2.84
1L63@A@R96C	-8.7	R	96	C	1L63	T4 Lyzozyme (pseudoWT)	0.91	1.31	0.4	1.17	0.74	-0.43	0.91	1.05	0.14	65	20	-45	0.53	0.35	-0.18	0	0	0	52	1.48	-50.52	11.15	5.07	-6.08	-2.53	0.29	2.82	0.01	0.5	0.49	14.28	13.46	-0.82	174	121	-53	77.3	25	-52.3	0	0	0	-2.84
1L63@A@S117A	3.6	S	117	A	1L63	T4 Lyzozyme (pseudoWT)	0.85	0.75	-0.1	0.82	1.39	0.57	1.24	0.8	-0.44	120	100	-20	0.51	0.36	-0.15	0	0	0	1.67	0	-1.67	5.68	6.11	0.43	-0.18	0.62	0.8	0.22	0.38	0.16	9.47	11.5	2.03	105	89	-16	18.3	13.7	-4.6	0	0	0	-1.87
1L63@A@S117F	2.8	S	117	F	1L63	T4 Lyzozyme (pseudoWT)	0.85	1.43	0.58	0.82	1.01	0.19	1.24	0.76	-0.48	120	41	-79	0.51	0.31	-0.2	0	1	1	1.67	0.35	-1.32	5.68	5.48	-0.2	-0.18	1.19	1.37	0.22	0.5	0.28	9.47	19.8	10.33	105	165	60	18.3	56.1	37.8	0	0	0	-1.87
1L63@A@S38N	-0.1	S	38	N	1L63	T4 Lyzozyme (pseudoWT)	0.85	0.63	-0.22	0.82	0.77	-0.05	1.24	1.39	0.15	120	134	14	0.51	0.46	-0.05	0	0	0	1.67	3.38	1.71	5.68	5.41	-0.27	-0.18	-0.78	-0.6	0.22	0.12	-0.1	9.47	12.82	3.35	105	132	27	18.3	32.7	14.4	0	0	0	-1.87
1L63@A@S44A	1	S	44	A	1L63	T4 Lyzozyme (pseudoWT)	0.85	0.75	-0.1	0.82	1.39	0.57	1.24	0.8	-0.44	120	100	-20	0.51	0.36	-0.15	0	0	0	1.67	0	-1.67	5.68	6.11	0.43	-0.18	0.62	0.8	0.22	0.38	0.16	9.47	11.5	2.03	105	89	-16	18.3	13.7	-4.6	0	0	0	-1.87
1L63@A@S44C	-0.4	S	44	C	1L63	T4 Lyzozyme (pseudoWT)	0.85	1.31	0.46	0.82	0.74	-0.08	1.24	1.05	-0.19	120	20	-100	0.51	0.35	-0.16	0	0	0	1.67	1.48	-0.19	5.68	5.07	-0.61	-0.18	0.29	0.47	0.22	0.5	0.28	9.47	13.46	3.99	105	121	16	18.3	25	6.7	0	0	0	-1.87
1L63@A@S44D	-0.3	S	44	D	1L63	T4 Lyzozyme (pseudoWT)	0.85	0.55	-0.3	0.82	0.89	0.07	1.24	1.33	0.09	120	106	-14	0.51	0.51	0	0	0	0	1.67	49.7	48.03	5.68	2.77	-2.91	-0.18	-0.9	-0.72	0.22	0.15	-0.07	9.47	11.68	2.21	105	133	28	18.3	30	11.7	0	0	0	-1.87
1L63@A@S44E	0	S	44	E	1L63	T4 Lyzozyme (pseudoWT)	0.85	0.72	-0.13	0.82	1.35	0.53	1.24	0.86	-0.38	120	102	-18	0.51	0.5	-0.01	0	0	0	1.67	49.9	48.23	5.68	3.22	-2.46	-0.18	-0.74	-0.56	0.22	0.18	-0.04	9.47	13.57	4.1	105	147	42	18.3	40.2	21.9	0	0	0	-1.87
1L63@A@S44F	0.2	S	44	F	1L63	T4 Lyzozyme (pseudoWT)	0.85	1.43	0.58	0.82	1.01	0.19	1.24	0.76	-0.48	120	41	-79	0.51	0.31	-0.2	0	1	1	1.67	0.35	-1.32	5.68	5.48	-0.2	-0.18	1.19	1.37	0.22	0.5	0.28	9.47	19.8	10.33	105	165	60	18.3	56.1	37.8	0	0	0	-1.87
1L63@A@S44G	-1.6	S	44	G	1L63	T4 Lyzozyme (pseudoWT)	0.85	0.65	-0.2	0.82	0.47	-0.35	1.24	1.62	0.38	120	49	-71	0.51	0.54	0.03	0	0	0	1.67	0	-1.67	5.68	5.97	0.29	-0.18	0.48	0.66	0.22	0.36	0.14	9.47	3.4	-6.07	105	75	-30	18.3	3.5	-14.8	0	0	0	-1.87
1L63@A@S44H	0.1	S	44	H	1L63	T4 Lyzozyme (pseudoWT)	0.85	0.99	0.14	0.82	0.92	0.1	1.24	1.07	-0.17	120	66	-54	0.51	0.32	-0.19	0	1	1	1.67	51.6	49.93	5.68	7.47	1.79	-0.18	-0.4	-0.22	0.22	0.17	-0.05	9.47	13.69	4.22	105	155	50	18.3	45.1	26.8	0	0	0	-1.87
1L63@A@S44I	0.9	S	44	I	1L63	T4 Lyzozyme (pseudoWT)	0.85	1.71	0.86	0.82	1.04	0.22	1.24	0.59	-0.65	120	96	-24	0.51	0.46	-0.05	0	0	0	1.67	0.13	-1.54	5.68	5.94	0.26	-0.18	1.38	1.56	0.22	0.6	0.38	9.47	21.4	11.93	105	131	26	18.3	44.4	26.1	0	1	1	-1.87
1L63@A@S44K	0.6	S	44	K	1L63	T4 Lyzozyme (pseudoWT)	0.85	0.83	-0.02	0.82	1.11	0.29	1.24	1	-0.24	120	56	-64	0.51	0.47	-0.04	0	0	0	1.67	49.5	47.83	5.68	9.59	3.91	-0.18	-1.5	-1.32	0.22	0.03	-0.19	9.47	15.71	6.24	105	146	41	18.3	61.5	43.2	0	0	0	-1.87
1L63@A@S44L	1.1	S	44	L	1L63	T4 Lyzozyme (pseudoWT)	0.85	1.1	0.25	0.82	1.32	0.5	1.24	0.68	-0.56	120	40	-80	0.51	0.37	-0.14	0	0	0	1.67	0.13	-1.54	5.68	5.98	0.3	-0.18	1.06	1.24	0.22	0.45	0.23	9.47	21.4	11.93	105	131	26	18.3	44.4	26.1	0	1	1	-1.87
1L63@A@S44M	0.9	S	44	M	1L63	T4 Lyzozyme (pseudoWT)	0.85	0.99	0.14	0.82	1.21	0.39	1.24	0.83	-0.41	120	94	-26	0.51	0.3	-0.21	0	0	0	1.67	1.43	-0.24	5.68	5.74	0.06	-0.18	0.64	0.82	0.22	0.4	0.18	9.47	16.25	6.78	105	149	44	18.3	45	26.7	0	0	0	-1.87
1L63@A@S44N	-0.4	S	44	N	1L63	T4 Lyzozyme (pseudoWT)	0.85	0.63	-0.22	0.82	0.77	-0.05	1.24	1.39	0.15	120	134	14	0.51	0.46	-0.05	0	0	0	1.67	3.38	1.71	5.68	5.41	-0.27	-0.18	-0.78	-0.6	0.22	0.12	-0.1	9.47	12.82	3.35	105	132	27	18.3	32.7	14.4	0	0	0	-1.87
1L63@A@S44P	-10.3	S	44	P	1L63	T4 Lyzozyme (pseudoWT)	0.85	0.44	-0.41	0.82	0.5	-0.32	1.24	1.72	0.48	120	56	-64	0.51	0.51	0	0	0	0	1.67	1.58	-0.09	5.68	6.3	0.62	-0.18	0.12	0.3	0.22	0.18	-0.04	9.47	17.43	7.96	105	115	10	18.3	30.7	12.4	0	0	0	-1.87
1L63@A@S44Q	0.8	S	44	Q	1L63	T4 Lyzozyme (pseudoWT)	0.85	0.76	-0.09	0.82	1.29	0.47	1.24	0.89	-0.35	120	93	-27	0.51	0.49	-0.02	0	0	0	1.67	3.53	1.86	5.68	5.65	-0.03	-0.18	-0.85	-0.67	0.22	0.07	-0.15	9.47	14.45	4.98	105	146	41	18.3	42.7	24.4	0	0	0	-1.87
1L63@A@S44R	0.7	S	44	R	1L63	T4 Lyzozyme (pseudoWT)	0.85	0.91	0.06	0.82	1.17	0.35	1.24	0.91	-0.33	120	65	-55	0.51	0.53	0.02	0	0	0	1.67	52	50.33	5.68	11.15	5.47	-0.18	-2.53	-2.35	0.22	0.01	-0.21	9.47	14.28	4.81	105	174	69	18.3	77.3	59	0	0	0	-1.87
1L63@A@S44T	0	S	44	T	1L63	T4 Lyzozyme (pseudoWT)	0.85	1.23	0.38	0.82	0.76	-0.06	1.24	1.07	-0.17	120	97	-23	0.51	0.44	-0.07	0	0	0	1.67	1.66	-0.01	5.68	5.64	-0.04	-0.18	-0.05	0.13	0.22	0.23	0.01	9.47	15.77	6.3	105	119	14	18.3	28.5	10.2	0	1	1	-1.87
1L63@A@S44V	0.3	S	44	V	1L63	T4 Lyzozyme (pseudoWT)	0.85	1.86	1.01	0.82	0.89	0.07	1.24	0.64	-0.6	120	74	-46	0.51	0.39	-0.12	0	0	0	1.67	0.13	-1.54	5.68	5.96	0.28	-0.18	1.08	1.26	0.22	0.54	0.32	9.47	21.57	12.1	105	117	12	18.3	34.1	15.8	0	1	1	-1.87
1L63@A@S44W	0.2	S	44	W	1L63	T4 Lyzozyme (pseudoWT)	0.85	1.3	0.45	0.82	1.06	0.24	1.24	0.79	-0.45	120	18	-102	0.51	0.31	-0.2	0	1	1	1.67	2.1	0.43	5.68	5.89	0.21	-0.18	0.81	0.99	0.22	0.27	0.05	9.47	21.67	12.2	105	204	99	18.3	74.8	56.5	0	0	0	-1.87
1L63@A@S44Y	0.5	S	44	Y	1L63	T4 Lyzozyme (pseudoWT)	0.85	1.5	0.65	0.82	0.95	0.13	1.24	0.78	-0.46	120	41	-79	0.51	0.42	-0.09	0	1	1	1.67	1.61	-0.06	5.68	5.66	-0.02	-0.18	0.26	0.44	0.22	0.15	-0.07	9.47	18.03	8.56	105	181	76	18.3	59.1	40.8	0	0	0	-1.87
1L63@A@S90H	-2.9	S	90	H	1L63	T4 Lyzozyme (pseudoWT)	0.85	0.99	0.14	0.82	0.92	0.1	1.24	1.07	-0.17	120	66	-54	0.51	0.32	-0.19	0	1	1	1.67	51.6	49.93	5.68	7.47	1.79	-0.18	-0.4	-0.22	0.22	0.17	-0.05	9.47	13.69	4.22	105	155	50	18.3	45.1	26.8	0	0	0	-1.87
1L63@A@T109D	1.5	T	109	D	1L63	T4 Lyzozyme (pseudoWT)	1.23	0.55	-0.68	0.76	0.89	0.13	1.07	1.33	0.26	97	106	9	0.44	0.51	0.07	0	0	0	1.66	49.7	48.04	5.64	2.77	-2.87	-0.05	-0.9	-0.85	0.23	0.15	-0.08	15.77	11.68	-4.09	119	133	14	28.5	30	1.5	1	0	-1	-1.57
1L63@A@T109N	0.3	T	109	N	1L63	T4 Lyzozyme (pseudoWT)	1.23	0.63	-0.6	0.76	0.77	0.01	1.07	1.39	0.32	97	134	37	0.44	0.46	0.02	0	0	0	1.66	3.38	1.72	5.64	5.41	-0.23	-0.05	-0.78	-0.73	0.23	0.12	-0.11	15.77	12.82	-2.95	119	132	13	28.5	32.7	4.2	1	0	-1	-1.57
1L63@A@T115A	-0.4	T	115	A	1L63	T4 Lyzozyme (pseudoWT)	1.23	0.75	-0.48	0.76	1.39	0.63	1.07	0.8	-0.27	97	100	3	0.44	0.36	-0.08	0	0	0	1.66	0	-1.66	5.64	6.11	0.47	-0.05	0.62	0.67	0.23	0.38	0.15	15.77	11.5	-4.27	119	89	-30	28.5	13.7	-14.8	1	0	-1	-1.57
1L63@A@T142C	-0.5	T	142	C	1L63	T4 Lyzozyme (pseudoWT)	1.23	1.31	0.08	0.76	0.74	-0.02	1.07	1.05	-0.02	97	20	-77	0.44	0.35	-0.09	0	0	0	1.66	1.48	-0.18	5.64	5.07	-0.57	-0.05	0.29	0.34	0.23	0.5	0.27	15.77	13.46	-2.31	119	121	2	28.5	25	-3.5	1	0	-1	-1.57
1L63@A@T151S	1	T	151	S	1L63	T4 Lyzozyme (pseudoWT)	1.23	0.85	-0.38	0.76	0.82	0.06	1.07	1.24	0.17	97	120	23	0.44	0.51	0.07	0	0	0	1.66	1.67	0.01	5.64	5.68	0.04	-0.05	-0.18	-0.13	0.23	0.22	-0.01	15.77	9.47	-6.3	119	105	-14	28.5	18.3	-10.2	1	0	-1	-1.57
1L63@A@T152A	-4	T	152	A	1L63	T4 Lyzozyme (pseudoWT)	1.23	0.75	-0.48	0.76	1.39	0.63	1.07	0.8	-0.27	97	100	3	0.44	0.36	-0.08	0	0	0	1.66	0	-1.66	5.64	6.11	0.47	-0.05	0.62	0.67	0.23	0.38	0.15	15.77	11.5	-4.27	119	89	-30	28.5	13.7	-14.8	1	0	-1	-1.57
1L63@A@T152C	-1.4	T	152	C	1L63	T4 Lyzozyme (pseudoWT)	1.23	1.31	0.08	0.76	0.74	-0.02	1.07	1.05	-0.02	97	20	-77	0.44	0.35	-0.09	0	0	0	1.66	1.48	-0.18	5.64	5.07	-0.57	-0.05	0.29	0.34	0.23	0.5	0.27	15.77	13.46	-2.31	119	121	2	28.5	25	-3.5	1	0	-1	-1.57
1L63@A@T152I	-1	T	152	I	1L63	T4 Lyzozyme (pseudoWT)	1.23	1.71	0.48	0.76	1.04	0.28	1.07	0.59	-0.48	97	96	-1	0.44	0.46	0.02	0	0	0	1.66	0.13	-1.53	5.64	5.94	0.3	-0.05	1.38	1.43	0.23	0.6	0.37	15.77	21.4	5.63	119	131	12	28.5	44.4	15.9	1	1	0	-1.57
1L63@A@T152S	-5.5	T	152	S	1L63	T4 Lyzozyme (pseudoWT)	1.23	0.85	-0.38	0.76	0.82	0.06	1.07	1.24	0.17	97	120	23	0.44	0.51	0.07	0	0	0	1.66	1.67	0.01	5.64	5.68	0.04	-0.05	-0.18	-0.13	0.23	0.22	-0.01	15.77	9.47	-6.3	119	105	-14	28.5	18.3	-10.2	1	0	-1	-1.57
1L63@A@T152V	0.8	T	152	V	1L63	T4 Lyzozyme (pseudoWT)	1.23	1.86	0.63	0.76	0.89	0.13	1.07	0.64	-0.43	97	74	-23	0.44	0.39	-0.05	0	0	0	1.66	0.13	-1.53	5.64	5.96	0.32	-0.05	1.08	1.13	0.23	0.54	0.31	15.77	21.57	5.8	119	117	-2	28.5	34.1	5.6	1	1	0	-1.57
1L63@A@T26S	1.4	T	26	S	1L63	T4 Lyzozyme (pseudoWT)	1.23	0.85	-0.38	0.76	0.82	0.06	1.07	1.24	0.17	97	120	23	0.44	0.51	0.07	0	0	0	1.66	1.67	0.01	5.64	5.68	0.04	-0.05	-0.18	-0.13	0.23	0.22	-0.01	15.77	9.47	-6.3	119	105	-14	28.5	18.3	-10.2	1	0	-1	-1.57
1L63@A@T59A	-4	T	59	A	1L63	T4 Lyzozyme (pseudoWT)	1.23	0.75	-0.48	0.76	1.39	0.63	1.07	0.8	-0.27	97	100	3	0.44	0.36	-0.08	0	0	0	1.66	0	-1.66	5.64	6.11	0.47	-0.05	0.62	0.67	0.23	0.38	0.15	15.77	11.5	-4.27	119	89	-30	28.5	13.7	-14.8	1	0	-1	-1.57
1L63@A@T59D	-3.1	T	59	D	1L63	T4 Lyzozyme (pseudoWT)	1.23	0.55	-0.68	0.76	0.89	0.13	1.07	1.33	0.26	97	106	9	0.44	0.51	0.07	0	0	0	1.66	49.7	48.04	5.64	2.77	-2.87	-0.05	-0.9	-0.85	0.23	0.15	-0.08	15.77	11.68	-4.09	119	133	14	28.5	30	1.5	1	0	-1	-1.57
1L63@A@T59G	-4.1	T	59	G	1L63	T4 Lyzozyme (pseudoWT)	1.23	0.65	-0.58	0.76	0.47	-0.29	1.07	1.62	0.55	97	49	-48	0.44	0.54	0.1	0	0	0	1.66	0	-1.66	5.64	5.97	0.33	-0.05	0.48	0.53	0.23	0.36	0.13	15.77	3.4	-12.37	119	75	-44	28.5	3.5	-25	1	0	-1	-1.57
1L63@A@T59N	-2.6	T	59	N	1L63	T4 Lyzozyme (pseudoWT)	1.23	0.63	-0.6	0.76	0.77	0.01	1.07	1.39	0.32	97	134	37	0.44	0.46	0.02	0	0	0	1.66	3.38	1.72	5.64	5.41	-0.23	-0.05	-0.78	-0.73	0.23	0.12	-0.11	15.77	12.82	-2.95	119	132	13	28.5	32.7	4.2	1	0	-1	-1.57
1L63@A@T59S	-0.4	T	59	S	1L63	T4 Lyzozyme (pseudoWT)	1.23	0.85	-0.38	0.76	0.82	0.06	1.07	1.24	0.17	97	120	23	0.44	0.51	0.07	0	0	0	1.66	1.67	0.01	5.64	5.68	0.04	-0.05	-0.18	-0.13	0.23	0.22	-0.01	15.77	9.47	-6.3	119	105	-14	28.5	18.3	-10.2	1	0	-1	-1.57
1L63@A@T59V	-4	T	59	V	1L63	T4 Lyzozyme (pseudoWT)	1.23	1.86	0.63	0.76	0.89	0.13	1.07	0.64	-0.43	97	74	-23	0.44	0.39	-0.05	0	0	0	1.66	0.13	-1.53	5.64	5.96	0.32	-0.05	1.08	1.13	0.23	0.54	0.31	15.77	21.57	5.8	119	117	-2	28.5	34.1	5.6	1	1	0	-1.57
1L63@A@V103A	-4.4	V	103	A	1L63	T4 Lyzozyme (pseudoWT)	1.86	0.75	-1.11	0.89	1.39	0.5	0.64	0.8	0.16	74	100	26	0.39	0.36	-0.03	0	0	0	0.13	0	-0.13	5.96	6.11	0.15	1.08	0.62	-0.46	0.54	0.38	-0.16	21.57	11.5	-10.07	117	89	-28	34.1	13.7	-20.4	1	0	-1	-0.61
1L63@A@V103I	-1.5	V	103	I	1L63	T4 Lyzozyme (pseudoWT)	1.86	1.71	-0.15	0.89	1.04	0.15	0.64	0.59	-0.05	74	96	22	0.39	0.46	0.07	0	0	0	0.13	0.13	0	5.96	5.94	-0.02	1.08	1.38	0.3	0.54	0.6	0.06	21.57	21.4	-0.17	117	131	14	34.1	44.4	10.3	1	1	0	-0.61
1L63@A@V103M	-3.1	V	103	M	1L63	T4 Lyzozyme (pseudoWT)	1.86	0.99	-0.87	0.89	1.21	0.32	0.64	0.83	0.19	74	94	20	0.39	0.3	-0.09	0	0	0	0.13	1.43	1.3	5.96	5.74	-0.22	1.08	0.64	-0.44	0.54	0.4	-0.14	21.57	16.25	-5.32	117	149	32	34.1	45	10.9	1	0	-1	-0.61
1L63@A@V111A	-2.9	V	111	A	1L63	T4 Lyzozyme (pseudoWT)	1.86	0.75	-1.11	0.89	1.39	0.5	0.64	0.8	0.16	74	100	26	0.39	0.36	-0.03	0	0	0	0.13	0	-0.13	5.96	6.11	0.15	1.08	0.62	-0.46	0.54	0.38	-0.16	21.57	11.5	-10.07	117	89	-28	34.1	13.7	-20.4	1	0	-1	-0.61
1L63@A@V111F	-4.6	V	111	F	1L63	T4 Lyzozyme (pseudoWT)	1.86	1.43	-0.43	0.89	1.01	0.12	0.64	0.76	0.12	74	41	-33	0.39	0.31	-0.08	0	1	1	0.13	0.35	0.22	5.96	5.48	-0.48	1.08	1.19	0.11	0.54	0.5	-0.04	21.57	19.8	-1.77	117	165	48	34.1	56.1	22	1	0	-1	-0.61
1L63@A@V111I	-2.6	V	111	I	1L63	T4 Lyzozyme (pseudoWT)	1.86	1.71	-0.15	0.89	1.04	0.15	0.64	0.59	-0.05	74	96	22	0.39	0.46	0.07	0	0	0	0.13	0.13	0	5.96	5.94	-0.02	1.08	1.38	0.3	0.54	0.6	0.06	21.57	21.4	-0.17	117	131	14	34.1	44.4	10.3	1	1	0	-0.61
1L63@A@V111M	-2	V	111	M	1L63	T4 Lyzozyme (pseudoWT)	1.86	0.99	-0.87	0.89	1.21	0.32	0.64	0.83	0.19	74	94	20	0.39	0.3	-0.09	0	0	0	0.13	1.43	1.3	5.96	5.74	-0.22	1.08	0.64	-0.44	0.54	0.4	-0.14	21.57	16.25	-5.32	117	149	32	34.1	45	10.9	1	0	-1	-0.61
1L63@A@V149A	-9	V	149	A	1L63	T4 Lyzozyme (pseudoWT)	1.86	0.75	-1.11	0.89	1.39	0.5	0.64	0.8	0.16	74	100	26	0.39	0.36	-0.03	0	0	0	0.13	0	-0.13	5.96	6.11	0.15	1.08	0.62	-0.46	0.54	0.38	-0.16	21.57	11.5	-10.07	117	89	-28	34.1	13.7	-20.4	1	0	-1	-0.61
1L63@A@V149C	-5.5	V	149	C	1L63	T4 Lyzozyme (pseudoWT)	1.86	1.31	-0.55	0.89	0.74	-0.15	0.64	1.05	0.41	74	20	-54	0.39	0.35	-0.04	0	0	0	0.13	1.48	1.35	5.96	5.07	-0.89	1.08	0.29	-0.79	0.54	0.5	-0.04	21.57	13.46	-8.11	117	121	4	34.1	25	-9.1	1	0	-1	-0.61
1L63@A@V149G	-15.3	V	149	G	1L63	T4 Lyzozyme (pseudoWT)	1.86	0.65	-1.21	0.89	0.47	-0.42	0.64	1.62	0.98	74	49	-25	0.39	0.54	0.15	0	0	0	0.13	0	-0.13	5.96	5.97	0.01	1.08	0.48	-0.6	0.54	0.36	-0.18	21.57	3.4	-18.17	117	75	-42	34.1	3.5	-30.6	1	0	-1	-0.61
1L63@A@V149I	-0.2	V	149	I	1L63	T4 Lyzozyme (pseudoWT)	1.86	1.71	-0.15	0.89	1.04	0.15	0.64	0.59	-0.05	74	96	22	0.39	0.46	0.07	0	0	0	0.13	0.13	0	5.96	5.94	-0.02	1.08	1.38	0.3	0.54	0.6	0.06	21.57	21.4	-0.17	117	131	14	34.1	44.4	10.3	1	1	0	-0.61
1L63@A@V149M	-7.8	V	149	M	1L63	T4 Lyzozyme (pseudoWT)	1.86	0.99	-0.87	0.89	1.21	0.32	0.64	0.83	0.19	74	94	20	0.39	0.3	-0.09	0	0	0	0.13	1.43	1.3	5.96	5.74	-0.22	1.08	0.64	-0.44	0.54	0.4	-0.14	21.57	16.25	-5.32	117	149	32	34.1	45	10.9	1	0	-1	-0.61
1L63@A@V149S	-13.2	V	149	S	1L63	T4 Lyzozyme (pseudoWT)	1.86	0.85	-1.01	0.89	0.82	-0.07	0.64	1.24	0.6	74	120	46	0.39	0.51	0.12	0	0	0	0.13	1.67	1.54	5.96	5.68	-0.28	1.08	-0.18	-1.26	0.54	0.22	-0.32	21.57	9.47	-12.1	117	105	-12	34.1	18.3	-15.8	1	0	-1	-0.61
1L63@A@V149T	-8.3	V	149	T	1L63	T4 Lyzozyme (pseudoWT)	1.86	1.23	-0.63	0.89	0.76	-0.13	0.64	1.07	0.43	74	97	23	0.39	0.44	0.05	0	0	0	0.13	1.66	1.53	5.96	5.64	-0.32	1.08	-0.05	-1.13	0.54	0.23	-0.31	21.57	15.77	-5.8	117	119	2	34.1	28.5	-5.6	1	1	0	-0.61
1L63@A@V71A	-4.7	V	71	A	1L63	T4 Lyzozyme (pseudoWT)	1.86	0.75	-1.11	0.89	1.39	0.5	0.64	0.8	0.16	74	100	26	0.39	0.36	-0.03	0	0	0	0.13	0	-0.13	5.96	6.11	0.15	1.08	0.62	-0.46	0.54	0.38	-0.16	21.57	11.5	-10.07	117	89	-28	34.1	13.7	-20.4	1	0	-1	-0.61
1L63@A@V75T	-3.7	V	75	T	1L63	T4 Lyzozyme (pseudoWT)	1.86	1.23	-0.63	0.89	0.76	-0.13	0.64	1.07	0.43	74	97	23	0.39	0.44	0.05	0	0	0	0.13	1.66	1.53	5.96	5.64	-0.32	1.08	-0.05	-1.13	0.54	0.23	-0.31	21.57	15.77	-5.8	117	119	2	34.1	28.5	-5.6	1	1	0	-0.61
1L63@A@V87A	-4.3	V	87	A	1L63	T4 Lyzozyme (pseudoWT)	1.86	0.75	-1.11	0.89	1.39	0.5	0.64	0.8	0.16	74	100	26	0.39	0.36	-0.03	0	0	0	0.13	0	-0.13	5.96	6.11	0.15	1.08	0.62	-0.46	0.54	0.38	-0.16	21.57	11.5	-10.07	117	89	-28	34.1	13.7	-20.4	1	0	-1	-0.61
1L63@A@V87I	-0.8	V	87	I	1L63	T4 Lyzozyme (pseudoWT)	1.86	1.71	-0.15	0.89	1.04	0.15	0.64	0.59	-0.05	74	96	22	0.39	0.46	0.07	0	0	0	0.13	0.13	0	5.96	5.94	-0.02	1.08	1.38	0.3	0.54	0.6	0.06	21.57	21.4	-0.17	117	131	14	34.1	44.4	10.3	1	1	0	-0.61
1L63@A@V87M	-6.3	V	87	M	1L63	T4 Lyzozyme (pseudoWT)	1.86	0.99	-0.87	0.89	1.21	0.32	0.64	0.83	0.19	74	94	20	0.39	0.3	-0.09	0	0	0	0.13	1.43	1.3	5.96	5.74	-0.22	1.08	0.64	-0.44	0.54	0.4	-0.14	21.57	16.25	-5.32	117	149	32	34.1	45	10.9	1	0	-1	-0.61
1L63@A@V87T	-4.6	V	87	T	1L63	T4 Lyzozyme (pseudoWT)	1.86	1.23	-0.63	0.89	0.76	-0.13	0.64	1.07	0.43	74	97	23	0.39	0.44	0.05	0	0	0	0.13	1.66	1.53	5.96	5.64	-0.32	1.08	-0.05	-1.13	0.54	0.23	-0.31	21.57	15.77	-5.8	117	119	2	34.1	28.5	-5.6	1	1	0	-0.61
1L63@A@V94A	-5	V	94	A	1L63	T4 Lyzozyme (pseudoWT)	1.86	0.75	-1.11	0.89	1.39	0.5	0.64	0.8	0.16	74	100	26	0.39	0.36	-0.03	0	0	0	0.13	0	-0.13	5.96	6.11	0.15	1.08	0.62	-0.46	0.54	0.38	-0.16	21.57	11.5	-10.07	117	89	-28	34.1	13.7	-20.4	1	0	-1	-0.61
1LHM@A@I106V	-4.7	I	106	V	1LHM	Lysozyme (mutant C77/95A)	1.71	1.86	0.15	1.04	0.89	-0.15	0.59	0.64	0.05	96	74	-22	0.46	0.39	-0.07	0	0	0	0.13	0.13	0	5.94	5.96	0.02	1.38	1.08	-0.3	0.6	0.54	-0.06	21.4	21.57	0.17	131	117	-14	44.4	34.1	-10.3	1	1	0	-0.03
1LHM@A@I23V	-1.6	I	23	V	1LHM	Lysozyme (mutant C77/95A)	1.71	1.86	0.15	1.04	0.89	-0.15	0.59	0.64	0.05	96	74	-22	0.46	0.39	-0.07	0	0	0	0.13	0.13	0	5.94	5.96	0.02	1.38	1.08	-0.3	0.6	0.54	-0.06	21.4	21.57	0.17	131	117	-14	44.4	34.1	-10.3	1	1	0	-0.03
1LHM@A@I56V	-6.3	I	56	V	1LHM	Lysozyme (mutant C77/95A)	1.71	1.86	0.15	1.04	0.89	-0.15	0.59	0.64	0.05	96	74	-22	0.46	0.39	-0.07	0	0	0	0.13	0.13	0	5.94	5.96	0.02	1.38	1.08	-0.3	0.6	0.54	-0.06	21.4	21.57	0.17	131	117	-14	44.4	34.1	-10.3	1	1	0	-0.03
1LHM@A@I59A	-5.8	I	59	A	1LHM	Lysozyme (mutant C77/95A)	1.71	0.75	-0.96	1.04	1.39	0.35	0.59	0.8	0.21	96	100	4	0.46	0.36	-0.1	0	0	0	0.13	0	-0.13	5.94	6.11	0.17	1.38	0.62	-0.76	0.6	0.38	-0.22	21.4	11.5	-9.9	131	89	-42	44.4	13.7	-30.7	1	0	-1	-0.03
1LHM@A@I59V	-4.4	I	59	V	1LHM	Lysozyme (mutant C77/95A)	1.71	1.86	0.15	1.04	0.89	-0.15	0.59	0.64	0.05	96	74	-22	0.46	0.39	-0.07	0	0	0	0.13	0.13	0	5.94	5.96	0.02	1.38	1.08	-0.3	0.6	0.54	-0.06	21.4	21.57	0.17	131	117	-14	44.4	34.1	-10.3	1	1	0	-0.03
1LHM@A@I89V	-2.7	I	89	V	1LHM	Lysozyme (mutant C77/95A)	1.71	1.86	0.15	1.04	0.89	-0.15	0.59	0.64	0.05	96	74	-22	0.46	0.39	-0.07	0	0	0	0.13	0.13	0	5.94	5.96	0.02	1.38	1.08	-0.3	0.6	0.54	-0.06	21.4	21.57	0.17	131	117	-14	44.4	34.1	-10.3	1	1	0	-0.03
1LHM@A@V100A	-2.6	V	100	A	1LHM	Lysozyme (mutant C77/95A)	1.86	0.75	-1.11	0.89	1.39	0.5	0.64	0.8	0.16	74	100	26	0.39	0.36	-0.03	0	0	0	0.13	0	-0.13	5.96	6.11	0.15	1.08	0.62	-0.46	0.54	0.38	-0.16	21.57	11.5	-10.07	117	89	-28	34.1	13.7	-20.4	1	0	-1	-0.61
1LHM@A@V110A	0.3	V	110	A	1LHM	Lysozyme (mutant C77/95A)	1.86	0.75	-1.11	0.89	1.39	0.5	0.64	0.8	0.16	74	100	26	0.39	0.36	-0.03	0	0	0	0.13	0	-0.13	5.96	6.11	0.15	1.08	0.62	-0.46	0.54	0.38	-0.16	21.57	11.5	-10.07	117	89	-28	34.1	13.7	-20.4	1	0	-1	-0.61
1LHM@A@V121A	-9.3	V	121	A	1LHM	Lysozyme (mutant C77/95A)	1.86	0.75	-1.11	0.89	1.39	0.5	0.64	0.8	0.16	74	100	26	0.39	0.36	-0.03	0	0	0	0.13	0	-0.13	5.96	6.11	0.15	1.08	0.62	-0.46	0.54	0.38	-0.16	21.57	11.5	-10.07	117	89	-28	34.1	13.7	-20.4	1	0	-1	-0.61
1LHM@A@V125A	-7	V	125	A	1LHM	Lysozyme (mutant C77/95A)	1.86	0.75	-1.11	0.89	1.39	0.5	0.64	0.8	0.16	74	100	26	0.39	0.36	-0.03	0	0	0	0.13	0	-0.13	5.96	6.11	0.15	1.08	0.62	-0.46	0.54	0.38	-0.16	21.57	11.5	-10.07	117	89	-28	34.1	13.7	-20.4	1	0	-1	-0.61
1LHM@A@V130A	-4.8	V	130	A	1LHM	Lysozyme (mutant C77/95A)	1.86	0.75	-1.11	0.89	1.39	0.5	0.64	0.8	0.16	74	100	26	0.39	0.36	-0.03	0	0	0	0.13	0	-0.13	5.96	6.11	0.15	1.08	0.62	-0.46	0.54	0.38	-0.16	21.57	11.5	-10.07	117	89	-28	34.1	13.7	-20.4	1	0	-1	-0.61
1LHM@A@V2A	-7.9	V	2	A	1LHM	Lysozyme (mutant C77/95A)	1.86	0.75	-1.11	0.89	1.39	0.5	0.64	0.8	0.16	74	100	26	0.39	0.36	-0.03	0	0	0	0.13	0	-0.13	5.96	6.11	0.15	1.08	0.62	-0.46	0.54	0.38	-0.16	21.57	11.5	-10.07	117	89	-28	34.1	13.7	-20.4	1	0	-1	-0.61
1LHM@A@V74A	-1.9	V	74	A	1LHM	Lysozyme (mutant C77/95A)	1.86	0.75	-1.11	0.89	1.39	0.5	0.64	0.8	0.16	74	100	26	0.39	0.36	-0.03	0	0	0	0.13	0	-0.13	5.96	6.11	0.15	1.08	0.62	-0.46	0.54	0.38	-0.16	21.57	11.5	-10.07	117	89	-28	34.1	13.7	-20.4	1	0	-1	-0.61
1LHM@A@V93A	-4.4	V	93	A	1LHM	Lysozyme (mutant C77/95A)	1.86	0.75	-1.11	0.89	1.39	0.5	0.64	0.8	0.16	74	100	26	0.39	0.36	-0.03	0	0	0	0.13	0	-0.13	5.96	6.11	0.15	1.08	0.62	-0.46	0.54	0.38	-0.16	21.57	11.5	-10.07	117	89	-28	34.1	13.7	-20.4	1	0	-1	-0.61
1LHM@A@V99A	-4.4	V	99	A	1LHM	Lysozyme (mutant C77/95A)	1.86	0.75	-1.11	0.89	1.39	0.5	0.64	0.8	0.16	74	100	26	0.39	0.36	-0.03	0	0	0	0.13	0	-0.13	5.96	6.11	0.15	1.08	0.62	-0.46	0.54	0.38	-0.16	21.57	11.5	-10.07	117	89	-28	34.1	13.7	-20.4	1	0	-1	-0.61
1LNI@A@D25K	3	D	25	K	1LNI	Ribonuclease sa	0.55	0.83	0.28	0.89	1.11	0.22	1.33	1	-0.33	106	56	-50	0.51	0.47	-0.04	0	0	0	49.7	49.5	-0.2	2.77	9.59	6.82	-0.9	-1.5	-0.6	0.15	0.03	-0.12	11.68	15.71	4.03	133	146	13	30	61.5	31.5	0	0	0	-2.6
1LNI@A@D33A	-16	D	33	A	1LNI	Ribonuclease sa	0.55	0.75	0.2	0.89	1.39	0.5	1.33	0.8	-0.53	106	100	-6	0.51	0.36	-0.15	0	0	0	49.7	0	-49.7	2.77	6.11	3.34	-0.9	0.62	1.52	0.15	0.38	0.23	11.68	11.5	-0.18	133	89	-44	30	13.7	-16.3	0	0	0	-2.6
1LNI@A@D79A	9.2	D	79	A	1LNI	Ribonuclease sa	0.55	0.75	0.2	0.89	1.39	0.5	1.33	0.8	-0.53	106	100	-6	0.51	0.36	-0.15	0	0	0	49.7	0	-49.7	2.77	6.11	3.34	-0.9	0.62	1.52	0.15	0.38	0.23	11.68	11.5	-0.18	133	89	-44	30	13.7	-16.3	0	0	0	-2.6
1LNI@A@D79E	-0.8	D	79	E	1LNI	Ribonuclease sa	0.55	0.72	0.17	0.89	1.35	0.46	1.33	0.86	-0.47	106	102	-4	0.51	0.5	-0.01	0	0	0	49.7	49.9	0.2	2.77	3.22	0.45	-0.9	-0.74	0.16	0.15	0.18	0.03	11.68	13.57	1.89	133	147	14	30	40.2	10.2	0	0	0	-2.6
1LNI@A@D79F	9.9	D	79	F	1LNI	Ribonuclease sa	0.55	1.43	0.88	0.89	1.01	0.12	1.33	0.76	-0.57	106	41	-65	0.51	0.31	-0.2	0	1	1	49.7	0.35	-49.35	2.77	5.48	2.71	-0.9	1.19	2.09	0.15	0.5	0.35	11.68	19.8	8.12	133	165	32	30	56.1	26.1	0	0	0	-2.6
1LNI@A@D79H	5.6	D	79	H	1LNI	Ribonuclease sa	0.55	0.99	0.44	0.89	0.92	0.03	1.33	1.07	-0.26	106	66	-40	0.51	0.32	-0.19	0	1	1	49.7	51.6	1.9	2.77	7.47	4.7	-0.9	-0.4	0.5	0.15	0.17	0.02	11.68	13.69	2.01	133	155	22	30	45.1	15.1	0	0	0	-2.6
1LNI@A@D79I	9.6	D	79	I	1LNI	Ribonuclease sa	0.55	1.71	1.16	0.89	1.04	0.15	1.33	0.59	-0.74	106	96	-10	0.51	0.46	-0.05	0	0	0	49.7	0.13	-49.57	2.77	5.94	3.17	-0.9	1.38	2.28	0.15	0.6	0.45	11.68	21.4	9.72	133	131	-2	30	44.4	14.4	0	1	1	-2.6
1LNI@A@D79K	7.6	D	79	K	1LNI	Ribonuclease sa	0.55	0.83	0.28	0.89	1.11	0.22	1.33	1	-0.33	106	56	-50	0.51	0.47	-0.04	0	0	0	49.7	49.5	-0.2	2.77	9.59	6.82	-0.9	-1.5	-0.6	0.15	0.03	-0.12	11.68	15.71	4.03	133	146	13	30	61.5	31.5	0	0	0	-2.6
1LNI@A@D79L	8.7	D	79	L	1LNI	Ribonuclease sa	0.55	1.1	0.55	0.89	1.32	0.43	1.33	0.68	-0.65	106	40	-66	0.51	0.37	-0.14	0	0	0	49.7	0.13	-49.57	2.77	5.98	3.21	-0.9	1.06	1.96	0.15	0.45	0.3	11.68	21.4	9.72	133	131	-2	30	44.4	14.4	0	1	1	-2.6
1LNI@A@D79N	5.5	D	79	N	1LNI	Ribonuclease sa	0.55	0.63	0.08	0.89	0.77	-0.12	1.33	1.39	0.06	106	134	28	0.51	0.46	-0.05	0	0	0	49.7	3.38	-46.32	2.77	5.41	2.64	-0.9	-0.78	0.12	0.15	0.12	-0.03	11.68	12.82	1.14	133	132	-1	30	32.7	2.7	0	0	0	-2.6
1LNI@A@D79R	9	D	79	R	1LNI	Ribonuclease sa	0.55	0.91	0.36	0.89	1.17	0.28	1.33	0.91	-0.42	106	65	-41	0.51	0.53	0.02	0	0	0	49.7	52	2.3	2.77	11.15	8.38	-0.9	-2.53	-1.63	0.15	0.01	-0.14	11.68	14.28	2.6	133	174	41	30	77.3	47.3	0	0	0	-2.6
1LNI@A@D79W	7.6	D	79	W	1LNI	Ribonuclease sa	0.55	1.3	0.75	0.89	1.06	0.17	1.33	0.79	-0.54	106	18	-88	0.51	0.31	-0.2	0	1	1	49.7	2.1	-47.6	2.77	5.89	3.12	-0.9	0.81	1.71	0.15	0.27	0.12	11.68	21.67	9.99	133	204	71	30	74.8	44.8	0	0	0	-2.6
1LNI@A@D79Y	9.6	D	79	Y	1LNI	Ribonuclease sa	0.55	1.5	0.95	0.89	0.95	0.06	1.33	0.78	-0.55	106	41	-65	0.51	0.42	-0.09	0	1	1	49.7	1.61	-48.09	2.77	5.66	2.89	-0.9	0.26	1.16	0.15	0.15	0	11.68	18.03	6.35	133	181	48	30	59.1	29.1	0	0	0	-2.6
1LNI@A@E41K	-2.5	E	41	K	1LNI	Ribonuclease sa	0.72	0.83	0.11	1.35	1.11	-0.24	0.86	1	0.14	102	56	-46	0.5	0.47	-0.03	0	0	0	49.9	49.5	-0.4	3.22	9.59	6.37	-0.74	-1.5	-0.76	0.18	0.03	-0.15	13.57	15.71	2.14	147	146	-1	40.2	61.5	21.3	0	0	0	-2.47
1LNI@A@E54Q	-5.9	E	54	Q	1LNI	Ribonuclease sa	0.72	0.76	0.04	1.35	1.29	-0.06	0.86	0.89	0.03	102	93	-9	0.5	0.49	-0.01	0	0	0	49.9	3.53	-46.37	3.22	5.65	2.43	-0.74	-0.85	-0.11	0.18	0.07	-0.11	13.57	14.45	0.88	147	146	-1	40.2	42.7	2.5	0	0	0	-2.47
1LNI@A@E74K	3.9	E	74	K	1LNI	Ribonuclease sa	0.72	0.83	0.11	1.35	1.11	-0.24	0.86	1	0.14	102	56	-46	0.5	0.47	-0.03	0	0	0	49.9	49.5	-0.4	3.22	9.59	6.37	-0.74	-1.5	-0.76	0.18	0.03	-0.15	13.57	15.71	2.14	147	146	-1	40.2	61.5	21.3	0	0	0	-2.47
1LNI@A@H85Q	0.1	H	85	Q	1LNI	Ribonuclease sa	0.99	0.76	-0.23	0.92	1.29	0.37	1.07	0.89	-0.18	66	93	27	0.32	0.49	0.17	1	0	-1	51.6	3.53	-48.07	7.47	5.65	-1.82	-0.4	-0.85	-0.45	0.17	0.07	-0.1	13.69	14.45	0.76	155	146	-9	45.1	42.7	-2.4	0	0	0	-1.7
1LNI@A@N39A	-7.6	N	39	A	1LNI	Ribonuclease sa	0.63	0.75	0.12	0.77	1.39	0.62	1.39	0.8	-0.59	134	100	-34	0.46	0.36	-0.1	0	0	0	3.38	0	-3.38	5.41	6.11	0.7	-0.78	0.62	1.4	0.12	0.38	0.26	12.82	11.5	-1.32	132	89	-43	32.7	13.7	-19	0	0	0	-2.41
1LNI@A@N39D	-5.2	N	39	D	1LNI	Ribonuclease sa	0.63	0.55	-0.08	0.77	0.89	0.12	1.39	1.33	-0.06	134	106	-28	0.46	0.51	0.05	0	0	0	3.38	49.7	46.32	5.41	2.77	-2.64	-0.78	-0.9	-0.12	0.12	0.15	0.03	12.82	11.68	-1.14	132	133	1	32.7	30	-2.7	0	0	0	-2.41
1LNI@A@N39S	-8	N	39	S	1LNI	Ribonuclease sa	0.63	0.85	0.22	0.77	0.82	0.05	1.39	1.24	-0.15	134	120	-14	0.46	0.51	0.05	0	0	0	3.38	1.67	-1.71	5.41	5.68	0.27	-0.78	-0.18	0.6	0.12	0.22	0.1	12.82	9.47	-3.35	132	105	-27	32.7	18.3	-14.4	0	0	0	-2.41
1LNI@A@Q38A	3.5	Q	38	A	1LNI	Ribonuclease sa	0.76	0.75	-0.01	1.29	1.39	0.1	0.89	0.8	-0.09	93	100	7	0.49	0.36	-0.13	0	0	0	3.53	0	-3.53	5.65	6.11	0.46	-0.85	0.62	1.47	0.07	0.38	0.31	14.45	11.5	-2.95	146	89	-57	42.7	13.7	-29	0	0	0	-2.05
1LNI@A@Q94K	0.8	Q	94	K	1LNI	Ribonuclease sa	0.76	0.83	0.07	1.29	1.11	-0.18	0.89	1	0.11	93	56	-37	0.49	0.47	-0.02	0	0	0	3.53	49.5	45.97	5.65	9.59	3.94	-0.85	-1.5	-0.65	0.07	0.03	-0.04	14.45	15.71	1.26	146	146	0	42.7	61.5	18.8	0	0	0	-2.05
1LNI@A@R65A	-3.9	R	65	A	1LNI	Ribonuclease sa	0.91	0.75	-0.16	1.17	1.39	0.22	0.91	0.8	-0.11	65	100	35	0.53	0.36	-0.17	0	0	0	52	0	-52	11.15	6.11	-5.04	-2.53	0.62	3.15	0.01	0.38	0.37	14.28	11.5	-2.78	174	89	-85	77.3	13.7	-63.6	0	0	0	-2.84
1LNI@A@T16V	1	T	16	V	1LNI	Ribonuclease sa	1.23	1.86	0.63	0.76	0.89	0.13	1.07	0.64	-0.43	97	74	-23	0.44	0.39	-0.05	0	0	0	1.66	0.13	-1.53	5.64	5.96	0.32	-0.05	1.08	1.13	0.23	0.54	0.31	15.77	21.57	5.8	119	117	-2	28.5	34.1	5.6	1	1	0	-1.57
1LNI@A@T18V	-4.7	T	18	V	1LNI	Ribonuclease sa	1.23	1.86	0.63	0.76	0.89	0.13	1.07	0.64	-0.43	97	74	-23	0.44	0.39	-0.05	0	0	0	1.66	0.13	-1.53	5.64	5.96	0.32	-0.05	1.08	1.13	0.23	0.54	0.31	15.77	21.57	5.8	119	117	-2	28.5	34.1	5.6	1	1	0	-1.57
1LNI@A@T56V	-6.3	T	56	V	1LNI	Ribonuclease sa	1.23	1.86	0.63	0.76	0.89	0.13	1.07	0.64	-0.43	97	74	-23	0.44	0.39	-0.05	0	0	0	1.66	0.13	-1.53	5.64	5.96	0.32	-0.05	1.08	1.13	0.23	0.54	0.31	15.77	21.57	5.8	119	117	-2	28.5	34.1	5.6	1	1	0	-1.57
1LNI@A@T59V	-5.6	T	59	V	1LNI	Ribonuclease sa	1.23	1.86	0.63	0.76	0.89	0.13	1.07	0.64	-0.43	97	74	-23	0.44	0.39	-0.05	0	0	0	1.66	0.13	-1.53	5.64	5.96	0.32	-0.05	1.08	1.13	0.23	0.54	0.31	15.77	21.57	5.8	119	117	-2	28.5	34.1	5.6	1	1	0	-1.57
1LNI@A@T5V	0	T	5	V	1LNI	Ribonuclease sa	1.23	1.86	0.63	0.76	0.89	0.13	1.07	0.64	-0.43	97	74	-23	0.44	0.39	-0.05	0	0	0	1.66	0.13	-1.53	5.64	5.96	0.32	-0.05	1.08	1.13	0.23	0.54	0.31	15.77	21.57	5.8	119	117	-2	28.5	34.1	5.6	1	1	0	-1.57
1LNI@A@T67V	-0.1	T	67	V	1LNI	Ribonuclease sa	1.23	1.86	0.63	0.76	0.89	0.13	1.07	0.64	-0.43	97	74	-23	0.44	0.39	-0.05	0	0	0	1.66	0.13	-1.53	5.64	5.96	0.32	-0.05	1.08	1.13	0.23	0.54	0.31	15.77	21.57	5.8	119	117	-2	28.5	34.1	5.6	1	1	0	-1.57
1LNI@A@T72V	-0.8	T	72	V	1LNI	Ribonuclease sa	1.23	1.86	0.63	0.76	0.89	0.13	1.07	0.64	-0.43	97	74	-23	0.44	0.39	-0.05	0	0	0	1.66	0.13	-1.53	5.64	5.96	0.32	-0.05	1.08	1.13	0.23	0.54	0.31	15.77	21.57	5.8	119	117	-2	28.5	34.1	5.6	1	1	0	-1.57
1LNI@A@T82V	-5.7	T	82	V	1LNI	Ribonuclease sa	1.23	1.86	0.63	0.76	0.89	0.13	1.07	0.64	-0.43	97	74	-23	0.44	0.39	-0.05	0	0	0	1.66	0.13	-1.53	5.64	5.96	0.32	-0.05	1.08	1.13	0.23	0.54	0.31	15.77	21.57	5.8	119	117	-2	28.5	34.1	5.6	1	1	0	-1.57
1LNI@A@V2T	-3.2	V	2	T	1LNI	Ribonuclease sa	1.86	1.23	-0.63	0.89	0.76	-0.13	0.64	1.07	0.43	74	97	23	0.39	0.44	0.05	0	0	0	0.13	1.66	1.53	5.96	5.64	-0.32	1.08	-0.05	-1.13	0.54	0.23	-0.31	21.57	15.77	-5.8	117	119	2	34.1	28.5	-5.6	1	1	0	-0.61
1LNI@A@V36T	-4.6	V	36	T	1LNI	Ribonuclease sa	1.86	1.23	-0.63	0.89	0.76	-0.13	0.64	1.07	0.43	74	97	23	0.39	0.44	0.05	0	0	0	0.13	1.66	1.53	5.96	5.64	-0.32	1.08	-0.05	-1.13	0.54	0.23	-0.31	21.57	15.77	-5.8	117	119	2	34.1	28.5	-5.6	1	1	0	-0.61
1LNI@A@V43T	-1.6	V	43	T	1LNI	Ribonuclease sa	1.86	1.23	-0.63	0.89	0.76	-0.13	0.64	1.07	0.43	74	97	23	0.39	0.44	0.05	0	0	0	0.13	1.66	1.53	5.96	5.64	-0.32	1.08	-0.05	-1.13	0.54	0.23	-0.31	21.57	15.77	-5.8	117	119	2	34.1	28.5	-5.6	1	1	0	-0.61
1LNI@A@V57T	-15	V	57	T	1LNI	Ribonuclease sa	1.86	1.23	-0.63	0.89	0.76	-0.13	0.64	1.07	0.43	74	97	23	0.39	0.44	0.05	0	0	0	0.13	1.66	1.53	5.96	5.64	-0.32	1.08	-0.05	-1.13	0.54	0.23	-0.31	21.57	15.77	-5.8	117	119	2	34.1	28.5	-5.6	1	1	0	-0.61
1LZ1@A@A32L	-0.3	A	32	L	1LZ1	Lysozyme	0.75	1.1	0.35	1.39	1.32	-0.07	0.8	0.68	-0.12	100	40	-60	0.36	0.37	0.01	0	0	0	0	0.13	0.13	6.11	5.98	-0.13	0.62	1.06	0.44	0.38	0.45	0.07	11.5	21.4	9.9	89	131	42	13.7	44.4	30.7	0	1	1	-1.52
1LZ1@A@A32S	-1	A	32	S	1LZ1	Lysozyme	0.75	0.85	0.1	1.39	0.82	-0.57	0.8	1.24	0.44	100	120	20	0.36	0.51	0.15	0	0	0	0	1.67	1.67	6.11	5.68	-0.43	0.62	-0.18	-0.8	0.38	0.22	-0.16	11.5	9.47	-2.03	89	105	16	13.7	18.3	4.6	0	0	0	-1.52
1LZ1@A@A47P	0.3	A	47	P	1LZ1	Lysozyme	0.75	0.44	-0.31	1.39	0.5	-0.89	0.8	1.72	0.92	100	56	-44	0.36	0.51	0.15	0	0	0	0	1.58	1.58	6.11	6.3	0.19	0.62	0.12	-0.5	0.38	0.18	-0.2	11.5	17.43	5.93	89	115	26	13.7	30.7	17	0	0	0	-1.52
1LZ1@A@A92S	2.6	A	92	S	1LZ1	Lysozyme	0.75	0.85	0.1	1.39	0.82	-0.57	0.8	1.24	0.44	100	120	20	0.36	0.51	0.15	0	0	0	0	1.67	1.67	6.11	5.68	-0.43	0.62	-0.18	-0.8	0.38	0.22	-0.16	11.5	9.47	-2.03	89	105	16	13.7	18.3	4.6	0	0	0	-1.52
1LZ1@A@A96M	0.1	A	96	M	1LZ1	Lysozyme	0.75	0.99	0.24	1.39	1.21	-0.18	0.8	0.83	0.03	100	94	-6	0.36	0.3	-0.06	0	0	0	0	1.43	1.43	6.11	5.74	-0.37	0.62	0.64	0.02	0.38	0.4	0.02	11.5	16.25	4.75	89	149	60	13.7	45	31.3	0	0	0	-1.52
1LZ1@A@A96S	-3.3	A	96	S	1LZ1	Lysozyme	0.75	0.85	0.1	1.39	0.82	-0.57	0.8	1.24	0.44	100	120	20	0.36	0.51	0.15	0	0	0	0	1.67	1.67	6.11	5.68	-0.43	0.62	-0.18	-0.8	0.38	0.22	-0.16	11.5	9.47	-2.03	89	105	16	13.7	18.3	4.6	0	0	0	-1.52
1LZ1@A@A9S	-0.1	A	9	S	1LZ1	Lysozyme	0.75	0.85	0.1	1.39	0.82	-0.57	0.8	1.24	0.44	100	120	20	0.36	0.51	0.15	0	0	0	0	1.67	1.67	6.11	5.68	-0.43	0.62	-0.18	-0.8	0.38	0.22	-0.16	11.5	9.47	-2.03	89	105	16	13.7	18.3	4.6	0	0	0	-1.52
1LZ1@A@D102N	-1.8	D	102	N	1LZ1	Lysozyme	0.55	0.63	0.08	0.89	0.77	-0.12	1.33	1.39	0.06	106	134	28	0.51	0.46	-0.05	0	0	0	49.7	3.38	-46.32	2.77	5.41	2.64	-0.9	-0.78	0.12	0.15	0.12	-0.03	11.68	12.82	1.14	133	132	-1	30	32.7	2.7	0	0	0	-2.6
1LZ1@A@D120N	-1.8	D	120	N	1LZ1	Lysozyme	0.55	0.63	0.08	0.89	0.77	-0.12	1.33	1.39	0.06	106	134	28	0.51	0.46	-0.05	0	0	0	49.7	3.38	-46.32	2.77	5.41	2.64	-0.9	-0.78	0.12	0.15	0.12	-0.03	11.68	12.82	1.14	133	132	-1	30	32.7	2.7	0	0	0	-2.6
1LZ1@A@D18N	-4.6	D	18	N	1LZ1	Lysozyme	0.55	0.63	0.08	0.89	0.77	-0.12	1.33	1.39	0.06	106	134	28	0.51	0.46	-0.05	0	0	0	49.7	3.38	-46.32	2.77	5.41	2.64	-0.9	-0.78	0.12	0.15	0.12	-0.03	11.68	12.82	1.14	133	132	-1	30	32.7	2.7	0	0	0	-2.6
1LZ1@A@D49N	-2.7	D	49	N	1LZ1	Lysozyme	0.55	0.63	0.08	0.89	0.77	-0.12	1.33	1.39	0.06	106	134	28	0.51	0.46	-0.05	0	0	0	49.7	3.38	-46.32	2.77	5.41	2.64	-0.9	-0.78	0.12	0.15	0.12	-0.03	11.68	12.82	1.14	133	132	-1	30	32.7	2.7	0	0	0	-2.6
1LZ1@A@D67N	-6.1	D	67	N	1LZ1	Lysozyme	0.55	0.63	0.08	0.89	0.77	-0.12	1.33	1.39	0.06	106	134	28	0.51	0.46	-0.05	0	0	0	49.7	3.38	-46.32	2.77	5.41	2.64	-0.9	-0.78	0.12	0.15	0.12	-0.03	11.68	12.82	1.14	133	132	-1	30	32.7	2.7	0	0	0	-2.6
1LZ1@A@D91P	-1.1	D	91	P	1LZ1	Lysozyme	0.55	0.44	-0.11	0.89	0.5	-0.39	1.33	1.72	0.39	106	56	-50	0.51	0.51	0	0	0	0	49.7	1.58	-48.12	2.77	6.3	3.53	-0.9	0.12	1.02	0.15	0.18	0.03	11.68	17.43	5.75	133	115	-18	30	30.7	0.7	0	0	0	-2.6
1LZ1@A@E35L	-1.8	E	35	L	1LZ1	Lysozyme	0.72	1.1	0.38	1.35	1.32	-0.03	0.86	0.68	-0.18	102	40	-62	0.5	0.37	-0.13	0	0	0	49.9	0.13	-49.77	3.22	5.98	2.76	-0.74	1.06	1.8	0.18	0.45	0.27	13.57	21.4	7.83	147	131	-16	40.2	44.4	4.2	0	1	1	-2.47
1LZ1@A@E7Q	-3.9	E	7	Q	1LZ1	Lysozyme	0.72	0.76	0.04	1.35	1.29	-0.06	0.86	0.89	0.03	102	93	-9	0.5	0.49	-0.01	0	0	0	49.9	3.53	-46.37	3.22	5.65	2.43	-0.74	-0.85	-0.11	0.18	0.07	-0.11	13.57	14.45	0.88	147	146	-1	40.2	42.7	2.5	0	0	0	-2.47
1LZ1@A@G105A	-2.1	G	105	A	1LZ1	Lysozyme	0.65	0.75	0.1	0.47	1.39	0.92	1.62	0.8	-0.82	49	100	51	0.54	0.36	-0.18	0	0	0	0	0	0	5.97	6.11	0.14	0.48	0.62	0.14	0.36	0.38	0.02	3.4	11.5	8.1	75	89	14	3.5	13.7	10.2	0	0	0	-1.83
1LZ1@A@G127A	-1.7	G	127	A	1LZ1	Lysozyme	0.65	0.75	0.1	0.47	1.39	0.92	1.62	0.8	-0.82	49	100	51	0.54	0.36	-0.18	0	0	0	0	0	0	5.97	6.11	0.14	0.48	0.62	0.14	0.36	0.38	0.02	3.4	11.5	8.1	75	89	14	3.5	13.7	10.2	0	0	0	-1.83
1LZ1@A@G129A	0.5	G	129	A	1LZ1	Lysozyme	0.65	0.75	0.1	0.47	1.39	0.92	1.62	0.8	-0.82	49	100	51	0.54	0.36	-0.18	0	0	0	0	0	0	5.97	6.11	0.14	0.48	0.62	0.14	0.36	0.38	0.02	3.4	11.5	8.1	75	89	14	3.5	13.7	10.2	0	0	0	-1.83
1LZ1@A@G16A	-4.6	G	16	A	1LZ1	Lysozyme	0.65	0.75	0.1	0.47	1.39	0.92	1.62	0.8	-0.82	49	100	51	0.54	0.36	-0.18	0	0	0	0	0	0	5.97	6.11	0.14	0.48	0.62	0.14	0.36	0.38	0.02	3.4	11.5	8.1	75	89	14	3.5	13.7	10.2	0	0	0	-1.83
1LZ1@A@G19A	-5.5	G	19	A	1LZ1	Lysozyme	0.65	0.75	0.1	0.47	1.39	0.92	1.62	0.8	-0.82	49	100	51	0.54	0.36	-0.18	0	0	0	0	0	0	5.97	6.11	0.14	0.48	0.62	0.14	0.36	0.38	0.02	3.4	11.5	8.1	75	89	14	3.5	13.7	10.2	0	0	0	-1.83
1LZ1@A@G22A	-7.2	G	22	A	1LZ1	Lysozyme	0.65	0.75	0.1	0.47	1.39	0.92	1.62	0.8	-0.82	49	100	51	0.54	0.36	-0.18	0	0	0	0	0	0	5.97	6.11	0.14	0.48	0.62	0.14	0.36	0.38	0.02	3.4	11.5	8.1	75	89	14	3.5	13.7	10.2	0	0	0	-1.83
1LZ1@A@G37A	-0.9	G	37	A	1LZ1	Lysozyme	0.65	0.75	0.1	0.47	1.39	0.92	1.62	0.8	-0.82	49	100	51	0.54	0.36	-0.18	0	0	0	0	0	0	5.97	6.11	0.14	0.48	0.62	0.14	0.36	0.38	0.02	3.4	11.5	8.1	75	89	14	3.5	13.7	10.2	0	0	0	-1.83
1LZ1@A@G37Q	-0.8	G	37	Q	1LZ1	Lysozyme	0.65	0.76	0.11	0.47	1.29	0.82	1.62	0.89	-0.73	49	93	44	0.54	0.49	-0.05	0	0	0	0	3.53	3.53	5.97	5.65	-0.32	0.48	-0.85	-1.33	0.36	0.07	-0.29	3.4	14.45	11.05	75	146	71	3.5	42.7	39.2	0	0	0	-1.83
1LZ1@A@G48A	1.5	G	48	A	1LZ1	Lysozyme	0.65	0.75	0.1	0.47	1.39	0.92	1.62	0.8	-0.82	49	100	51	0.54	0.36	-0.18	0	0	0	0	0	0	5.97	6.11	0.14	0.48	0.62	0.14	0.36	0.38	0.02	3.4	11.5	8.1	75	89	14	3.5	13.7	10.2	0	0	0	-1.83
1LZ1@A@G68A	-0.4	G	68	A	1LZ1	Lysozyme	0.65	0.75	0.1	0.47	1.39	0.92	1.62	0.8	-0.82	49	100	51	0.54	0.36	-0.18	0	0	0	0	0	0	5.97	6.11	0.14	0.48	0.62	0.14	0.36	0.38	0.02	3.4	11.5	8.1	75	89	14	3.5	13.7	10.2	0	0	0	-1.83
1LZ1@A@G72A	-1.1	G	72	A	1LZ1	Lysozyme	0.65	0.75	0.1	0.47	1.39	0.92	1.62	0.8	-0.82	49	100	51	0.54	0.36	-0.18	0	0	0	0	0	0	5.97	6.11	0.14	0.48	0.62	0.14	0.36	0.38	0.02	3.4	11.5	8.1	75	89	14	3.5	13.7	10.2	0	0	0	-1.83
1LZ1@A@H78A	-0.5	H	78	A	1LZ1	Lysozyme	0.99	0.75	-0.24	0.92	1.39	0.47	1.07	0.8	-0.27	66	100	34	0.32	0.36	0.04	1	0	-1	51.6	0	-51.6	7.47	6.11	-1.36	-0.4	0.62	1.02	0.17	0.38	0.21	13.69	11.5	-2.19	155	89	-66	45.1	13.7	-31.4	0	0	0	-1.7
1LZ1@A@H78G	-0.5	H	78	G	1LZ1	Lysozyme	0.99	0.65	-0.34	0.92	0.47	-0.45	1.07	1.62	0.55	66	49	-17	0.32	0.54	0.22	1	0	-1	51.6	0	-51.6	7.47	5.97	-1.5	-0.4	0.48	0.88	0.17	0.36	0.19	13.69	3.4	-10.29	155	75	-80	45.1	3.5	-41.6	0	0	0	-1.7
1LZ1@A@I106A	-3	I	106	A	1LZ1	Lysozyme	1.71	0.75	-0.96	1.04	1.39	0.35	0.59	0.8	0.21	96	100	4	0.46	0.36	-0.1	0	0	0	0.13	0	-0.13	5.94	6.11	0.17	1.38	0.62	-0.76	0.6	0.38	-0.22	21.4	11.5	-9.9	131	89	-42	44.4	13.7	-30.7	1	0	-1	-0.03
1LZ1@A@I106V	-2.2	I	106	V	1LZ1	Lysozyme	1.71	1.86	0.15	1.04	0.89	-0.15	0.59	0.64	0.05	96	74	-22	0.46	0.39	-0.07	0	0	0	0.13	0.13	0	5.94	5.96	0.02	1.38	1.08	-0.3	0.6	0.54	-0.06	21.4	21.57	0.17	131	117	-14	44.4	34.1	-10.3	1	1	0	-0.03
1LZ1@A@I23A	-8.1	I	23	A	1LZ1	Lysozyme	1.71	0.75	-0.96	1.04	1.39	0.35	0.59	0.8	0.21	96	100	4	0.46	0.36	-0.1	0	0	0	0.13	0	-0.13	5.94	6.11	0.17	1.38	0.62	-0.76	0.6	0.38	-0.22	21.4	11.5	-9.9	131	89	-42	44.4	13.7	-30.7	1	0	-1	-0.03
1LZ1@A@I23V	-1.6	I	23	V	1LZ1	Lysozyme	1.71	1.86	0.15	1.04	0.89	-0.15	0.59	0.64	0.05	96	74	-22	0.46	0.39	-0.07	0	0	0	0.13	0.13	0	5.94	5.96	0.02	1.38	1.08	-0.3	0.6	0.54	-0.06	21.4	21.57	0.17	131	117	-14	44.4	34.1	-10.3	1	1	0	-0.03
1LZ1@A@I56A	-12.5	I	56	A	1LZ1	Lysozyme	1.71	0.75	-0.96	1.04	1.39	0.35	0.59	0.8	0.21	96	100	4	0.46	0.36	-0.1	0	0	0	0.13	0	-0.13	5.94	6.11	0.17	1.38	0.62	-0.76	0.6	0.38	-0.22	21.4	11.5	-9.9	131	89	-42	44.4	13.7	-30.7	1	0	-1	-0.03
1LZ1@A@I56F	-15	I	56	F	1LZ1	Lysozyme	1.71	1.43	-0.28	1.04	1.01	-0.03	0.59	0.76	0.17	96	41	-55	0.46	0.31	-0.15	0	1	1	0.13	0.35	0.22	5.94	5.48	-0.46	1.38	1.19	-0.19	0.6	0.5	-0.1	21.4	19.8	-1.6	131	165	34	44.4	56.1	11.7	1	0	-1	-0.03
1LZ1@A@I56G	-2.7	I	56	G	1LZ1	Lysozyme	1.71	0.65	-1.06	1.04	0.47	-0.57	0.59	1.62	1.03	96	49	-47	0.46	0.54	0.08	0	0	0	0.13	0	-0.13	5.94	5.97	0.03	1.38	0.48	-0.9	0.6	0.36	-0.24	21.4	3.4	-18	131	75	-56	44.4	3.5	-40.9	1	0	-1	-0.03
1LZ1@A@I56L	-0.3	I	56	L	1LZ1	Lysozyme	1.71	1.1	-0.61	1.04	1.32	0.28	0.59	0.68	0.09	96	40	-56	0.46	0.37	-0.09	0	0	0	0.13	0.13	0	5.94	5.98	0.04	1.38	1.06	-0.32	0.6	0.45	-0.15	21.4	21.4	0	131	131	0	44.4	44.4	0	1	1	0	-0.03
1LZ1@A@I56M	-5.8	I	56	M	1LZ1	Lysozyme	1.71	0.99	-0.72	1.04	1.21	0.17	0.59	0.83	0.24	96	94	-2	0.46	0.3	-0.16	0	0	0	0.13	1.43	1.3	5.94	5.74	-0.2	1.38	0.64	-0.74	0.6	0.4	-0.2	21.4	16.25	-5.15	131	149	18	44.4	45	0.6	1	0	-1	-0.03
1LZ1@A@I56T	-12.5	I	56	T	1LZ1	Lysozyme	1.71	1.23	-0.48	1.04	0.76	-0.28	0.59	1.07	0.48	96	97	1	0.46	0.44	-0.02	0	0	0	0.13	1.66	1.53	5.94	5.64	-0.3	1.38	-0.05	-1.43	0.6	0.23	-0.37	21.4	15.77	-5.63	131	119	-12	44.4	28.5	-15.9	1	1	0	-0.03
1LZ1@A@I56V	-3.6	I	56	V	1LZ1	Lysozyme	1.71	1.86	0.15	1.04	0.89	-0.15	0.59	0.64	0.05	96	74	-22	0.46	0.39	-0.07	0	0	0	0.13	0.13	0	5.94	5.96	0.02	1.38	1.08	-0.3	0.6	0.54	-0.06	21.4	21.57	0.17	131	117	-14	44.4	34.1	-10.3	1	1	0	-0.03
1LZ1@A@I59A	-5.2	I	59	A	1LZ1	Lysozyme	1.71	0.75	-0.96	1.04	1.39	0.35	0.59	0.8	0.21	96	100	4	0.46	0.36	-0.1	0	0	0	0.13	0	-0.13	5.94	6.11	0.17	1.38	0.62	-0.76	0.6	0.38	-0.22	21.4	11.5	-9.9	131	89	-42	44.4	13.7	-30.7	1	0	-1	-0.03
1LZ1@A@I59F	-2.6	I	59	F	1LZ1	Lysozyme	1.71	1.43	-0.28	1.04	1.01	-0.03	0.59	0.76	0.17	96	41	-55	0.46	0.31	-0.15	0	1	1	0.13	0.35	0.22	5.94	5.48	-0.46	1.38	1.19	-0.19	0.6	0.5	-0.1	21.4	19.8	-1.6	131	165	34	44.4	56.1	11.7	1	0	-1	-0.03
1LZ1@A@I59G	-12.7	I	59	G	1LZ1	Lysozyme	1.71	0.65	-1.06	1.04	0.47	-0.57	0.59	1.62	1.03	96	49	-47	0.46	0.54	0.08	0	0	0	0.13	0	-0.13	5.94	5.97	0.03	1.38	0.48	-0.9	0.6	0.36	-0.24	21.4	3.4	-18	131	75	-56	44.4	3.5	-40.9	1	0	-1	-0.03
1LZ1@A@I59L	0	I	59	L	1LZ1	Lysozyme	1.71	1.1	-0.61	1.04	1.32	0.28	0.59	0.68	0.09	96	40	-56	0.46	0.37	-0.09	0	0	0	0.13	0.13	0	5.94	5.98	0.04	1.38	1.06	-0.32	0.6	0.45	-0.15	21.4	21.4	0	131	131	0	44.4	44.4	0	1	1	0	-0.03
1LZ1@A@I59M	-4.2	I	59	M	1LZ1	Lysozyme	1.71	0.99	-0.72	1.04	1.21	0.17	0.59	0.83	0.24	96	94	-2	0.46	0.3	-0.16	0	0	0	0.13	1.43	1.3	5.94	5.74	-0.2	1.38	0.64	-0.74	0.6	0.4	-0.2	21.4	16.25	-5.15	131	149	18	44.4	45	0.6	1	0	-1	-0.03
1LZ1@A@I59S	-11.8	I	59	S	1LZ1	Lysozyme	1.71	0.85	-0.86	1.04	0.82	-0.22	0.59	1.24	0.65	96	120	24	0.46	0.51	0.05	0	0	0	0.13	1.67	1.54	5.94	5.68	-0.26	1.38	-0.18	-1.56	0.6	0.22	-0.38	21.4	9.47	-11.93	131	105	-26	44.4	18.3	-26.1	1	0	-1	-0.03
1LZ1@A@I59T	-6.9	I	59	T	1LZ1	Lysozyme	1.71	1.23	-0.48	1.04	0.76	-0.28	0.59	1.07	0.48	96	97	1	0.46	0.44	-0.02	0	0	0	0.13	1.66	1.53	5.94	5.64	-0.3	1.38	-0.05	-1.43	0.6	0.23	-0.37	21.4	15.77	-5.63	131	119	-12	44.4	28.5	-15.9	1	1	0	-0.03
1LZ1@A@I59V	-4.4	I	59	V	1LZ1	Lysozyme	1.71	1.86	0.15	1.04	0.89	-0.15	0.59	0.64	0.05	96	74	-22	0.46	0.39	-0.07	0	0	0	0.13	0.13	0	5.94	5.96	0.02	1.38	1.08	-0.3	0.6	0.54	-0.06	21.4	21.57	0.17	131	117	-14	44.4	34.1	-10.3	1	1	0	-0.03
1LZ1@A@I59Y	-13.8	I	59	Y	1LZ1	Lysozyme	1.71	1.5	-0.21	1.04	0.95	-0.09	0.59	0.78	0.19	96	41	-55	0.46	0.42	-0.04	0	1	1	0.13	1.61	1.48	5.94	5.66	-0.28	1.38	0.26	-1.12	0.6	0.15	-0.45	21.4	18.03	-3.37	131	181	50	44.4	59.1	14.7	1	0	-1	-0.03
1LZ1@A@I89A	-8.7	I	89	A	1LZ1	Lysozyme	1.71	0.75	-0.96	1.04	1.39	0.35	0.59	0.8	0.21	96	100	4	0.46	0.36	-0.1	0	0	0	0.13	0	-0.13	5.94	6.11	0.17	1.38	0.62	-0.76	0.6	0.38	-0.22	21.4	11.5	-9.9	131	89	-42	44.4	13.7	-30.7	1	0	-1	-0.03
1LZ1@A@I89V	-1.4	I	89	V	1LZ1	Lysozyme	1.71	1.86	0.15	1.04	0.89	-0.15	0.59	0.64	0.05	96	74	-22	0.46	0.39	-0.07	0	0	0	0.13	0.13	0	5.94	5.96	0.02	1.38	1.08	-0.3	0.6	0.54	-0.06	21.4	21.57	0.17	131	117	-14	44.4	34.1	-10.3	1	1	0	-0.03
1LZ1@A@K1A	-2.2	K	1	A	1LZ1	Lysozyme	0.83	0.75	-0.08	1.11	1.39	0.28	1	0.8	-0.2	56	100	44	0.47	0.36	-0.11	0	0	0	49.5	0	-49.5	9.59	6.11	-3.48	-1.5	0.62	2.12	0.03	0.38	0.35	15.71	11.5	-4.21	146	89	-57	61.5	13.7	-47.8	0	0	0	-2.82
1LZ1@A@K1M	-0.5	K	1	M	1LZ1	Lysozyme	0.83	0.99	0.16	1.11	1.21	0.1	1	0.83	-0.17	56	94	38	0.47	0.3	-0.17	0	0	0	49.5	1.43	-48.07	9.59	5.74	-3.85	-1.5	0.64	2.14	0.03	0.4	0.37	15.71	16.25	0.54	146	149	3	61.5	45	-16.5	0	0	0	-2.82
1LZ1@A@L8T	-12.4	L	8	T	1LZ1	Lysozyme	1.1	1.23	0.13	1.32	0.76	-0.56	0.68	1.07	0.39	40	97	57	0.37	0.44	0.07	0	0	0	0.13	1.66	1.53	5.98	5.64	-0.34	1.06	-0.05	-1.11	0.45	0.23	-0.22	21.4	15.77	-5.63	131	119	-12	44.4	28.5	-15.9	1	1	0	-0.13
1LZ1@A@N118A	0.6	N	118	A	1LZ1	Lysozyme	0.63	0.75	0.12	0.77	1.39	0.62	1.39	0.8	-0.59	134	100	-34	0.46	0.36	-0.1	0	0	0	3.38	0	-3.38	5.41	6.11	0.7	-0.78	0.62	1.4	0.12	0.38	0.26	12.82	11.5	-1.32	132	89	-43	32.7	13.7	-19	0	0	0	-2.41
1LZ1@A@N118G	0.2	N	118	G	1LZ1	Lysozyme	0.63	0.65	0.02	0.77	0.47	-0.3	1.39	1.62	0.23	134	49	-85	0.46	0.54	0.08	0	0	0	3.38	0	-3.38	5.41	5.97	0.56	-0.78	0.48	1.26	0.12	0.36	0.24	12.82	3.4	-9.42	132	75	-57	32.7	3.5	-29.2	0	0	0	-2.41
1LZ1@A@N27L	0.4	N	27	L	1LZ1	Lysozyme	0.63	1.1	0.47	0.77	1.32	0.55	1.39	0.68	-0.71	134	40	-94	0.46	0.37	-0.09	0	0	0	3.38	0.13	-3.25	5.41	5.98	0.57	-0.78	1.06	1.84	0.12	0.45	0.33	12.82	21.4	8.58	132	131	-1	32.7	44.4	11.7	0	1	1	-2.41
1LZ1@A@P103G	-0.1	P	103	G	1LZ1	Lysozyme	0.44	0.65	0.21	0.5	0.47	-0.03	1.72	1.62	-0.1	56	49	-7	0.51	0.54	0.03	0	0	0	1.58	0	-1.58	6.3	5.97	-0.33	0.12	0.48	0.36	0.18	0.36	0.18	17.43	3.4	-14.03	115	75	-40	30.7	3.5	-27.2	0	0	0	-1.34
1LZ1@A@P71G	-4.7	P	71	G	1LZ1	Lysozyme	0.44	0.65	0.21	0.5	0.47	-0.03	1.72	1.62	-0.1	56	49	-7	0.51	0.54	0.03	0	0	0	1.58	0	-1.58	6.3	5.97	-0.33	0.12	0.48	0.36	0.18	0.36	0.18	17.43	3.4	-14.03	115	75	-40	30.7	3.5	-27.2	0	0	0	-1.34
1LZ1@A@Q58A	3.1	Q	58	A	1LZ1	Lysozyme	0.76	0.75	-0.01	1.29	1.39	0.1	0.89	0.8	-0.09	93	100	7	0.49	0.36	-0.13	0	0	0	3.53	0	-3.53	5.65	6.11	0.46	-0.85	0.62	1.47	0.07	0.38	0.31	14.45	11.5	-2.95	146	89	-57	42.7	13.7	-29	0	0	0	-2.05
1LZ1@A@Q58G	5.7	Q	58	G	1LZ1	Lysozyme	0.76	0.65	-0.11	1.29	0.47	-0.82	0.89	1.62	0.73	93	49	-44	0.49	0.54	0.05	0	0	0	3.53	0	-3.53	5.65	5.97	0.32	-0.85	0.48	1.33	0.07	0.36	0.29	14.45	3.4	-11.05	146	75	-71	42.7	3.5	-39.2	0	0	0	-2.05
1LZ1@A@R21A	4.5	R	21	A	1LZ1	Lysozyme	0.91	0.75	-0.16	1.17	1.39	0.22	0.91	0.8	-0.11	65	100	35	0.53	0.36	-0.17	0	0	0	52	0	-52	11.15	6.11	-5.04	-2.53	0.62	3.15	0.01	0.38	0.37	14.28	11.5	-2.78	174	89	-85	77.3	13.7	-63.6	0	0	0	-2.84
1LZ1@A@R21G	3.7	R	21	G	1LZ1	Lysozyme	0.91	0.65	-0.26	1.17	0.47	-0.7	0.91	1.62	0.71	65	49	-16	0.53	0.54	0.01	0	0	0	52	0	-52	11.15	5.97	-5.18	-2.53	0.48	3.01	0.01	0.36	0.35	14.28	3.4	-10.88	174	75	-99	77.3	3.5	-73.8	0	0	0	-2.84
1LZ1@A@R50A	1.4	R	50	A	1LZ1	Lysozyme	0.91	0.75	-0.16	1.17	1.39	0.22	0.91	0.8	-0.11	65	100	35	0.53	0.36	-0.17	0	0	0	52	0	-52	11.15	6.11	-5.04	-2.53	0.62	3.15	0.01	0.38	0.37	14.28	11.5	-2.78	174	89	-85	77.3	13.7	-63.6	0	0	0	-2.84
1LZ1@A@R50G	0.9	R	50	G	1LZ1	Lysozyme	0.91	0.65	-0.26	1.17	0.47	-0.7	0.91	1.62	0.71	65	49	-16	0.53	0.54	0.01	0	0	0	52	0	-52	11.15	5.97	-5.18	-2.53	0.48	3.01	0.01	0.36	0.35	14.28	3.4	-10.88	174	75	-99	77.3	3.5	-73.8	0	0	0	-2.84
1LZ1@A@S24A	-1.6	S	24	A	1LZ1	Lysozyme	0.85	0.75	-0.1	0.82	1.39	0.57	1.24	0.8	-0.44	120	100	-20	0.51	0.36	-0.15	0	0	0	1.67	0	-1.67	5.68	6.11	0.43	-0.18	0.62	0.8	0.22	0.38	0.16	9.47	11.5	2.03	105	89	-16	18.3	13.7	-4.6	0	0	0	-1.87
1LZ1@A@S36A	-3.5	S	36	A	1LZ1	Lysozyme	0.85	0.75	-0.1	0.82	1.39	0.57	1.24	0.8	-0.44	120	100	-20	0.51	0.36	-0.15	0	0	0	1.67	0	-1.67	5.68	6.11	0.43	-0.18	0.62	0.8	0.22	0.38	0.16	9.47	11.5	2.03	105	89	-16	18.3	13.7	-4.6	0	0	0	-1.87
1LZ1@A@S51A	-0.7	S	51	A	1LZ1	Lysozyme	0.85	0.75	-0.1	0.82	1.39	0.57	1.24	0.8	-0.44	120	100	-20	0.51	0.36	-0.15	0	0	0	1.67	0	-1.67	5.68	6.11	0.43	-0.18	0.62	0.8	0.22	0.38	0.16	9.47	11.5	2.03	105	89	-16	18.3	13.7	-4.6	0	0	0	-1.87
1LZ1@A@S61A	-4.3	S	61	A	1LZ1	Lysozyme	0.85	0.75	-0.1	0.82	1.39	0.57	1.24	0.8	-0.44	120	100	-20	0.51	0.36	-0.15	0	0	0	1.67	0	-1.67	5.68	6.11	0.43	-0.18	0.62	0.8	0.22	0.38	0.16	9.47	11.5	2.03	105	89	-16	18.3	13.7	-4.6	0	0	0	-1.87
1LZ1@A@S80A	1.4	S	80	A	1LZ1	Lysozyme	0.85	0.75	-0.1	0.82	1.39	0.57	1.24	0.8	-0.44	120	100	-20	0.51	0.36	-0.15	0	0	0	1.67	0	-1.67	5.68	6.11	0.43	-0.18	0.62	0.8	0.22	0.38	0.16	9.47	11.5	2.03	105	89	-16	18.3	13.7	-4.6	0	0	0	-1.87
1LZ1@A@S82A	1.1	S	82	A	1LZ1	Lysozyme	0.85	0.75	-0.1	0.82	1.39	0.57	1.24	0.8	-0.44	120	100	-20	0.51	0.36	-0.15	0	0	0	1.67	0	-1.67	5.68	6.11	0.43	-0.18	0.62	0.8	0.22	0.38	0.16	9.47	11.5	2.03	105	89	-16	18.3	13.7	-4.6	0	0	0	-1.87
1LZ1@A@T11A	1.2	T	11	A	1LZ1	Lysozyme	1.23	0.75	-0.48	0.76	1.39	0.63	1.07	0.8	-0.27	97	100	3	0.44	0.36	-0.08	0	0	0	1.66	0	-1.66	5.64	6.11	0.47	-0.05	0.62	0.67	0.23	0.38	0.15	15.77	11.5	-4.27	119	89	-30	28.5	13.7	-14.8	1	0	-1	-1.57
1LZ1@A@T11V	1	T	11	V	1LZ1	Lysozyme	1.23	1.86	0.63	0.76	0.89	0.13	1.07	0.64	-0.43	97	74	-23	0.44	0.39	-0.05	0	0	0	1.66	0.13	-1.53	5.64	5.96	0.32	-0.05	1.08	1.13	0.23	0.54	0.31	15.77	21.57	5.8	119	117	-2	28.5	34.1	5.6	1	1	0	-1.57
1LZ1@A@T40A	-4.7	T	40	A	1LZ1	Lysozyme	1.23	0.75	-0.48	0.76	1.39	0.63	1.07	0.8	-0.27	97	100	3	0.44	0.36	-0.08	0	0	0	1.66	0	-1.66	5.64	6.11	0.47	-0.05	0.62	0.67	0.23	0.38	0.15	15.77	11.5	-4.27	119	89	-30	28.5	13.7	-14.8	1	0	-1	-1.57
1LZ1@A@T40V	-4.2	T	40	V	1LZ1	Lysozyme	1.23	1.86	0.63	0.76	0.89	0.13	1.07	0.64	-0.43	97	74	-23	0.44	0.39	-0.05	0	0	0	1.66	0.13	-1.53	5.64	5.96	0.32	-0.05	1.08	1.13	0.23	0.54	0.31	15.77	21.57	5.8	119	117	-2	28.5	34.1	5.6	1	1	0	-1.57
1LZ1@A@T43A	-1.1	T	43	A	1LZ1	Lysozyme	1.23	0.75	-0.48	0.76	1.39	0.63	1.07	0.8	-0.27	97	100	3	0.44	0.36	-0.08	0	0	0	1.66	0	-1.66	5.64	6.11	0.47	-0.05	0.62	0.67	0.23	0.38	0.15	15.77	11.5	-4.27	119	89	-30	28.5	13.7	-14.8	1	0	-1	-1.57
1LZ1@A@T43V	3.2	T	43	V	1LZ1	Lysozyme	1.23	1.86	0.63	0.76	0.89	0.13	1.07	0.64	-0.43	97	74	-23	0.44	0.39	-0.05	0	0	0	1.66	0.13	-1.53	5.64	5.96	0.32	-0.05	1.08	1.13	0.23	0.54	0.31	15.77	21.57	5.8	119	117	-2	28.5	34.1	5.6	1	1	0	-1.57
1LZ1@A@T52A	-2.9	T	52	A	1LZ1	Lysozyme	1.23	0.75	-0.48	0.76	1.39	0.63	1.07	0.8	-0.27	97	100	3	0.44	0.36	-0.08	0	0	0	1.66	0	-1.66	5.64	6.11	0.47	-0.05	0.62	0.67	0.23	0.38	0.15	15.77	11.5	-4.27	119	89	-30	28.5	13.7	-14.8	1	0	-1	-1.57
1LZ1@A@T52V	-2.8	T	52	V	1LZ1	Lysozyme	1.23	1.86	0.63	0.76	0.89	0.13	1.07	0.64	-0.43	97	74	-23	0.44	0.39	-0.05	0	0	0	1.66	0.13	-1.53	5.64	5.96	0.32	-0.05	1.08	1.13	0.23	0.54	0.31	15.77	21.57	5.8	119	117	-2	28.5	34.1	5.6	1	1	0	-1.57
1LZ1@A@T70A	-4.7	T	70	A	1LZ1	Lysozyme	1.23	0.75	-0.48	0.76	1.39	0.63	1.07	0.8	-0.27	97	100	3	0.44	0.36	-0.08	0	0	0	1.66	0	-1.66	5.64	6.11	0.47	-0.05	0.62	0.67	0.23	0.38	0.15	15.77	11.5	-4.27	119	89	-30	28.5	13.7	-14.8	1	0	-1	-1.57
1LZ1@A@T70V	-2.1	T	70	V	1LZ1	Lysozyme	1.23	1.86	0.63	0.76	0.89	0.13	1.07	0.64	-0.43	97	74	-23	0.44	0.39	-0.05	0	0	0	1.66	0.13	-1.53	5.64	5.96	0.32	-0.05	1.08	1.13	0.23	0.54	0.31	15.77	21.57	5.8	119	117	-2	28.5	34.1	5.6	1	1	0	-1.57
1LZ1@A@V100A	-0.8	V	100	A	1LZ1	Lysozyme	1.86	0.75	-1.11	0.89	1.39	0.5	0.64	0.8	0.16	74	100	26	0.39	0.36	-0.03	0	0	0	0.13	0	-0.13	5.96	6.11	0.15	1.08	0.62	-0.46	0.54	0.38	-0.16	21.57	11.5	-10.07	117	89	-28	34.1	13.7	-20.4	1	0	-1	-0.61
1LZ1@A@V100F	-6.5	V	100	F	1LZ1	Lysozyme	1.86	1.43	-0.43	0.89	1.01	0.12	0.64	0.76	0.12	74	41	-33	0.39	0.31	-0.08	0	1	1	0.13	0.35	0.22	5.96	5.48	-0.48	1.08	1.19	0.11	0.54	0.5	-0.04	21.57	19.8	-1.77	117	165	48	34.1	56.1	22	1	0	-1	-0.61
1LZ1@A@V100T	-0.9	V	100	T	1LZ1	Lysozyme	1.86	1.23	-0.63	0.89	0.76	-0.13	0.64	1.07	0.43	74	97	23	0.39	0.44	0.05	0	0	0	0.13	1.66	1.53	5.96	5.64	-0.32	1.08	-0.05	-1.13	0.54	0.23	-0.31	21.57	15.77	-5.8	117	119	2	34.1	28.5	-5.6	1	1	0	-0.61
1LZ1@A@V110A	1.5	V	110	A	1LZ1	Lysozyme	1.86	0.75	-1.11	0.89	1.39	0.5	0.64	0.8	0.16	74	100	26	0.39	0.36	-0.03	0	0	0	0.13	0	-0.13	5.96	6.11	0.15	1.08	0.62	-0.46	0.54	0.38	-0.16	21.57	11.5	-10.07	117	89	-28	34.1	13.7	-20.4	1	0	-1	-0.61
1LZ1@A@V110D	0.5	V	110	D	1LZ1	Lysozyme	1.86	0.55	-1.31	0.89	0.89	0	0.64	1.33	0.69	74	106	32	0.39	0.51	0.12	0	0	0	0.13	49.7	49.57	5.96	2.77	-3.19	1.08	-0.9	-1.98	0.54	0.15	-0.39	21.57	11.68	-9.89	117	133	16	34.1	30	-4.1	1	0	-1	-0.61
1LZ1@A@V110F	-0.2	V	110	F	1LZ1	Lysozyme	1.86	1.43	-0.43	0.89	1.01	0.12	0.64	0.76	0.12	74	41	-33	0.39	0.31	-0.08	0	1	1	0.13	0.35	0.22	5.96	5.48	-0.48	1.08	1.19	0.11	0.54	0.5	-0.04	21.57	19.8	-1.77	117	165	48	34.1	56.1	22	1	0	-1	-0.61
1LZ1@A@V110G	1.6	V	110	G	1LZ1	Lysozyme	1.86	0.65	-1.21	0.89	0.47	-0.42	0.64	1.62	0.98	74	49	-25	0.39	0.54	0.15	0	0	0	0.13	0	-0.13	5.96	5.97	0.01	1.08	0.48	-0.6	0.54	0.36	-0.18	21.57	3.4	-18.17	117	75	-42	34.1	3.5	-30.6	1	0	-1	-0.61
1LZ1@A@V110I	2.7	V	110	I	1LZ1	Lysozyme	1.86	1.71	-0.15	0.89	1.04	0.15	0.64	0.59	-0.05	74	96	22	0.39	0.46	0.07	0	0	0	0.13	0.13	0	5.96	5.94	-0.02	1.08	1.38	0.3	0.54	0.6	0.06	21.57	21.4	-0.17	117	131	14	34.1	44.4	10.3	1	1	0	-0.61
1LZ1@A@V110L	0.2	V	110	L	1LZ1	Lysozyme	1.86	1.1	-0.76	0.89	1.32	0.43	0.64	0.68	0.04	74	40	-34	0.39	0.37	-0.02	0	0	0	0.13	0.13	0	5.96	5.98	0.02	1.08	1.06	-0.02	0.54	0.45	-0.09	21.57	21.4	-0.17	117	131	14	34.1	44.4	10.3	1	1	0	-0.61
1LZ1@A@V110M	1.6	V	110	M	1LZ1	Lysozyme	1.86	0.99	-0.87	0.89	1.21	0.32	0.64	0.83	0.19	74	94	20	0.39	0.3	-0.09	0	0	0	0.13	1.43	1.3	5.96	5.74	-0.22	1.08	0.64	-0.44	0.54	0.4	-0.14	21.57	16.25	-5.32	117	149	32	34.1	45	10.9	1	0	-1	-0.61
1LZ1@A@V110N	0.2	V	110	N	1LZ1	Lysozyme	1.86	0.63	-1.23	0.89	0.77	-0.12	0.64	1.39	0.75	74	134	60	0.39	0.46	0.07	0	0	0	0.13	3.38	3.25	5.96	5.41	-0.55	1.08	-0.78	-1.86	0.54	0.12	-0.42	21.57	12.82	-8.75	117	132	15	34.1	32.7	-1.4	1	0	-1	-0.61
1LZ1@A@V110P	1.2	V	110	P	1LZ1	Lysozyme	1.86	0.44	-1.42	0.89	0.5	-0.39	0.64	1.72	1.08	74	56	-18	0.39	0.51	0.12	0	0	0	0.13	1.58	1.45	5.96	6.3	0.34	1.08	0.12	-0.96	0.54	0.18	-0.36	21.57	17.43	-4.14	117	115	-2	34.1	30.7	-3.4	1	0	-1	-0.61
1LZ1@A@V110R	2.9	V	110	R	1LZ1	Lysozyme	1.86	0.91	-0.95	0.89	1.17	0.28	0.64	0.91	0.27	74	65	-9	0.39	0.53	0.14	0	0	0	0.13	52	51.87	5.96	11.15	5.19	1.08	-2.53	-3.61	0.54	0.01	-0.53	21.57	14.28	-7.29	117	174	57	34.1	77.3	43.2	1	0	-1	-0.61
1LZ1@A@V110Y	-0.5	V	110	Y	1LZ1	Lysozyme	1.86	1.5	-0.36	0.89	0.95	0.06	0.64	0.78	0.14	74	41	-33	0.39	0.42	0.03	0	1	1	0.13	1.61	1.48	5.96	5.66	-0.3	1.08	0.26	-0.82	0.54	0.15	-0.39	21.57	18.03	-3.54	117	181	64	34.1	59.1	25	1	0	-1	-0.61
1LZ1@A@V121A	-4.5	V	121	A	1LZ1	Lysozyme	1.86	0.75	-1.11	0.89	1.39	0.5	0.64	0.8	0.16	74	100	26	0.39	0.36	-0.03	0	0	0	0.13	0	-0.13	5.96	6.11	0.15	1.08	0.62	-0.46	0.54	0.38	-0.16	21.57	11.5	-10.07	117	89	-28	34.1	13.7	-20.4	1	0	-1	-0.61
1LZ1@A@V125A	-4	V	125	A	1LZ1	Lysozyme	1.86	0.75	-1.11	0.89	1.39	0.5	0.64	0.8	0.16	74	100	26	0.39	0.36	-0.03	0	0	0	0.13	0	-0.13	5.96	6.11	0.15	1.08	0.62	-0.46	0.54	0.38	-0.16	21.57	11.5	-10.07	117	89	-28	34.1	13.7	-20.4	1	0	-1	-0.61
1LZ1@A@V130A	-2.6	V	130	A	1LZ1	Lysozyme	1.86	0.75	-1.11	0.89	1.39	0.5	0.64	0.8	0.16	74	100	26	0.39	0.36	-0.03	0	0	0	0.13	0	-0.13	5.96	6.11	0.15	1.08	0.62	-0.46	0.54	0.38	-0.16	21.57	11.5	-10.07	117	89	-28	34.1	13.7	-20.4	1	0	-1	-0.61
1LZ1@A@V2A	-4.6	V	2	A	1LZ1	Lysozyme	1.86	0.75	-1.11	0.89	1.39	0.5	0.64	0.8	0.16	74	100	26	0.39	0.36	-0.03	0	0	0	0.13	0	-0.13	5.96	6.11	0.15	1.08	0.62	-0.46	0.54	0.38	-0.16	21.57	11.5	-10.07	117	89	-28	34.1	13.7	-20.4	1	0	-1	-0.61
1LZ1@A@V2D	-4.5	V	2	D	1LZ1	Lysozyme	1.86	0.55	-1.31	0.89	0.89	0	0.64	1.33	0.69	74	106	32	0.39	0.51	0.12	0	0	0	0.13	49.7	49.57	5.96	2.77	-3.19	1.08	-0.9	-1.98	0.54	0.15	-0.39	21.57	11.68	-9.89	117	133	16	34.1	30	-4.1	1	0	-1	-0.61
1LZ1@A@V2F	-2.7	V	2	F	1LZ1	Lysozyme	1.86	1.43	-0.43	0.89	1.01	0.12	0.64	0.76	0.12	74	41	-33	0.39	0.31	-0.08	0	1	1	0.13	0.35	0.22	5.96	5.48	-0.48	1.08	1.19	0.11	0.54	0.5	-0.04	21.57	19.8	-1.77	117	165	48	34.1	56.1	22	1	0	-1	-0.61
1LZ1@A@V2G	-7.5	V	2	G	1LZ1	Lysozyme	1.86	0.65	-1.21	0.89	0.47	-0.42	0.64	1.62	0.98	74	49	-25	0.39	0.54	0.15	0	0	0	0.13	0	-0.13	5.96	5.97	0.01	1.08	0.48	-0.6	0.54	0.36	-0.18	21.57	3.4	-18.17	117	75	-42	34.1	3.5	-30.6	1	0	-1	-0.61
1LZ1@A@V2I	3.4	V	2	I	1LZ1	Lysozyme	1.86	1.71	-0.15	0.89	1.04	0.15	0.64	0.59	-0.05	74	96	22	0.39	0.46	0.07	0	0	0	0.13	0.13	0	5.96	5.94	-0.02	1.08	1.38	0.3	0.54	0.6	0.06	21.57	21.4	-0.17	117	131	14	34.1	44.4	10.3	1	1	0	-0.61
1LZ1@A@V2L	-0.2	V	2	L	1LZ1	Lysozyme	1.86	1.1	-0.76	0.89	1.32	0.43	0.64	0.68	0.04	74	40	-34	0.39	0.37	-0.02	0	0	0	0.13	0.13	0	5.96	5.98	0.02	1.08	1.06	-0.02	0.54	0.45	-0.09	21.57	21.4	-0.17	117	131	14	34.1	44.4	10.3	1	1	0	-0.61
1LZ1@A@V2M	-1	V	2	M	1LZ1	Lysozyme	1.86	0.99	-0.87	0.89	1.21	0.32	0.64	0.83	0.19	74	94	20	0.39	0.3	-0.09	0	0	0	0.13	1.43	1.3	5.96	5.74	-0.22	1.08	0.64	-0.44	0.54	0.4	-0.14	21.57	16.25	-5.32	117	149	32	34.1	45	10.9	1	0	-1	-0.61
1LZ1@A@V2N	-4.1	V	2	N	1LZ1	Lysozyme	1.86	0.63	-1.23	0.89	0.77	-0.12	0.64	1.39	0.75	74	134	60	0.39	0.46	0.07	0	0	0	0.13	3.38	3.25	5.96	5.41	-0.55	1.08	-0.78	-1.86	0.54	0.12	-0.42	21.57	12.82	-8.75	117	132	15	34.1	32.7	-1.4	1	0	-1	-0.61
1LZ1@A@V2R	-1.3	V	2	R	1LZ1	Lysozyme	1.86	0.91	-0.95	0.89	1.17	0.28	0.64	0.91	0.27	74	65	-9	0.39	0.53	0.14	0	0	0	0.13	52	51.87	5.96	11.15	5.19	1.08	-2.53	-3.61	0.54	0.01	-0.53	21.57	14.28	-7.29	117	174	57	34.1	77.3	43.2	1	0	-1	-0.61
1LZ1@A@V2S	-4.4	V	2	S	1LZ1	Lysozyme	1.86	0.85	-1.01	0.89	0.82	-0.07	0.64	1.24	0.6	74	120	46	0.39	0.51	0.12	0	0	0	0.13	1.67	1.54	5.96	5.68	-0.28	1.08	-0.18	-1.26	0.54	0.22	-0.32	21.57	9.47	-12.1	117	105	-12	34.1	18.3	-15.8	1	0	-1	-0.61
1LZ1@A@V2Y	-1.2	V	2	Y	1LZ1	Lysozyme	1.86	1.5	-0.36	0.89	0.95	0.06	0.64	0.78	0.14	74	41	-33	0.39	0.42	0.03	0	1	1	0.13	1.61	1.48	5.96	5.66	-0.3	1.08	0.26	-0.82	0.54	0.15	-0.39	21.57	18.03	-3.54	117	181	64	34.1	59.1	25	1	0	-1	-0.61
1LZ1@A@V74A	-1.1	V	74	A	1LZ1	Lysozyme	1.86	0.75	-1.11	0.89	1.39	0.5	0.64	0.8	0.16	74	100	26	0.39	0.36	-0.03	0	0	0	0.13	0	-0.13	5.96	6.11	0.15	1.08	0.62	-0.46	0.54	0.38	-0.16	21.57	11.5	-10.07	117	89	-28	34.1	13.7	-20.4	1	0	-1	-0.61
1LZ1@A@V74D	-1.4	V	74	D	1LZ1	Lysozyme	1.86	0.55	-1.31	0.89	0.89	0	0.64	1.33	0.69	74	106	32	0.39	0.51	0.12	0	0	0	0.13	49.7	49.57	5.96	2.77	-3.19	1.08	-0.9	-1.98	0.54	0.15	-0.39	21.57	11.68	-9.89	117	133	16	34.1	30	-4.1	1	0	-1	-0.61
1LZ1@A@V74F	-0.9	V	74	F	1LZ1	Lysozyme	1.86	1.43	-0.43	0.89	1.01	0.12	0.64	0.76	0.12	74	41	-33	0.39	0.31	-0.08	0	1	1	0.13	0.35	0.22	5.96	5.48	-0.48	1.08	1.19	0.11	0.54	0.5	-0.04	21.57	19.8	-1.77	117	165	48	34.1	56.1	22	1	0	-1	-0.61
1LZ1@A@V74G	-0.7	V	74	G	1LZ1	Lysozyme	1.86	0.65	-1.21	0.89	0.47	-0.42	0.64	1.62	0.98	74	49	-25	0.39	0.54	0.15	0	0	0	0.13	0	-0.13	5.96	5.97	0.01	1.08	0.48	-0.6	0.54	0.36	-0.18	21.57	3.4	-18.17	117	75	-42	34.1	3.5	-30.6	1	0	-1	-0.61
1LZ1@A@V74I	1.7	V	74	I	1LZ1	Lysozyme	1.86	1.71	-0.15	0.89	1.04	0.15	0.64	0.59	-0.05	74	96	22	0.39	0.46	0.07	0	0	0	0.13	0.13	0	5.96	5.94	-0.02	1.08	1.38	0.3	0.54	0.6	0.06	21.57	21.4	-0.17	117	131	14	34.1	44.4	10.3	1	1	0	-0.61
1LZ1@A@V74L	0.6	V	74	L	1LZ1	Lysozyme	1.86	1.1	-0.76	0.89	1.32	0.43	0.64	0.68	0.04	74	40	-34	0.39	0.37	-0.02	0	0	0	0.13	0.13	0	5.96	5.98	0.02	1.08	1.06	-0.02	0.54	0.45	-0.09	21.57	21.4	-0.17	117	131	14	34.1	44.4	10.3	1	1	0	-0.61
1LZ1@A@V74M	2	V	74	M	1LZ1	Lysozyme	1.86	0.99	-0.87	0.89	1.21	0.32	0.64	0.83	0.19	74	94	20	0.39	0.3	-0.09	0	0	0	0.13	1.43	1.3	5.96	5.74	-0.22	1.08	0.64	-0.44	0.54	0.4	-0.14	21.57	16.25	-5.32	117	149	32	34.1	45	10.9	1	0	-1	-0.61
1LZ1@A@V74N	-1	V	74	N	1LZ1	Lysozyme	1.86	0.63	-1.23	0.89	0.77	-0.12	0.64	1.39	0.75	74	134	60	0.39	0.46	0.07	0	0	0	0.13	3.38	3.25	5.96	5.41	-0.55	1.08	-0.78	-1.86	0.54	0.12	-0.42	21.57	12.82	-8.75	117	132	15	34.1	32.7	-1.4	1	0	-1	-0.61
1LZ1@A@V74R	-0.3	V	74	R	1LZ1	Lysozyme	1.86	0.91	-0.95	0.89	1.17	0.28	0.64	0.91	0.27	74	65	-9	0.39	0.53	0.14	0	0	0	0.13	52	51.87	5.96	11.15	5.19	1.08	-2.53	-3.61	0.54	0.01	-0.53	21.57	14.28	-7.29	117	174	57	34.1	77.3	43.2	1	0	-1	-0.61
1LZ1@A@V74S	-1.2	V	74	S	1LZ1	Lysozyme	1.86	0.85	-1.01	0.89	0.82	-0.07	0.64	1.24	0.6	74	120	46	0.39	0.51	0.12	0	0	0	0.13	1.67	1.54	5.96	5.68	-0.28	1.08	-0.18	-1.26	0.54	0.22	-0.32	21.57	9.47	-12.1	117	105	-12	34.1	18.3	-15.8	1	0	-1	-0.61
1LZ1@A@V74Y	-0.9	V	74	Y	1LZ1	Lysozyme	1.86	1.5	-0.36	0.89	0.95	0.06	0.64	0.78	0.14	74	41	-33	0.39	0.42	0.03	0	1	1	0.13	1.61	1.48	5.96	5.66	-0.3	1.08	0.26	-0.82	0.54	0.15	-0.39	21.57	18.03	-3.54	117	181	64	34.1	59.1	25	1	0	-1	-0.61
1LZ1@A@V93A	-2.3	V	93	A	1LZ1	Lysozyme	1.86	0.75	-1.11	0.89	1.39	0.5	0.64	0.8	0.16	74	100	26	0.39	0.36	-0.03	0	0	0	0.13	0	-0.13	5.96	6.11	0.15	1.08	0.62	-0.46	0.54	0.38	-0.16	21.57	11.5	-10.07	117	89	-28	34.1	13.7	-20.4	1	0	-1	-0.61
1LZ1@A@V93T	-2.3	V	93	T	1LZ1	Lysozyme	1.86	1.23	-0.63	0.89	0.76	-0.13	0.64	1.07	0.43	74	97	23	0.39	0.44	0.05	0	0	0	0.13	1.66	1.53	5.96	5.64	-0.32	1.08	-0.05	-1.13	0.54	0.23	-0.31	21.57	15.77	-5.8	117	119	2	34.1	28.5	-5.6	1	1	0	-0.61
1LZ1@A@V99A	-3	V	99	A	1LZ1	Lysozyme	1.86	0.75	-1.11	0.89	1.39	0.5	0.64	0.8	0.16	74	100	26	0.39	0.36	-0.03	0	0	0	0.13	0	-0.13	5.96	6.11	0.15	1.08	0.62	-0.46	0.54	0.38	-0.16	21.57	11.5	-10.07	117	89	-28	34.1	13.7	-20.4	1	0	-1	-0.61
1LZ1@A@V99T	-1.6	V	99	T	1LZ1	Lysozyme	1.86	1.23	-0.63	0.89	0.76	-0.13	0.64	1.07	0.43	74	97	23	0.39	0.44	0.05	0	0	0	0.13	1.66	1.53	5.96	5.64	-0.32	1.08	-0.05	-1.13	0.54	0.23	-0.31	21.57	15.77	-5.8	117	119	2	34.1	28.5	-5.6	1	1	0	-0.61
1LZ1@A@Y124F	-1.1	Y	124	F	1LZ1	Lysozyme	1.5	1.43	-0.07	0.95	1.01	0.06	0.78	0.76	-0.02	41	41	0	0.42	0.31	-0.11	1	1	0	1.61	0.35	-1.26	5.66	5.48	-0.18	0.26	1.19	0.93	0.15	0.5	0.35	18.03	19.8	1.77	181	165	-16	59.1	56.1	-3	0	0	0	-0.87
1LZ1@A@Y20F	-1.5	Y	20	F	1LZ1	Lysozyme	1.5	1.43	-0.07	0.95	1.01	0.06	0.78	0.76	-0.02	41	41	0	0.42	0.31	-0.11	1	1	0	1.61	0.35	-1.26	5.66	5.48	-0.18	0.26	1.19	0.93	0.15	0.5	0.35	18.03	19.8	1.77	181	165	-16	59.1	56.1	-3	0	0	0	-0.87
1LZ1@A@Y38A	-8.9	Y	38	A	1LZ1	Lysozyme	1.5	0.75	-0.75	0.95	1.39	0.44	0.78	0.8	0.02	41	100	59	0.42	0.36	-0.06	1	0	-1	1.61	0	-1.61	5.66	6.11	0.45	0.26	0.62	0.36	0.15	0.38	0.23	18.03	11.5	-6.53	181	89	-92	59.1	13.7	-45.4	0	0	0	-0.87
1LZ1@A@Y38F	-0.6	Y	38	F	1LZ1	Lysozyme	1.5	1.43	-0.07	0.95	1.01	0.06	0.78	0.76	-0.02	41	41	0	0.42	0.31	-0.11	1	1	0	1.61	0.35	-1.26	5.66	5.48	-0.18	0.26	1.19	0.93	0.15	0.5	0.35	18.03	19.8	1.77	181	165	-16	59.1	56.1	-3	0	0	0	-0.87
1LZ1@A@Y38G	-8.2	Y	38	G	1LZ1	Lysozyme	1.5	0.65	-0.85	0.95	0.47	-0.48	0.78	1.62	0.84	41	49	8	0.42	0.54	0.12	1	0	-1	1.61	0	-1.61	5.66	5.97	0.31	0.26	0.48	0.22	0.15	0.36	0.21	18.03	3.4	-14.63	181	75	-106	59.1	3.5	-55.6	0	0	0	-0.87
1LZ1@A@Y45F	0.2	Y	45	F	1LZ1	Lysozyme	1.5	1.43	-0.07	0.95	1.01	0.06	0.78	0.76	-0.02	41	41	0	0.42	0.31	-0.11	1	1	0	1.61	0.35	-1.26	5.66	5.48	-0.18	0.26	1.19	0.93	0.15	0.5	0.35	18.03	19.8	1.77	181	165	-16	59.1	56.1	-3	0	0	0	-0.87
1LZ1@A@Y54F	-3	Y	54	F	1LZ1	Lysozyme	1.5	1.43	-0.07	0.95	1.01	0.06	0.78	0.76	-0.02	41	41	0	0.42	0.31	-0.11	1	1	0	1.61	0.35	-1.26	5.66	5.48	-0.18	0.26	1.19	0.93	0.15	0.5	0.35	18.03	19.8	1.77	181	165	-16	59.1	56.1	-3	0	0	0	-0.87
1LZ1@A@Y63F	-0.7	Y	63	F	1LZ1	Lysozyme	1.5	1.43	-0.07	0.95	1.01	0.06	0.78	0.76	-0.02	41	41	0	0.42	0.31	-0.11	1	1	0	1.61	0.35	-1.26	5.66	5.48	-0.18	0.26	1.19	0.93	0.15	0.5	0.35	18.03	19.8	1.77	181	165	-16	59.1	56.1	-3	0	0	0	-0.87
1MJ5@A@A129V	-1.5	A	129	V	1MJ5	Haloalkane dehalogenase	0.75	1.86	1.11	1.39	0.89	-0.5	0.8	0.64	-0.16	100	74	-26	0.36	0.39	0.03	0	0	0	0	0.13	0.13	6.11	5.96	-0.15	0.62	1.08	0.46	0.38	0.54	0.16	11.5	21.57	10.07	89	117	28	13.7	34.1	20.4	0	1	1	-1.52
1MJ5@A@A153K	-0.5	A	153	K	1MJ5	Haloalkane dehalogenase	0.75	0.83	0.08	1.39	1.11	-0.28	0.8	1	0.2	100	56	-44	0.36	0.47	0.11	0	0	0	0	49.5	49.5	6.11	9.59	3.48	0.62	-1.5	-2.12	0.38	0.03	-0.35	11.5	15.71	4.21	89	146	57	13.7	61.5	47.8	0	0	0	-1.52
1MJ5@A@A153L	-0.5	A	153	L	1MJ5	Haloalkane dehalogenase	0.75	1.1	0.35	1.39	1.32	-0.07	0.8	0.68	-0.12	100	40	-60	0.36	0.37	0.01	0	0	0	0	0.13	0.13	6.11	5.98	-0.13	0.62	1.06	0.44	0.38	0.45	0.07	11.5	21.4	9.9	89	131	42	13.7	44.4	30.7	0	1	1	-1.52
1MJ5@A@A185P	-1	A	185	P	1MJ5	Haloalkane dehalogenase	0.75	0.44	-0.31	1.39	0.5	-0.89	0.8	1.72	0.92	100	56	-44	0.36	0.51	0.15	0	0	0	0	1.58	1.58	6.11	6.3	0.19	0.62	0.12	-0.5	0.38	0.18	-0.2	11.5	17.43	5.93	89	115	26	13.7	30.7	17	0	0	0	-1.52
1MJ5@A@A189F	0	A	189	F	1MJ5	Haloalkane dehalogenase	0.75	1.43	0.68	1.39	1.01	-0.38	0.8	0.76	-0.04	100	41	-59	0.36	0.31	-0.05	0	1	1	0	0.35	0.35	6.11	5.48	-0.63	0.62	1.19	0.57	0.38	0.5	0.12	11.5	19.8	8.3	89	165	76	13.7	56.1	42.4	0	0	0	-1.52
1MJ5@A@A189Y	0	A	189	Y	1MJ5	Haloalkane dehalogenase	0.75	1.5	0.75	1.39	0.95	-0.44	0.8	0.78	-0.02	100	41	-59	0.36	0.42	0.06	0	1	1	0	1.61	1.61	6.11	5.66	-0.45	0.62	0.26	-0.36	0.38	0.15	-0.23	11.5	18.03	6.53	89	181	92	13.7	59.1	45.4	0	0	0	-1.52
1MJ5@A@A197P	1	A	197	P	1MJ5	Haloalkane dehalogenase	0.75	0.44	-0.31	1.39	0.5	-0.89	0.8	1.72	0.92	100	56	-44	0.36	0.51	0.15	0	0	0	0	1.58	1.58	6.11	6.3	0.19	0.62	0.12	-0.5	0.38	0.18	-0.2	11.5	17.43	5.93	89	115	26	13.7	30.7	17	0	0	0	-1.52
1MJ5@A@A200P	-1	A	200	P	1MJ5	Haloalkane dehalogenase	0.75	0.44	-0.31	1.39	0.5	-0.89	0.8	1.72	0.92	100	56	-44	0.36	0.51	0.15	0	0	0	0	1.58	1.58	6.11	6.3	0.19	0.62	0.12	-0.5	0.38	0.18	-0.2	11.5	17.43	5.93	89	115	26	13.7	30.7	17	0	0	0	-1.52
1MJ5@A@A214G	0	A	214	G	1MJ5	Haloalkane dehalogenase	0.75	0.65	-0.1	1.39	0.47	-0.92	0.8	1.62	0.82	100	49	-51	0.36	0.54	0.18	0	0	0	0	0	0	6.11	5.97	-0.14	0.62	0.48	-0.14	0.38	0.36	-0.02	11.5	3.4	-8.1	89	75	-14	13.7	3.5	-10.2	0	0	0	-1.52
1MJ5@A@A218E	-0.5	A	218	E	1MJ5	Haloalkane dehalogenase	0.75	0.72	-0.03	1.39	1.35	-0.04	0.8	0.86	0.06	100	102	2	0.36	0.5	0.14	0	0	0	0	49.9	49.9	6.11	3.22	-2.89	0.62	-0.74	-1.36	0.38	0.18	-0.2	11.5	13.57	2.07	89	147	58	13.7	40.2	26.5	0	0	0	-1.52
1MJ5@A@A218P	0	A	218	P	1MJ5	Haloalkane dehalogenase	0.75	0.44	-0.31	1.39	0.5	-0.89	0.8	1.72	0.92	100	56	-44	0.36	0.51	0.15	0	0	0	0	1.58	1.58	6.11	6.3	0.19	0.62	0.12	-0.5	0.38	0.18	-0.2	11.5	17.43	5.93	89	115	26	13.7	30.7	17	0	0	0	-1.52
1MJ5@A@A269P	0	A	269	P	1MJ5	Haloalkane dehalogenase	0.75	0.44	-0.31	1.39	0.5	-0.89	0.8	1.72	0.92	100	56	-44	0.36	0.51	0.15	0	0	0	0	1.58	1.58	6.11	6.3	0.19	0.62	0.12	-0.5	0.38	0.18	-0.2	11.5	17.43	5.93	89	115	26	13.7	30.7	17	0	0	0	-1.52
1MJ5@A@A296H	0	A	296	H	1MJ5	Haloalkane dehalogenase	0.75	0.99	0.24	1.39	0.92	-0.47	0.8	1.07	0.27	100	66	-34	0.36	0.32	-0.04	0	1	1	0	51.6	51.6	6.11	7.47	1.36	0.62	-0.4	-1.02	0.38	0.17	-0.21	11.5	13.69	2.19	89	155	66	13.7	45.1	31.4	0	0	0	-1.52
1MJ5@A@A296R	0.5	A	296	R	1MJ5	Haloalkane dehalogenase	0.75	0.91	0.16	1.39	1.17	-0.22	0.8	0.91	0.11	100	65	-35	0.36	0.53	0.17	0	0	0	0	52	52	6.11	11.15	5.04	0.62	-2.53	-3.15	0.38	0.01	-0.37	11.5	14.28	2.78	89	174	85	13.7	77.3	63.6	0	0	0	-1.52
1MJ5@A@A53K	0	A	53	K	1MJ5	Haloalkane dehalogenase	0.75	0.83	0.08	1.39	1.11	-0.28	0.8	1	0.2	100	56	-44	0.36	0.47	0.11	0	0	0	0	49.5	49.5	6.11	9.59	3.48	0.62	-1.5	-2.12	0.38	0.03	-0.35	11.5	15.71	4.21	89	146	57	13.7	61.5	47.8	0	0	0	-1.52
1MJ5@A@A53L	1	A	53	L	1MJ5	Haloalkane dehalogenase	0.75	1.1	0.35	1.39	1.32	-0.07	0.8	0.68	-0.12	100	40	-60	0.36	0.37	0.01	0	0	0	0	0.13	0.13	6.11	5.98	-0.13	0.62	1.06	0.44	0.38	0.45	0.07	11.5	21.4	9.9	89	131	42	13.7	44.4	30.7	0	1	1	-1.52
1MJ5@A@A5E	0.5	A	5	E	1MJ5	Haloalkane dehalogenase	0.75	0.72	-0.03	1.39	1.35	-0.04	0.8	0.86	0.06	100	102	2	0.36	0.5	0.14	0	0	0	0	49.9	49.9	6.11	3.22	-2.89	0.62	-0.74	-1.36	0.38	0.18	-0.2	11.5	13.57	2.07	89	147	58	13.7	40.2	26.5	0	0	0	-1.52
1MJ5@A@A5L	-1	A	5	L	1MJ5	Haloalkane dehalogenase	0.75	1.1	0.35	1.39	1.32	-0.07	0.8	0.68	-0.12	100	40	-60	0.36	0.37	0.01	0	0	0	0	0.13	0.13	6.11	5.98	-0.13	0.62	1.06	0.44	0.38	0.45	0.07	11.5	21.4	9.9	89	131	42	13.7	44.4	30.7	0	1	1	-1.52
1MJ5@A@A81E	-3	A	81	E	1MJ5	Haloalkane dehalogenase	0.75	0.72	-0.03	1.39	1.35	-0.04	0.8	0.86	0.06	100	102	2	0.36	0.5	0.14	0	0	0	0	49.9	49.9	6.11	3.22	-2.89	0.62	-0.74	-1.36	0.38	0.18	-0.2	11.5	13.57	2.07	89	147	58	13.7	40.2	26.5	0	0	0	-1.52
1MJ5@A@A81K	1	A	81	K	1MJ5	Haloalkane dehalogenase	0.75	0.83	0.08	1.39	1.11	-0.28	0.8	1	0.2	100	56	-44	0.36	0.47	0.11	0	0	0	0	49.5	49.5	6.11	9.59	3.48	0.62	-1.5	-2.12	0.38	0.03	-0.35	11.5	15.71	4.21	89	146	57	13.7	61.5	47.8	0	0	0	-1.52
1MJ5@A@A81N	0	A	81	N	1MJ5	Haloalkane dehalogenase	0.75	0.63	-0.12	1.39	0.77	-0.62	0.8	1.39	0.59	100	134	34	0.36	0.46	0.1	0	0	0	0	3.38	3.38	6.11	5.41	-0.7	0.62	-0.78	-1.4	0.38	0.12	-0.26	11.5	12.82	1.32	89	132	43	13.7	32.7	19	0	0	0	-1.52
1MJ5@A@A81P	-3	A	81	P	1MJ5	Haloalkane dehalogenase	0.75	0.44	-0.31	1.39	0.5	-0.89	0.8	1.72	0.92	100	56	-44	0.36	0.51	0.15	0	0	0	0	1.58	1.58	6.11	6.3	0.19	0.62	0.12	-0.5	0.38	0.18	-0.2	11.5	17.43	5.93	89	115	26	13.7	30.7	17	0	0	0	-1.52
1MJ5@A@A83L	0.5	A	83	L	1MJ5	Haloalkane dehalogenase	0.75	1.1	0.35	1.39	1.32	-0.07	0.8	0.68	-0.12	100	40	-60	0.36	0.37	0.01	0	0	0	0	0.13	0.13	6.11	5.98	-0.13	0.62	1.06	0.44	0.38	0.45	0.07	11.5	21.4	9.9	89	131	42	13.7	44.4	30.7	0	1	1	-1.52
1MJ5@A@A83N	-1	A	83	N	1MJ5	Haloalkane dehalogenase	0.75	0.63	-0.12	1.39	0.77	-0.62	0.8	1.39	0.59	100	134	34	0.36	0.46	0.1	0	0	0	0	3.38	3.38	6.11	5.41	-0.7	0.62	-0.78	-1.4	0.38	0.12	-0.26	11.5	12.82	1.32	89	132	43	13.7	32.7	19	0	0	0	-1.52
1MJ5@A@A95H	-0.5	A	95	H	1MJ5	Haloalkane dehalogenase	0.75	0.99	0.24	1.39	0.92	-0.47	0.8	1.07	0.27	100	66	-34	0.36	0.32	-0.04	0	1	1	0	51.6	51.6	6.11	7.47	1.36	0.62	-0.4	-1.02	0.38	0.17	-0.21	11.5	13.69	2.19	89	155	66	13.7	45.1	31.4	0	0	0	-1.52
1MJ5@A@C257A	-1.5	C	257	A	1MJ5	Haloalkane dehalogenase	1.31	0.75	-0.56	0.74	1.39	0.65	1.05	0.8	-0.25	20	100	80	0.35	0.36	0.01	0	0	0	1.48	0	-1.48	5.07	6.11	1.04	0.29	0.62	0.33	0.5	0.38	-0.12	13.46	11.5	-1.96	121	89	-32	25	13.7	-11.3	0	0	0	-0.29
1MJ5@A@C61P	-0.5	C	61	P	1MJ5	Haloalkane dehalogenase	1.31	0.44	-0.87	0.74	0.5	-0.24	1.05	1.72	0.67	20	56	36	0.35	0.51	0.16	0	0	0	1.48	1.58	0.1	5.07	6.3	1.23	0.29	0.12	-0.17	0.5	0.18	-0.32	13.46	17.43	3.97	121	115	-6	25	30.7	5.7	0	0	0	-0.29
1MJ5@A@D100T	0	D	100	T	1MJ5	Haloalkane dehalogenase	0.55	1.23	0.68	0.89	0.76	-0.13	1.33	1.07	-0.26	106	97	-9	0.51	0.44	-0.07	0	0	0	49.7	1.66	-48.04	2.77	5.64	2.87	-0.9	-0.05	0.85	0.15	0.23	0.08	11.68	15.77	4.09	133	119	-14	30	28.5	-1.5	0	1	1	-2.6
1MJ5@A@D166K	2	D	166	K	1MJ5	Haloalkane dehalogenase	0.55	0.83	0.28	0.89	1.11	0.22	1.33	1	-0.33	106	56	-50	0.51	0.47	-0.04	0	0	0	49.7	49.5	-0.2	2.77	9.59	6.82	-0.9	-1.5	-0.6	0.15	0.03	-0.12	11.68	15.71	4.03	133	146	13	30	61.5	31.5	0	0	0	-2.6
1MJ5@A@D166N	1.5	D	166	N	1MJ5	Haloalkane dehalogenase	0.55	0.63	0.08	0.89	0.77	-0.12	1.33	1.39	0.06	106	134	28	0.51	0.46	-0.05	0	0	0	49.7	3.38	-46.32	2.77	5.41	2.64	-0.9	-0.78	0.12	0.15	0.12	-0.03	11.68	12.82	1.14	133	132	-1	30	32.7	2.7	0	0	0	-2.6
1MJ5@A@D219Q	-1.5	D	219	Q	1MJ5	Haloalkane dehalogenase	0.55	0.76	0.21	0.89	1.29	0.4	1.33	0.89	-0.44	106	93	-13	0.51	0.49	-0.02	0	0	0	49.7	3.53	-46.17	2.77	5.65	2.88	-0.9	-0.85	0.05	0.15	0.07	-0.08	11.68	14.45	2.77	133	146	13	30	42.7	12.7	0	0	0	-2.6
1MJ5@A@D226K	-1	D	226	K	1MJ5	Haloalkane dehalogenase	0.55	0.83	0.28	0.89	1.11	0.22	1.33	1	-0.33	106	56	-50	0.51	0.47	-0.04	0	0	0	49.7	49.5	-0.2	2.77	9.59	6.82	-0.9	-1.5	-0.6	0.15	0.03	-0.12	11.68	15.71	4.03	133	146	13	30	61.5	31.5	0	0	0	-2.6
1MJ5@A@D255A	1.5	D	255	A	1MJ5	Haloalkane dehalogenase	0.55	0.75	0.2	0.89	1.39	0.5	1.33	0.8	-0.53	106	100	-6	0.51	0.36	-0.15	0	0	0	49.7	0	-49.7	2.77	6.11	3.34	-0.9	0.62	1.52	0.15	0.38	0.23	11.68	11.5	-0.18	133	89	-44	30	13.7	-16.3	0	0	0	-2.6
1MJ5@A@D255K	0.5	D	255	K	1MJ5	Haloalkane dehalogenase	0.55	0.83	0.28	0.89	1.11	0.22	1.33	1	-0.33	106	56	-50	0.51	0.47	-0.04	0	0	0	49.7	49.5	-0.2	2.77	9.59	6.82	-0.9	-1.5	-0.6	0.15	0.03	-0.12	11.68	15.71	4.03	133	146	13	30	61.5	31.5	0	0	0	-2.6
1MJ5@A@D255Q	0.5	D	255	Q	1MJ5	Haloalkane dehalogenase	0.55	0.76	0.21	0.89	1.29	0.4	1.33	0.89	-0.44	106	93	-13	0.51	0.49	-0.02	0	0	0	49.7	3.53	-46.17	2.77	5.65	2.88	-0.9	-0.85	0.05	0.15	0.07	-0.08	11.68	14.45	2.77	133	146	13	30	42.7	12.7	0	0	0	-2.6
1MJ5@A@D30A	0	D	30	A	1MJ5	Haloalkane dehalogenase	0.55	0.75	0.2	0.89	1.39	0.5	1.33	0.8	-0.53	106	100	-6	0.51	0.36	-0.15	0	0	0	49.7	0	-49.7	2.77	6.11	3.34	-0.9	0.62	1.52	0.15	0.38	0.23	11.68	11.5	-0.18	133	89	-44	30	13.7	-16.3	0	0	0	-2.6
1MJ5@A@D30E	0	D	30	E	1MJ5	Haloalkane dehalogenase	0.55	0.72	0.17	0.89	1.35	0.46	1.33	0.86	-0.47	106	102	-4	0.51	0.5	-0.01	0	0	0	49.7	49.9	0.2	2.77	3.22	0.45	-0.9	-0.74	0.16	0.15	0.18	0.03	11.68	13.57	1.89	133	147	14	30	40.2	10.2	0	0	0	-2.6
1MJ5@A@D30H	0	D	30	H	1MJ5	Haloalkane dehalogenase	0.55	0.99	0.44	0.89	0.92	0.03	1.33	1.07	-0.26	106	66	-40	0.51	0.32	-0.19	0	1	1	49.7	51.6	1.9	2.77	7.47	4.7	-0.9	-0.4	0.5	0.15	0.17	0.02	11.68	13.69	2.01	133	155	22	30	45.1	15.1	0	0	0	-2.6
1MJ5@A@D30V	-2	D	30	V	1MJ5	Haloalkane dehalogenase	0.55	1.86	1.31	0.89	0.89	0	1.33	0.64	-0.69	106	74	-32	0.51	0.39	-0.12	0	0	0	49.7	0.13	-49.57	2.77	5.96	3.19	-0.9	1.08	1.98	0.15	0.54	0.39	11.68	21.57	9.89	133	117	-16	30	34.1	4.1	0	1	1	-2.6
1MJ5@A@D68H	0.5	D	68	H	1MJ5	Haloalkane dehalogenase	0.55	0.99	0.44	0.89	0.92	0.03	1.33	1.07	-0.26	106	66	-40	0.51	0.32	-0.19	0	1	1	49.7	51.6	1.9	2.77	7.47	4.7	-0.9	-0.4	0.5	0.15	0.17	0.02	11.68	13.69	2.01	133	155	22	30	45.1	15.1	0	0	0	-2.6
1MJ5@A@D68L	-1.5	D	68	L	1MJ5	Haloalkane dehalogenase	0.55	1.1	0.55	0.89	1.32	0.43	1.33	0.68	-0.65	106	40	-66	0.51	0.37	-0.14	0	0	0	49.7	0.13	-49.57	2.77	5.98	3.21	-0.9	1.06	1.96	0.15	0.45	0.3	11.68	21.4	9.72	133	131	-2	30	44.4	14.4	0	1	1	-2.6
1MJ5@A@D68N	-0.5	D	68	N	1MJ5	Haloalkane dehalogenase	0.55	0.63	0.08	0.89	0.77	-0.12	1.33	1.39	0.06	106	134	28	0.51	0.46	-0.05	0	0	0	49.7	3.38	-46.32	2.77	5.41	2.64	-0.9	-0.78	0.12	0.15	0.12	-0.03	11.68	12.82	1.14	133	132	-1	30	32.7	2.7	0	0	0	-2.6
1MJ5@A@D87K	-1	D	87	K	1MJ5	Haloalkane dehalogenase	0.55	0.83	0.28	0.89	1.11	0.22	1.33	1	-0.33	106	56	-50	0.51	0.47	-0.04	0	0	0	49.7	49.5	-0.2	2.77	9.59	6.82	-0.9	-1.5	-0.6	0.15	0.03	-0.12	11.68	15.71	4.03	133	146	13	30	61.5	31.5	0	0	0	-2.6
1MJ5@A@D87L	0.5	D	87	L	1MJ5	Haloalkane dehalogenase	0.55	1.1	0.55	0.89	1.32	0.43	1.33	0.68	-0.65	106	40	-66	0.51	0.37	-0.14	0	0	0	49.7	0.13	-49.57	2.77	5.98	3.21	-0.9	1.06	1.96	0.15	0.45	0.3	11.68	21.4	9.72	133	131	-2	30	44.4	14.4	0	1	1	-2.6
1MJ5@A@D97K	-0.5	D	97	K	1MJ5	Haloalkane dehalogenase	0.55	0.83	0.28	0.89	1.11	0.22	1.33	1	-0.33	106	56	-50	0.51	0.47	-0.04	0	0	0	49.7	49.5	-0.2	2.77	9.59	6.82	-0.9	-1.5	-0.6	0.15	0.03	-0.12	11.68	15.71	4.03	133	146	13	30	61.5	31.5	0	0	0	-2.6
1MJ5@A@D97N	-1	D	97	N	1MJ5	Haloalkane dehalogenase	0.55	0.63	0.08	0.89	0.77	-0.12	1.33	1.39	0.06	106	134	28	0.51	0.46	-0.05	0	0	0	49.7	3.38	-46.32	2.77	5.41	2.64	-0.9	-0.78	0.12	0.15	0.12	-0.03	11.68	12.82	1.14	133	132	-1	30	32.7	2.7	0	0	0	-2.6
1MJ5@A@D97R	0	D	97	R	1MJ5	Haloalkane dehalogenase	0.55	0.91	0.36	0.89	1.17	0.28	1.33	0.91	-0.42	106	65	-41	0.51	0.53	0.02	0	0	0	49.7	52	2.3	2.77	11.15	8.38	-0.9	-2.53	-1.63	0.15	0.01	-0.14	11.68	14.28	2.6	133	174	41	30	77.3	47.3	0	0	0	-2.6
1MJ5@A@E123S	-0.5	E	123	S	1MJ5	Haloalkane dehalogenase	0.72	0.85	0.13	1.35	0.82	-0.53	0.86	1.24	0.38	102	120	18	0.5	0.51	0.01	0	0	0	49.9	1.67	-48.23	3.22	5.68	2.46	-0.74	-0.18	0.56	0.18	0.22	0.04	13.57	9.47	-4.1	147	105	-42	40.2	18.3	-21.9	0	0	0	-2.47
1MJ5@A@E15T	1	E	15	T	1MJ5	Haloalkane dehalogenase	0.72	1.23	0.51	1.35	0.76	-0.59	0.86	1.07	0.21	102	97	-5	0.5	0.44	-0.06	0	0	0	49.9	1.66	-48.24	3.22	5.64	2.42	-0.74	-0.05	0.69	0.18	0.23	0.05	13.57	15.77	2.2	147	119	-28	40.2	28.5	-11.7	0	1	1	-2.47
1MJ5@A@E192K	2.5	E	192	K	1MJ5	Haloalkane dehalogenase	0.72	0.83	0.11	1.35	1.11	-0.24	0.86	1	0.14	102	56	-46	0.5	0.47	-0.03	0	0	0	49.9	49.5	-0.4	3.22	9.59	6.37	-0.74	-1.5	-0.76	0.18	0.03	-0.15	13.57	15.71	2.14	147	146	-1	40.2	61.5	21.3	0	0	0	-2.47
1MJ5@A@E192L	0	E	192	L	1MJ5	Haloalkane dehalogenase	0.72	1.1	0.38	1.35	1.32	-0.03	0.86	0.68	-0.18	102	40	-62	0.5	0.37	-0.13	0	0	0	49.9	0.13	-49.77	3.22	5.98	2.76	-0.74	1.06	1.8	0.18	0.45	0.27	13.57	21.4	7.83	147	131	-16	40.2	44.4	4.2	0	1	1	-2.47
1MJ5@A@E192R	2	E	192	R	1MJ5	Haloalkane dehalogenase	0.72	0.91	0.19	1.35	1.17	-0.18	0.86	0.91	0.05	102	65	-37	0.5	0.53	0.03	0	0	0	49.9	52	2.1	3.22	11.15	7.93	-0.74	-2.53	-1.79	0.18	0.01	-0.17	13.57	14.28	0.71	147	174	27	40.2	77.3	37.1	0	0	0	-2.47
1MJ5@A@E233H	0	E	233	H	1MJ5	Haloalkane dehalogenase	0.72	0.99	0.27	1.35	0.92	-0.43	0.86	1.07	0.21	102	66	-36	0.5	0.32	-0.18	0	1	1	49.9	51.6	1.7	3.22	7.47	4.25	-0.74	-0.4	0.34	0.18	0.17	-0.01	13.57	13.69	0.12	147	155	8	40.2	45.1	4.9	0	0	0	-2.47
1MJ5@A@E233Q	0	E	233	Q	1MJ5	Haloalkane dehalogenase	0.72	0.76	0.04	1.35	1.29	-0.06	0.86	0.89	0.03	102	93	-9	0.5	0.49	-0.01	0	0	0	49.9	3.53	-46.37	3.22	5.65	2.43	-0.74	-0.85	-0.11	0.18	0.07	-0.11	13.57	14.45	0.88	147	146	-1	40.2	42.7	2.5	0	0	0	-2.47
1MJ5@A@E233S	0	E	233	S	1MJ5	Haloalkane dehalogenase	0.72	0.85	0.13	1.35	0.82	-0.53	0.86	1.24	0.38	102	120	18	0.5	0.51	0.01	0	0	0	49.9	1.67	-48.23	3.22	5.68	2.46	-0.74	-0.18	0.56	0.18	0.22	0.04	13.57	9.47	-4.1	147	105	-42	40.2	18.3	-21.9	0	0	0	-2.47
1MJ5@A@E233T	0	E	233	T	1MJ5	Haloalkane dehalogenase	0.72	1.23	0.51	1.35	0.76	-0.59	0.86	1.07	0.21	102	97	-5	0.5	0.44	-0.06	0	0	0	49.9	1.66	-48.24	3.22	5.64	2.42	-0.74	-0.05	0.69	0.18	0.23	0.05	13.57	15.77	2.2	147	119	-28	40.2	28.5	-11.7	0	1	1	-2.47
1MJ5@A@E244I	-1.5	E	244	I	1MJ5	Haloalkane dehalogenase	0.72	1.71	0.99	1.35	1.04	-0.31	0.86	0.59	-0.27	102	96	-6	0.5	0.46	-0.04	0	0	0	49.9	0.13	-49.77	3.22	5.94	2.72	-0.74	1.38	2.12	0.18	0.6	0.42	13.57	21.4	7.83	147	131	-16	40.2	44.4	4.2	0	1	1	-2.47
1MJ5@A@E244T	-1	E	244	T	1MJ5	Haloalkane dehalogenase	0.72	1.23	0.51	1.35	0.76	-0.59	0.86	1.07	0.21	102	97	-5	0.5	0.44	-0.06	0	0	0	49.9	1.66	-48.24	3.22	5.64	2.42	-0.74	-0.05	0.69	0.18	0.23	0.05	13.57	15.77	2.2	147	119	-28	40.2	28.5	-11.7	0	1	1	-2.47
1MJ5@A@E244V	-1	E	244	V	1MJ5	Haloalkane dehalogenase	0.72	1.86	1.14	1.35	0.89	-0.46	0.86	0.64	-0.22	102	74	-28	0.5	0.39	-0.11	0	0	0	49.9	0.13	-49.77	3.22	5.96	2.74	-0.74	1.08	1.82	0.18	0.54	0.36	13.57	21.57	8	147	117	-30	40.2	34.1	-6.1	0	1	1	-2.47
1MJ5@A@E26H	-1.5	E	26	H	1MJ5	Haloalkane dehalogenase	0.72	0.99	0.27	1.35	0.92	-0.43	0.86	1.07	0.21	102	66	-36	0.5	0.32	-0.18	0	1	1	49.9	51.6	1.7	3.22	7.47	4.25	-0.74	-0.4	0.34	0.18	0.17	-0.01	13.57	13.69	0.12	147	155	8	40.2	45.1	4.9	0	0	0	-2.47
1MJ5@A@E26I	0	E	26	I	1MJ5	Haloalkane dehalogenase	0.72	1.71	0.99	1.35	1.04	-0.31	0.86	0.59	-0.27	102	96	-6	0.5	0.46	-0.04	0	0	0	49.9	0.13	-49.77	3.22	5.94	2.72	-0.74	1.38	2.12	0.18	0.6	0.42	13.57	21.4	7.83	147	131	-16	40.2	44.4	4.2	0	1	1	-2.47
1MJ5@A@E26Q	0	E	26	Q	1MJ5	Haloalkane dehalogenase	0.72	0.76	0.04	1.35	1.29	-0.06	0.86	0.89	0.03	102	93	-9	0.5	0.49	-0.01	0	0	0	49.9	3.53	-46.37	3.22	5.65	2.43	-0.74	-0.85	-0.11	0.18	0.07	-0.11	13.57	14.45	0.88	147	146	-1	40.2	42.7	2.5	0	0	0	-2.47
1MJ5@A@E26R	-1	E	26	R	1MJ5	Haloalkane dehalogenase	0.72	0.91	0.19	1.35	1.17	-0.18	0.86	0.91	0.05	102	65	-37	0.5	0.53	0.03	0	0	0	49.9	52	2.1	3.22	11.15	7.93	-0.74	-2.53	-1.79	0.18	0.01	-0.17	13.57	14.28	0.71	147	174	27	40.2	77.3	37.1	0	0	0	-2.47
1MJ5@A@E26V	0	E	26	V	1MJ5	Haloalkane dehalogenase	0.72	1.86	1.14	1.35	0.89	-0.46	0.86	0.64	-0.22	102	74	-28	0.5	0.39	-0.11	0	0	0	49.9	0.13	-49.77	3.22	5.96	2.74	-0.74	1.08	1.82	0.18	0.54	0.36	13.57	21.57	8	147	117	-30	40.2	34.1	-6.1	0	1	1	-2.47
1MJ5@A@E78H	0	E	78	H	1MJ5	Haloalkane dehalogenase	0.72	0.99	0.27	1.35	0.92	-0.43	0.86	1.07	0.21	102	66	-36	0.5	0.32	-0.18	0	1	1	49.9	51.6	1.7	3.22	7.47	4.25	-0.74	-0.4	0.34	0.18	0.17	-0.01	13.57	13.69	0.12	147	155	8	40.2	45.1	4.9	0	0	0	-2.47
1MJ5@A@E78T	-0.5	E	78	T	1MJ5	Haloalkane dehalogenase	0.72	1.23	0.51	1.35	0.76	-0.59	0.86	1.07	0.21	102	97	-5	0.5	0.44	-0.06	0	0	0	49.9	1.66	-48.24	3.22	5.64	2.42	-0.74	-0.05	0.69	0.18	0.23	0.05	13.57	15.77	2.2	147	119	-28	40.2	28.5	-11.7	0	1	1	-2.47
1MJ5@A@G114A	-1.5	G	114	A	1MJ5	Haloalkane dehalogenase	0.65	0.75	0.1	0.47	1.39	0.92	1.62	0.8	-0.82	49	100	51	0.54	0.36	-0.18	0	0	0	0	0	0	5.97	6.11	0.14	0.48	0.62	0.14	0.36	0.38	0.02	3.4	11.5	8.1	75	89	14	3.5	13.7	10.2	0	0	0	-1.83
1MJ5@A@G176A	0	G	176	A	1MJ5	Haloalkane dehalogenase	0.65	0.75	0.1	0.47	1.39	0.92	1.62	0.8	-0.82	49	100	51	0.54	0.36	-0.18	0	0	0	0	0	0	5.97	6.11	0.14	0.48	0.62	0.14	0.36	0.38	0.02	3.4	11.5	8.1	75	89	14	3.5	13.7	10.2	0	0	0	-1.83
1MJ5@A@G176N	-0.5	G	176	N	1MJ5	Haloalkane dehalogenase	0.65	0.63	-0.02	0.47	0.77	0.3	1.62	1.39	-0.23	49	134	85	0.54	0.46	-0.08	0	0	0	0	3.38	3.38	5.97	5.41	-0.56	0.48	-0.78	-1.26	0.36	0.12	-0.24	3.4	12.82	9.42	75	132	57	3.5	32.7	29.2	0	0	0	-1.83
1MJ5@A@G229A	0	G	229	A	1MJ5	Haloalkane dehalogenase	0.65	0.75	0.1	0.47	1.39	0.92	1.62	0.8	-0.82	49	100	51	0.54	0.36	-0.18	0	0	0	0	0	0	5.97	6.11	0.14	0.48	0.62	0.14	0.36	0.38	0.02	3.4	11.5	8.1	75	89	14	3.5	13.7	10.2	0	0	0	-1.83
1MJ5@A@G229D	0	G	229	D	1MJ5	Haloalkane dehalogenase	0.65	0.55	-0.1	0.47	0.89	0.42	1.62	1.33	-0.29	49	106	57	0.54	0.51	-0.03	0	0	0	0	49.7	49.7	5.97	2.77	-3.2	0.48	-0.9	-1.38	0.36	0.15	-0.21	3.4	11.68	8.28	75	133	58	3.5	30	26.5	0	0	0	-1.83
1MJ5@A@G229E	0	G	229	E	1MJ5	Haloalkane dehalogenase	0.65	0.72	0.07	0.47	1.35	0.88	1.62	0.86	-0.76	49	102	53	0.54	0.5	-0.04	0	0	0	0	49.9	49.9	5.97	3.22	-2.75	0.48	-0.74	-1.22	0.36	0.18	-0.18	3.4	13.57	10.17	75	147	72	3.5	40.2	36.7	0	0	0	-1.83
1MJ5@A@G229H	0.5	G	229	H	1MJ5	Haloalkane dehalogenase	0.65	0.99	0.34	0.47	0.92	0.45	1.62	1.07	-0.55	49	66	17	0.54	0.32	-0.22	0	1	1	0	51.6	51.6	5.97	7.47	1.5	0.48	-0.4	-0.88	0.36	0.17	-0.19	3.4	13.69	10.29	75	155	80	3.5	45.1	41.6	0	0	0	-1.83
1MJ5@A@G229N	0	G	229	N	1MJ5	Haloalkane dehalogenase	0.65	0.63	-0.02	0.47	0.77	0.3	1.62	1.39	-0.23	49	134	85	0.54	0.46	-0.08	0	0	0	0	3.38	3.38	5.97	5.41	-0.56	0.48	-0.78	-1.26	0.36	0.12	-0.24	3.4	12.82	9.42	75	132	57	3.5	32.7	29.2	0	0	0	-1.83
1MJ5@A@G229Q	2.5	G	229	Q	1MJ5	Haloalkane dehalogenase	0.65	0.76	0.11	0.47	1.29	0.82	1.62	0.89	-0.73	49	93	44	0.54	0.49	-0.05	0	0	0	0	3.53	3.53	5.97	5.65	-0.32	0.48	-0.85	-1.33	0.36	0.07	-0.29	3.4	14.45	11.05	75	146	71	3.5	42.7	39.2	0	0	0	-1.83
1MJ5@A@G229R	0	G	229	R	1MJ5	Haloalkane dehalogenase	0.65	0.91	0.26	0.47	1.17	0.7	1.62	0.91	-0.71	49	65	16	0.54	0.53	-0.01	0	0	0	0	52	52	5.97	11.15	5.18	0.48	-2.53	-3.01	0.36	0.01	-0.35	3.4	14.28	10.88	75	174	99	3.5	77.3	73.8	0	0	0	-1.83
1MJ5@A@G229S	0.5	G	229	S	1MJ5	Haloalkane dehalogenase	0.65	0.85	0.2	0.47	0.82	0.35	1.62	1.24	-0.38	49	120	71	0.54	0.51	-0.03	0	0	0	0	1.67	1.67	5.97	5.68	-0.29	0.48	-0.18	-0.66	0.36	0.22	-0.14	3.4	9.47	6.07	75	105	30	3.5	18.3	14.8	0	0	0	-1.83
1MJ5@A@G229T	0	G	229	T	1MJ5	Haloalkane dehalogenase	0.65	1.23	0.58	0.47	0.76	0.29	1.62	1.07	-0.55	49	97	48	0.54	0.44	-0.1	0	0	0	0	1.66	1.66	5.97	5.64	-0.33	0.48	-0.05	-0.53	0.36	0.23	-0.13	3.4	15.77	12.37	75	119	44	3.5	28.5	25	0	1	1	-1.83
1MJ5@A@K6E	0	K	6	E	1MJ5	Haloalkane dehalogenase	0.83	0.72	-0.11	1.11	1.35	0.24	1	0.86	-0.14	56	102	46	0.47	0.5	0.03	0	0	0	49.5	49.9	0.4	9.59	3.22	-6.37	-1.5	-0.74	0.76	0.03	0.18	0.15	15.71	13.57	-2.14	146	147	1	61.5	40.2	-21.3	0	0	0	-2.82
1MJ5@A@L3S	-0.5	L	3	S	1MJ5	Haloalkane dehalogenase	1.1	0.85	-0.25	1.32	0.82	-0.5	0.68	1.24	0.56	40	120	80	0.37	0.51	0.14	0	0	0	0.13	1.67	1.54	5.98	5.68	-0.3	1.06	-0.18	-1.24	0.45	0.22	-0.23	21.4	9.47	-11.93	131	105	-26	44.4	18.3	-26.1	1	0	-1	-0.13
1MJ5@A@P279A	-2	P	279	A	1MJ5	Haloalkane dehalogenase	0.44	0.75	0.31	0.5	1.39	0.89	1.72	0.8	-0.92	56	100	44	0.51	0.36	-0.15	0	0	0	1.58	0	-1.58	6.3	6.11	-0.19	0.12	0.62	0.5	0.18	0.38	0.2	17.43	11.5	-5.93	115	89	-26	30.7	13.7	-17	0	0	0	-1.34
1MJ5@A@Q275P	-2	Q	275	P	1MJ5	Haloalkane dehalogenase	0.76	0.44	-0.32	1.29	0.5	-0.79	0.89	1.72	0.83	93	56	-37	0.49	0.51	0.02	0	0	0	3.53	1.58	-1.95	5.65	6.3	0.65	-0.85	0.12	0.97	0.07	0.18	0.11	14.45	17.43	2.98	146	115	-31	42.7	30.7	-12	0	0	0	-2.05
1MJ5@A@Q35I	-0.5	Q	35	I	1MJ5	Haloalkane dehalogenase	0.76	1.71	0.95	1.29	1.04	-0.25	0.89	0.59	-0.3	93	96	3	0.49	0.46	-0.03	0	0	0	3.53	0.13	-3.4	5.65	5.94	0.29	-0.85	1.38	2.23	0.07	0.6	0.53	14.45	21.4	6.95	146	131	-15	42.7	44.4	1.7	0	1	1	-2.05
1MJ5@A@Q35L	-2.5	Q	35	L	1MJ5	Haloalkane dehalogenase	0.76	1.1	0.34	1.29	1.32	0.03	0.89	0.68	-0.21	93	40	-53	0.49	0.37	-0.12	0	0	0	3.53	0.13	-3.4	5.65	5.98	0.33	-0.85	1.06	1.91	0.07	0.45	0.38	14.45	21.4	6.95	146	131	-15	42.7	44.4	1.7	0	1	1	-2.05
1MJ5@A@Q35V	-2.5	Q	35	V	1MJ5	Haloalkane dehalogenase	0.76	1.86	1.1	1.29	0.89	-0.4	0.89	0.64	-0.25	93	74	-19	0.49	0.39	-0.1	0	0	0	3.53	0.13	-3.4	5.65	5.96	0.31	-0.85	1.08	1.93	0.07	0.54	0.47	14.45	21.57	7.12	146	117	-29	42.7	34.1	-8.6	0	1	1	-2.05
1MJ5@A@R101H	0	R	101	H	1MJ5	Haloalkane dehalogenase	0.91	0.99	0.08	1.17	0.92	-0.25	0.91	1.07	0.16	65	66	1	0.53	0.32	-0.21	0	1	1	52	51.6	-0.4	11.15	7.47	-3.68	-2.53	-0.4	2.13	0.01	0.17	0.16	14.28	13.69	-0.59	174	155	-19	77.3	45.1	-32.2	0	0	0	-2.84
1MJ5@A@R20L	-1	R	20	L	1MJ5	Haloalkane dehalogenase	0.91	1.1	0.19	1.17	1.32	0.15	0.91	0.68	-0.23	65	40	-25	0.53	0.37	-0.16	0	0	0	52	0.13	-51.87	11.15	5.98	-5.17	-2.53	1.06	3.59	0.01	0.45	0.44	14.28	21.4	7.12	174	131	-43	77.3	44.4	-32.9	0	1	1	-2.84
1MJ5@A@R225L	0	R	225	L	1MJ5	Haloalkane dehalogenase	0.91	1.1	0.19	1.17	1.32	0.15	0.91	0.68	-0.23	65	40	-25	0.53	0.37	-0.16	0	0	0	52	0.13	-51.87	11.15	5.98	-5.17	-2.53	1.06	3.59	0.01	0.45	0.44	14.28	21.4	7.12	174	131	-43	77.3	44.4	-32.9	0	1	1	-2.84
1MJ5@A@R254L	-2	R	254	L	1MJ5	Haloalkane dehalogenase	0.91	1.1	0.19	1.17	1.32	0.15	0.91	0.68	-0.23	65	40	-25	0.53	0.37	-0.16	0	0	0	52	0.13	-51.87	11.15	5.98	-5.17	-2.53	1.06	3.59	0.01	0.45	0.44	14.28	21.4	7.12	174	131	-43	77.3	44.4	-32.9	0	1	1	-2.84
1MJ5@A@R86L	-2	R	86	L	1MJ5	Haloalkane dehalogenase	0.91	1.1	0.19	1.17	1.32	0.15	0.91	0.68	-0.23	65	40	-25	0.53	0.37	-0.16	0	0	0	52	0.13	-51.87	11.15	5.98	-5.17	-2.53	1.06	3.59	0.01	0.45	0.44	14.28	21.4	7.12	174	131	-43	77.3	44.4	-32.9	0	1	1	-2.84
1MJ5@A@S183D	-1.5	S	183	D	1MJ5	Haloalkane dehalogenase	0.85	0.55	-0.3	0.82	0.89	0.07	1.24	1.33	0.09	120	106	-14	0.51	0.51	0	0	0	0	1.67	49.7	48.03	5.68	2.77	-2.91	-0.18	-0.9	-0.72	0.22	0.15	-0.07	9.47	11.68	2.21	105	133	28	18.3	30	11.7	0	0	0	-1.87
1MJ5@A@S41Q	-2	S	41	Q	1MJ5	Haloalkane dehalogenase	0.85	0.76	-0.09	0.82	1.29	0.47	1.24	0.89	-0.35	120	93	-27	0.51	0.49	-0.02	0	0	0	1.67	3.53	1.86	5.68	5.65	-0.03	-0.18	-0.85	-0.67	0.22	0.07	-0.15	9.47	14.45	4.98	105	146	41	18.3	42.7	24.4	0	0	0	-1.87
1MJ5@A@S42A	-1.5	S	42	A	1MJ5	Haloalkane dehalogenase	0.85	0.75	-0.1	0.82	1.39	0.57	1.24	0.8	-0.44	120	100	-20	0.51	0.36	-0.15	0	0	0	1.67	0	-1.67	5.68	6.11	0.43	-0.18	0.62	0.8	0.22	0.38	0.16	9.47	11.5	2.03	105	89	-16	18.3	13.7	-4.6	0	0	0	-1.87
1MJ5@A@T264H	0	T	264	H	1MJ5	Haloalkane dehalogenase	1.23	0.99	-0.24	0.76	0.92	0.16	1.07	1.07	0	97	66	-31	0.44	0.32	-0.12	0	1	1	1.66	51.6	49.94	5.64	7.47	1.83	-0.05	-0.4	-0.35	0.23	0.17	-0.06	15.77	13.69	-2.08	119	155	36	28.5	45.1	16.6	1	0	-1	-1.57
1MJ5@A@T264L	0.5	T	264	L	1MJ5	Haloalkane dehalogenase	1.23	1.1	-0.13	0.76	1.32	0.56	1.07	0.68	-0.39	97	40	-57	0.44	0.37	-0.07	0	0	0	1.66	0.13	-1.53	5.64	5.98	0.34	-0.05	1.06	1.11	0.23	0.45	0.22	15.77	21.4	5.63	119	131	12	28.5	44.4	15.9	1	1	0	-1.57
1MJ5@A@T264Q	0	T	264	Q	1MJ5	Haloalkane dehalogenase	1.23	0.76	-0.47	0.76	1.29	0.53	1.07	0.89	-0.18	97	93	-4	0.44	0.49	0.05	0	0	0	1.66	3.53	1.87	5.64	5.65	0.01	-0.05	-0.85	-0.8	0.23	0.07	-0.16	15.77	14.45	-1.32	119	146	27	28.5	42.7	14.2	1	0	-1	-1.57
1MJ5@A@V103I	0	V	103	I	1MJ5	Haloalkane dehalogenase	1.86	1.71	-0.15	0.89	1.04	0.15	0.64	0.59	-0.05	74	96	22	0.39	0.46	0.07	0	0	0	0.13	0.13	0	5.96	5.94	-0.02	1.08	1.38	0.3	0.54	0.6	0.06	21.57	21.4	-0.17	117	131	14	34.1	44.4	10.3	1	1	0	-0.61
1MJ5@A@V105I	-1	V	105	I	1MJ5	Haloalkane dehalogenase	1.86	1.71	-0.15	0.89	1.04	0.15	0.64	0.59	-0.05	74	96	22	0.39	0.46	0.07	0	0	0	0.13	0.13	0	5.96	5.94	-0.02	1.08	1.38	0.3	0.54	0.6	0.06	21.57	21.4	-0.17	117	131	14	34.1	44.4	10.3	1	1	0	-0.61
1MJ5@A@V106L	-0.5	V	106	L	1MJ5	Haloalkane dehalogenase	1.86	1.1	-0.76	0.89	1.32	0.43	0.64	0.68	0.04	74	40	-34	0.39	0.37	-0.02	0	0	0	0.13	0.13	0	5.96	5.98	0.02	1.08	1.06	-0.02	0.54	0.45	-0.09	21.57	21.4	-0.17	117	131	14	34.1	44.4	10.3	1	1	0	-0.61
1MJC@A@S52W	-3	S	52	W	1MJC	Cold Schock Protein	0.85	1.3	0.45	0.82	1.06	0.24	1.24	0.79	-0.45	120	18	-102	0.51	0.31	-0.2	0	1	1	1.67	2.1	0.43	5.68	5.89	0.21	-0.18	0.81	0.99	0.22	0.27	0.05	9.47	21.67	12.2	105	204	99	18.3	74.8	56.5	0	0	0	-1.87
1MJC@A@T68W	4	T	68	W	1MJC	Cold Schock Protein	1.23	1.3	0.07	0.76	1.06	0.3	1.07	0.79	-0.28	97	18	-79	0.44	0.31	-0.13	0	1	1	1.66	2.1	0.44	5.64	5.89	0.25	-0.05	0.81	0.86	0.23	0.27	0.04	15.77	21.67	5.9	119	204	85	28.5	74.8	46.3	1	0	-1	-1.57
1MJC@A@Y42W	4	Y	42	W	1MJC	Cold Schock Protein	1.5	1.3	-0.2	0.95	1.06	0.11	0.78	0.79	0.01	41	18	-23	0.42	0.31	-0.11	1	1	0	1.61	2.1	0.49	5.66	5.89	0.23	0.26	0.81	0.55	0.15	0.27	0.12	18.03	21.67	3.64	181	204	23	59.1	74.8	15.7	0	0	0	-0.87
1OLR@A@C175G	1.3	C	175	G	1OLR	Endoglucanase Cel12A	1.31	0.65	-0.66	0.74	0.47	-0.27	1.05	1.62	0.57	20	49	29	0.35	0.54	0.19	0	0	0	1.48	0	-1.48	5.07	5.97	0.9	0.29	0.48	0.19	0.5	0.36	-0.14	13.46	3.4	-10.06	121	75	-46	25	3.5	-21.5	0	0	0	-0.29
1OLR@A@C175S	0.2	C	175	S	1OLR	Endoglucanase Cel12A	1.31	0.85	-0.46	0.74	0.82	0.08	1.05	1.24	0.19	20	120	100	0.35	0.51	0.16	0	0	0	1.48	1.67	0.19	5.07	5.68	0.61	0.29	-0.18	-0.47	0.5	0.22	-0.28	13.46	9.47	-3.99	121	105	-16	25	18.3	-6.7	0	0	0	-0.29
1OLR@A@C206P	-9.1	C	206	P	1OLR	Endoglucanase Cel12A	1.31	0.44	-0.87	0.74	0.5	-0.24	1.05	1.72	0.67	20	56	36	0.35	0.51	0.16	0	0	0	1.48	1.58	0.1	5.07	6.3	1.23	0.29	0.12	-0.17	0.5	0.18	-0.32	13.46	17.43	3.97	121	115	-6	25	30.7	5.7	0	0	0	-0.29
1OLR@A@C206S	-5.4	C	206	S	1OLR	Endoglucanase Cel12A	1.31	0.85	-0.46	0.74	0.82	0.08	1.05	1.24	0.19	20	120	100	0.35	0.51	0.16	0	0	0	1.48	1.67	0.19	5.07	5.68	0.61	0.29	-0.18	-0.47	0.5	0.22	-0.28	13.46	9.47	-3.99	121	105	-16	25	18.3	-6.7	0	0	0	-0.29
1OLR@A@C216S	-5.5	C	216	S	1OLR	Endoglucanase Cel12A	1.31	0.85	-0.46	0.74	0.82	0.08	1.05	1.24	0.19	20	120	100	0.35	0.51	0.16	0	0	0	1.48	1.67	0.19	5.07	5.68	0.61	0.29	-0.18	-0.47	0.5	0.22	-0.28	13.46	9.47	-3.99	121	105	-16	25	18.3	-6.7	0	0	0	-0.29
1OLR@A@C216V	0.8	C	216	V	1OLR	Endoglucanase Cel12A	1.31	1.86	0.55	0.74	0.89	0.15	1.05	0.64	-0.41	20	74	54	0.35	0.39	0.04	0	0	0	1.48	0.13	-1.35	5.07	5.96	0.89	0.29	1.08	0.79	0.5	0.54	0.04	13.46	21.57	8.11	121	117	-4	25	34.1	9.1	0	1	1	-0.29
1ONC@A@F28A	-10.4	F	28	A	1ONC	Onconase	1.43	0.75	-0.68	1.01	1.39	0.38	0.76	0.8	0.04	41	100	59	0.31	0.36	0.05	1	0	-1	0.35	0	-0.35	5.48	6.11	0.63	1.19	0.62	-0.57	0.5	0.38	-0.12	19.8	11.5	-8.3	165	89	-76	56.1	13.7	-42.4	0	0	0	-0.04
1ONC@A@F28T	-11.1	F	28	T	1ONC	Onconase	1.43	1.23	-0.2	1.01	0.76	-0.25	0.76	1.07	0.31	41	97	56	0.31	0.44	0.13	1	0	-1	0.35	1.66	1.31	5.48	5.64	0.16	1.19	-0.05	-1.24	0.5	0.23	-0.27	19.8	15.77	-4.03	165	119	-46	56.1	28.5	-27.6	0	1	1	-0.04
1ONC@A@F36Y	-9.3	F	36	Y	1ONC	Onconase	1.43	1.5	0.07	1.01	0.95	-0.06	0.76	0.78	0.02	41	41	0	0.31	0.42	0.11	1	1	0	0.35	1.61	1.26	5.48	5.66	0.18	1.19	0.26	-0.93	0.5	0.15	-0.35	19.8	18.03	-1.77	165	181	16	56.1	59.1	3	0	0	0	-0.04
1ONC@A@M23L	-5.8	M	23	L	1ONC	Onconase	0.99	1.1	0.11	1.21	1.32	0.11	0.83	0.68	-0.15	94	40	-54	0.3	0.37	0.07	0	0	0	1.43	0.13	-1.3	5.74	5.98	0.24	0.64	1.06	0.42	0.4	0.45	0.05	16.25	21.4	5.15	149	131	-18	45	44.4	-0.6	0	1	1	0.6
1PGA@A@A23P	-1.4	A	23	P	1PGA	Protein G	0.75	0.44	-0.31	1.39	0.5	-0.89	0.8	1.72	0.92	100	56	-44	0.36	0.51	0.15	0	0	0	0	1.58	1.58	6.11	6.3	0.19	0.62	0.12	-0.5	0.38	0.18	-0.2	11.5	17.43	5.93	89	115	26	13.7	30.7	17	0	0	0	-1.52
1PGA@A@A24P	-4.6	A	24	P	1PGA	Protein G	0.75	0.44	-0.31	1.39	0.5	-0.89	0.8	1.72	0.92	100	56	-44	0.36	0.51	0.15	0	0	0	0	1.58	1.58	6.11	6.3	0.19	0.62	0.12	-0.5	0.38	0.18	-0.2	11.5	17.43	5.93	89	115	26	13.7	30.7	17	0	0	0	-1.52
1PGA@A@A48P	-6.8	A	48	P	1PGA	Protein G	0.75	0.44	-0.31	1.39	0.5	-0.89	0.8	1.72	0.92	100	56	-44	0.36	0.51	0.15	0	0	0	0	1.58	1.58	6.11	6.3	0.19	0.62	0.12	-0.5	0.38	0.18	-0.2	11.5	17.43	5.93	89	115	26	13.7	30.7	17	0	0	0	-1.52
1PGA@A@G9P	-17	G	9	P	1PGA	Protein G	0.65	0.44	-0.21	0.47	0.5	0.03	1.62	1.72	0.1	49	56	7	0.54	0.51	-0.03	0	0	0	0	1.58	1.58	5.97	6.3	0.33	0.48	0.12	-0.36	0.36	0.18	-0.18	3.4	17.43	14.03	75	115	40	3.5	30.7	27.2	0	0	0	-1.83
1PGA@A@I6N	-13.2	I	6	N	1PGA	Protein G	1.71	0.63	-1.08	1.04	0.77	-0.27	0.59	1.39	0.8	96	134	38	0.46	0.46	0	0	0	0	0.13	3.38	3.25	5.94	5.41	-0.53	1.38	-0.78	-2.16	0.6	0.12	-0.48	21.4	12.82	-8.58	131	132	1	44.4	32.7	-11.7	1	0	-1	-0.03
1PGA@A@I6T	-13.6	I	6	T	1PGA	Protein G	1.71	1.23	-0.48	1.04	0.76	-0.28	0.59	1.07	0.48	96	97	1	0.46	0.44	-0.02	0	0	0	0.13	1.66	1.53	5.94	5.64	-0.3	1.38	-0.05	-1.43	0.6	0.23	-0.37	21.4	15.77	-5.63	131	119	-12	44.4	28.5	-15.9	1	1	0	-0.03
1PGA@A@K10P	-8.4	K	10	P	1PGA	Protein G	0.83	0.44	-0.39	1.11	0.5	-0.61	1	1.72	0.72	56	56	0	0.47	0.51	0.04	0	0	0	49.5	1.58	-47.92	9.59	6.3	-3.29	-1.5	0.12	1.62	0.03	0.18	0.15	15.71	17.43	1.72	146	115	-31	61.5	30.7	-30.8	0	0	0	-2.82
1PGA@A@T2P	-6.6	T	2	P	1PGA	Protein G	1.23	0.44	-0.79	0.76	0.5	-0.26	1.07	1.72	0.65	97	56	-41	0.44	0.51	0.07	0	0	0	1.66	1.58	-0.08	5.64	6.3	0.66	-0.05	0.12	0.17	0.23	0.18	-0.05	15.77	17.43	1.66	119	115	-4	28.5	30.7	2.2	1	0	-1	-1.57
1PGA@A@T53F	1.9	T	53	F	1PGA	Protein G	1.23	1.43	0.2	0.76	1.01	0.25	1.07	0.76	-0.31	97	41	-56	0.44	0.31	-0.13	0	1	1	1.66	0.35	-1.31	5.64	5.48	-0.16	-0.05	1.19	1.24	0.23	0.5	0.27	15.77	19.8	4.03	119	165	46	28.5	56.1	27.6	1	0	-1	-1.57
1PGA@A@T53I	1.3	T	53	I	1PGA	Protein G	1.23	1.71	0.48	0.76	1.04	0.28	1.07	0.59	-0.48	97	96	-1	0.44	0.46	0.02	0	0	0	1.66	0.13	-1.53	5.64	5.94	0.3	-0.05	1.38	1.43	0.23	0.6	0.37	15.77	21.4	5.63	119	131	12	28.5	44.4	15.9	1	1	0	-1.57
1PGA@A@T53V	-1.6	T	53	V	1PGA	Protein G	1.23	1.86	0.63	0.76	0.89	0.13	1.07	0.64	-0.43	97	74	-23	0.44	0.39	-0.05	0	0	0	1.66	0.13	-1.53	5.64	5.96	0.32	-0.05	1.08	1.13	0.23	0.54	0.31	15.77	21.57	5.8	119	117	-2	28.5	34.1	5.6	1	1	0	-1.57
1PGA@A@T53Y	3.4	T	53	Y	1PGA	Protein G	1.23	1.5	0.27	0.76	0.95	0.19	1.07	0.78	-0.29	97	41	-56	0.44	0.42	-0.02	0	1	1	1.66	1.61	-0.05	5.64	5.66	0.02	-0.05	0.26	0.31	0.23	0.15	-0.08	15.77	18.03	2.26	119	181	62	28.5	59.1	30.6	1	0	-1	-1.57
1PGA@A@V21P	6.2	V	21	P	1PGA	Protein G	1.86	0.44	-1.42	0.89	0.5	-0.39	0.64	1.72	1.08	74	56	-18	0.39	0.51	0.12	0	0	0	0.13	1.58	1.45	5.96	6.3	0.34	1.08	0.12	-0.96	0.54	0.18	-0.36	21.57	17.43	-4.14	117	115	-2	34.1	30.7	-3.4	1	0	-1	-0.61
1POH@A@K49A	6.6	K	49	A	1POH	HPr	0.83	0.75	-0.08	1.11	1.39	0.28	1	0.8	-0.2	56	100	44	0.47	0.36	-0.11	0	0	0	49.5	0	-49.5	9.59	6.11	-3.48	-1.5	0.62	2.12	0.03	0.38	0.35	15.71	11.5	-4.21	146	89	-57	61.5	13.7	-47.8	0	0	0	-2.82
1POH@A@K49D	7.4	K	49	D	1POH	HPr	0.83	0.55	-0.28	1.11	0.89	-0.22	1	1.33	0.33	56	106	50	0.47	0.51	0.04	0	0	0	49.5	49.7	0.2	9.59	2.77	-6.82	-1.5	-0.9	0.6	0.03	0.15	0.12	15.71	11.68	-4.03	146	133	-13	61.5	30	-31.5	0	0	0	-2.82
1POH@A@K49E	8.7	K	49	E	1POH	HPr	0.83	0.72	-0.11	1.11	1.35	0.24	1	0.86	-0.14	56	102	46	0.47	0.5	0.03	0	0	0	49.5	49.9	0.4	9.59	3.22	-6.37	-1.5	-0.74	0.76	0.03	0.18	0.15	15.71	13.57	-2.14	146	147	1	61.5	40.2	-21.3	0	0	0	-2.82
1POH@A@K49G	5	K	49	G	1POH	HPr	0.83	0.65	-0.18	1.11	0.47	-0.64	1	1.62	0.62	56	49	-7	0.47	0.54	0.07	0	0	0	49.5	0	-49.5	9.59	5.97	-3.62	-1.5	0.48	1.98	0.03	0.36	0.33	15.71	3.4	-12.31	146	75	-71	61.5	3.5	-58	0	0	0	-2.82
1POH@A@K49M	4.3	K	49	M	1POH	HPr	0.83	0.99	0.16	1.11	1.21	0.1	1	0.83	-0.17	56	94	38	0.47	0.3	-0.17	0	0	0	49.5	1.43	-48.07	9.59	5.74	-3.85	-1.5	0.64	2.14	0.03	0.4	0.37	15.71	16.25	0.54	146	149	3	61.5	45	-16.5	0	0	0	-2.82
1POH@A@K49N	1.7	K	49	N	1POH	HPr	0.83	0.63	-0.2	1.11	0.77	-0.34	1	1.39	0.39	56	134	78	0.47	0.46	-0.01	0	0	0	49.5	3.38	-46.12	9.59	5.41	-4.18	-1.5	-0.78	0.72	0.03	0.12	0.09	15.71	12.82	-2.89	146	132	-14	61.5	32.7	-28.8	0	0	0	-2.82
1POH@A@K49Q	6.4	K	49	Q	1POH	HPr	0.83	0.76	-0.07	1.11	1.29	0.18	1	0.89	-0.11	56	93	37	0.47	0.49	0.02	0	0	0	49.5	3.53	-45.97	9.59	5.65	-3.94	-1.5	-0.85	0.65	0.03	0.07	0.04	15.71	14.45	-1.26	146	146	0	61.5	42.7	-18.8	0	0	0	-2.82
1POH@A@K49R	-1.1	K	49	R	1POH	HPr	0.83	0.91	0.08	1.11	1.17	0.06	1	0.91	-0.09	56	65	9	0.47	0.53	0.06	0	0	0	49.5	52	2.5	9.59	11.15	1.56	-1.5	-2.53	-1.03	0.03	0.01	-0.02	15.71	14.28	-1.43	146	174	28	61.5	77.3	15.8	0	0	0	-2.82
1POH@A@K49S	5	K	49	S	1POH	HPr	0.83	0.85	0.02	1.11	0.82	-0.29	1	1.24	0.24	56	120	64	0.47	0.51	0.04	0	0	0	49.5	1.67	-47.83	9.59	5.68	-3.91	-1.5	-0.18	1.32	0.03	0.22	0.19	15.71	9.47	-6.24	146	105	-41	61.5	18.3	-43.2	0	0	0	-2.82
1QLP@A@K331F	6	K	331	F	1QLP	Alpha-1 Antitrypsin	0.83	1.43	0.6	1.11	1.01	-0.1	1	0.76	-0.24	56	41	-15	0.47	0.31	-0.16	0	1	1	49.5	0.35	-49.15	9.59	5.48	-4.11	-1.5	1.19	2.69	0.03	0.5	0.47	15.71	19.8	4.09	146	165	19	61.5	56.1	-5.4	0	0	0	-2.82
1QLP@A@K331I	3	K	331	I	1QLP	Alpha-1 Antitrypsin	0.83	1.71	0.88	1.11	1.04	-0.07	1	0.59	-0.41	56	96	40	0.47	0.46	-0.01	0	0	0	49.5	0.13	-49.37	9.59	5.94	-3.65	-1.5	1.38	2.88	0.03	0.6	0.57	15.71	21.4	5.69	146	131	-15	61.5	44.4	-17.1	0	1	1	-2.82
1QLP@A@K331T	-1	K	331	T	1QLP	Alpha-1 Antitrypsin	0.83	1.23	0.4	1.11	0.76	-0.35	1	1.07	0.07	56	97	41	0.47	0.44	-0.03	0	0	0	49.5	1.66	-47.84	9.59	5.64	-3.95	-1.5	-0.05	1.45	0.03	0.23	0.2	15.71	15.77	0.06	146	119	-27	61.5	28.5	-33	0	1	1	-2.82
1QLP@A@K331V	4	K	331	V	1QLP	Alpha-1 Antitrypsin	0.83	1.86	1.03	1.11	0.89	-0.22	1	0.64	-0.36	56	74	18	0.47	0.39	-0.08	0	0	0	49.5	0.13	-49.37	9.59	5.96	-3.63	-1.5	1.08	2.58	0.03	0.54	0.51	15.71	21.57	5.86	146	117	-29	61.5	34.1	-27.4	0	1	1	-2.82
1QLP@A@S330R	-6	S	330	R	1QLP	Alpha-1 Antitrypsin	0.85	0.91	0.06	0.82	1.17	0.35	1.24	0.91	-0.33	120	65	-55	0.51	0.53	0.02	0	0	0	1.67	52	50.33	5.68	11.15	5.47	-0.18	-2.53	-2.35	0.22	0.01	-0.21	9.47	14.28	4.81	105	174	69	18.3	77.3	59	0	0	0	-1.87
1QLP@A@W194F	-0.5	W	194	F	1QLP	Alpha-1 Antitrypsin	1.3	1.43	0.13	1.06	1.01	-0.05	0.79	0.76	-0.03	18	41	23	0.31	0.31	0	1	1	0	2.1	0.35	-1.75	5.89	5.48	-0.41	0.81	1.19	0.38	0.27	0.5	0.23	21.67	19.8	-1.87	204	165	-39	74.8	56.1	-18.7	0	0	0	0.42
1QLP@A@W238F	-1.7	W	238	F	1QLP	Alpha-1 Antitrypsin	1.3	1.43	0.13	1.06	1.01	-0.05	0.79	0.76	-0.03	18	41	23	0.31	0.31	0	1	1	0	2.1	0.35	-1.75	5.89	5.48	-0.41	0.81	1.19	0.38	0.27	0.5	0.23	21.67	19.8	-1.87	204	165	-39	74.8	56.1	-18.7	0	0	0	0.42
1QLP@A@Y160A	-5	Y	160	A	1QLP	Alpha-1 Antitrypsin	1.5	0.75	-0.75	0.95	1.39	0.44	0.78	0.8	0.02	41	100	59	0.42	0.36	-0.06	1	0	-1	1.61	0	-1.61	5.66	6.11	0.45	0.26	0.62	0.36	0.15	0.38	0.23	18.03	11.5	-6.53	181	89	-92	59.1	13.7	-45.4	0	0	0	-0.87
1QLP@A@Y160W	6	Y	160	W	1QLP	Alpha-1 Antitrypsin	1.5	1.3	-0.2	0.95	1.06	0.11	0.78	0.79	0.01	41	18	-23	0.42	0.31	-0.11	1	1	0	1.61	2.1	0.49	5.66	5.89	0.23	0.26	0.81	0.55	0.15	0.27	0.12	18.03	21.67	3.64	181	204	23	59.1	74.8	15.7	0	0	0	-0.87
1RBP@A@R139Q	-12.4	R	139	Q	1RBP	Retinol Binding Protein	0.91	0.76	-0.15	1.17	1.29	0.12	0.91	0.89	-0.02	65	93	28	0.53	0.49	-0.04	0	0	0	52	3.53	-48.47	11.15	5.65	-5.5	-2.53	-0.85	1.68	0.01	0.07	0.06	14.28	14.45	0.17	174	146	-28	77.3	42.7	-34.6	0	0	0	-2.84
1RBP@A@W105F	-2.2	W	105	F	1RBP	Retinol Binding Protein	1.3	1.43	0.13	1.06	1.01	-0.05	0.79	0.76	-0.03	18	41	23	0.31	0.31	0	1	1	0	2.1	0.35	-1.75	5.89	5.48	-0.41	0.81	1.19	0.38	0.27	0.5	0.23	21.67	19.8	-1.87	204	165	-39	74.8	56.1	-18.7	0	0	0	0.42
1RBP@A@W24F	-12	W	24	F	1RBP	Retinol Binding Protein	1.3	1.43	0.13	1.06	1.01	-0.05	0.79	0.76	-0.03	18	41	23	0.31	0.31	0	1	1	0	2.1	0.35	-1.75	5.89	5.48	-0.41	0.81	1.19	0.38	0.27	0.5	0.23	21.67	19.8	-1.87	204	165	-39	74.8	56.1	-18.7	0	0	0	0.42
1RBP@A@W24L	-12.3	W	24	L	1RBP	Retinol Binding Protein	1.3	1.1	-0.2	1.06	1.32	0.26	0.79	0.68	-0.11	18	40	22	0.31	0.37	0.06	1	0	-1	2.1	0.13	-1.97	5.89	5.98	0.09	0.81	1.06	0.25	0.27	0.45	0.18	21.67	21.4	-0.27	204	131	-73	74.8	44.4	-30.4	0	1	1	0.42
1RBP@A@W24Y	-11	W	24	Y	1RBP	Retinol Binding Protein	1.3	1.5	0.2	1.06	0.95	-0.11	0.79	0.78	-0.01	18	41	23	0.31	0.42	0.11	1	1	0	2.1	1.61	-0.49	5.89	5.66	-0.23	0.81	0.26	-0.55	0.27	0.15	-0.12	21.67	18.03	-3.64	204	181	-23	74.8	59.1	-15.7	0	0	0	0.42
1RBP@A@W91H	-0.5	W	91	H	1RBP	Retinol Binding Protein	1.3	0.99	-0.31	1.06	0.92	-0.14	0.79	1.07	0.28	18	66	48	0.31	0.32	0.01	1	1	0	2.1	51.6	49.5	5.89	7.47	1.58	0.81	-0.4	-1.21	0.27	0.17	-0.1	21.67	13.69	-7.98	204	155	-49	74.8	45.1	-29.7	0	0	0	0.42
1RN1@A@D49A	1.7	D	49	A	1RN1	Ribonuclease T1 (pseudoWT)	0.55	0.75	0.2	0.89	1.39	0.5	1.33	0.8	-0.53	106	100	-6	0.51	0.36	-0.15	0	0	0	49.7	0	-49.7	2.77	6.11	3.34	-0.9	0.62	1.52	0.15	0.38	0.23	11.68	11.5	-0.18	133	89	-44	30	13.7	-16.3	0	0	0	-2.6
1RN1@A@D49F	0.4	D	49	F	1RN1	Ribonuclease T1 (pseudoWT)	0.55	1.43	0.88	0.89	1.01	0.12	1.33	0.76	-0.57	106	41	-65	0.51	0.31	-0.2	0	1	1	49.7	0.35	-49.35	2.77	5.48	2.71	-0.9	1.19	2.09	0.15	0.5	0.35	11.68	19.8	8.12	133	165	32	30	56.1	26.1	0	0	0	-2.6
1RN1@A@D49H	3.4	D	49	H	1RN1	Ribonuclease T1 (pseudoWT)	0.55	0.99	0.44	0.89	0.92	0.03	1.33	1.07	-0.26	106	66	-40	0.51	0.32	-0.19	0	1	1	49.7	51.6	1.9	2.77	7.47	4.7	-0.9	-0.4	0.5	0.15	0.17	0.02	11.68	13.69	2.01	133	155	22	30	45.1	15.1	0	0	0	-2.6
1RN1@A@D49W	-1.1	D	49	W	1RN1	Ribonuclease T1 (pseudoWT)	0.55	1.3	0.75	0.89	1.06	0.17	1.33	0.79	-0.54	106	18	-88	0.51	0.31	-0.2	0	1	1	49.7	2.1	-47.6	2.77	5.89	3.12	-0.9	0.81	1.71	0.15	0.27	0.12	11.68	21.67	9.99	133	204	71	30	74.8	44.8	0	0	0	-2.6
1RN1@A@D49Y	0.1	D	49	Y	1RN1	Ribonuclease T1 (pseudoWT)	0.55	1.5	0.95	0.89	0.95	0.06	1.33	0.78	-0.55	106	41	-65	0.51	0.42	-0.09	0	1	1	49.7	1.61	-48.09	2.77	5.66	2.89	-0.9	0.26	1.16	0.15	0.15	0	11.68	18.03	6.35	133	181	48	30	59.1	29.1	0	0	0	-2.6
1RN1@A@D76A	-15.2	D	76	A	1RN1	Ribonuclease T1 (pseudoWT)	0.55	0.75	0.2	0.89	1.39	0.5	1.33	0.8	-0.53	106	100	-6	0.51	0.36	-0.15	0	0	0	49.7	0	-49.7	2.77	6.11	3.34	-0.9	0.62	1.52	0.15	0.38	0.23	11.68	11.5	-0.18	133	89	-44	30	13.7	-16.3	0	0	0	-2.6
1RN1@A@D76N	-13.8	D	76	N	1RN1	Ribonuclease T1 (pseudoWT)	0.55	0.63	0.08	0.89	0.77	-0.12	1.33	1.39	0.06	106	134	28	0.51	0.46	-0.05	0	0	0	49.7	3.38	-46.32	2.77	5.41	2.64	-0.9	-0.78	0.12	0.15	0.12	-0.03	11.68	12.82	1.14	133	132	-1	30	32.7	2.7	0	0	0	-2.6
1RN1@A@D76S	-13.6	D	76	S	1RN1	Ribonuclease T1 (pseudoWT)	0.55	0.85	0.3	0.89	0.82	-0.07	1.33	1.24	-0.09	106	120	14	0.51	0.51	0	0	0	0	49.7	1.67	-48.03	2.77	5.68	2.91	-0.9	-0.18	0.72	0.15	0.22	0.07	11.68	9.47	-2.21	133	105	-28	30	18.3	-11.7	0	0	0	-2.6
1RN1@A@E58A	-2.3	E	58	A	1RN1	Ribonuclease T1 (pseudoWT)	0.72	0.75	0.03	1.35	1.39	0.04	0.86	0.8	-0.06	102	100	-2	0.5	0.36	-0.14	0	0	0	49.9	0	-49.9	3.22	6.11	2.89	-0.74	0.62	1.36	0.18	0.38	0.2	13.57	11.5	-2.07	147	89	-58	40.2	13.7	-26.5	0	0	0	-2.47
1RN1@A@H40T	-0.5	H	40	T	1RN1	Ribonuclease T1 (pseudoWT)	0.99	1.23	0.24	0.92	0.76	-0.16	1.07	1.07	0	66	97	31	0.32	0.44	0.12	1	0	-1	51.6	1.66	-49.94	7.47	5.64	-1.83	-0.4	-0.05	0.35	0.17	0.23	0.06	13.69	15.77	2.08	155	119	-36	45.1	28.5	-16.6	0	1	1	-1.7
1RN1@A@H92A	-1.3	H	92	A	1RN1	Ribonuclease T1 (pseudoWT)	0.99	0.75	-0.24	0.92	1.39	0.47	1.07	0.8	-0.27	66	100	34	0.32	0.36	0.04	1	0	-1	51.6	0	-51.6	7.47	6.11	-1.36	-0.4	0.62	1.02	0.17	0.38	0.21	13.69	11.5	-2.19	155	89	-66	45.1	13.7	-31.4	0	0	0	-1.7
1RN1@A@N44A	-5.2	N	44	A	1RN1	Ribonuclease T1 (pseudoWT)	0.63	0.75	0.12	0.77	1.39	0.62	1.39	0.8	-0.59	134	100	-34	0.46	0.36	-0.1	0	0	0	3.38	0	-3.38	5.41	6.11	0.7	-0.78	0.62	1.4	0.12	0.38	0.26	12.82	11.5	-1.32	132	89	-43	32.7	13.7	-19	0	0	0	-2.41
1RN1@A@N44D	-5.5	N	44	D	1RN1	Ribonuclease T1 (pseudoWT)	0.63	0.55	-0.08	0.77	0.89	0.12	1.39	1.33	-0.06	134	106	-28	0.46	0.51	0.05	0	0	0	3.38	49.7	46.32	5.41	2.77	-2.64	-0.78	-0.9	-0.12	0.12	0.15	0.03	12.82	11.68	-1.14	132	133	1	32.7	30	-2.7	0	0	0	-2.41
1RN1@A@N44S	-5	N	44	S	1RN1	Ribonuclease T1 (pseudoWT)	0.63	0.85	0.22	0.77	0.82	0.05	1.39	1.24	-0.15	134	120	-14	0.46	0.51	0.05	0	0	0	3.38	1.67	-1.71	5.41	5.68	0.27	-0.78	-0.18	0.6	0.12	0.22	0.1	12.82	9.47	-3.35	132	105	-27	32.7	18.3	-14.4	0	0	0	-2.41
1RN1@A@Q25K	3.4	Q	25	K	1RN1	Ribonuclease T1 (pseudoWT)	0.76	0.83	0.07	1.29	1.11	-0.18	0.89	1	0.11	93	56	-37	0.49	0.47	-0.02	0	0	0	3.53	49.5	45.97	5.65	9.59	3.94	-0.85	-1.5	-0.65	0.07	0.03	-0.04	14.45	15.71	1.26	146	146	0	42.7	61.5	18.8	0	0	0	-2.05
1RN1@A@V16A	-7.6	V	16	A	1RN1	Ribonuclease T1 (pseudoWT)	1.86	0.75	-1.11	0.89	1.39	0.5	0.64	0.8	0.16	74	100	26	0.39	0.36	-0.03	0	0	0	0.13	0	-0.13	5.96	6.11	0.15	1.08	0.62	-0.46	0.54	0.38	-0.16	21.57	11.5	-10.07	117	89	-28	34.1	13.7	-20.4	1	0	-1	-0.61
1RN1@A@V16C	-9.3	V	16	C	1RN1	Ribonuclease T1 (pseudoWT)	1.86	1.31	-0.55	0.89	0.74	-0.15	0.64	1.05	0.41	74	20	-54	0.39	0.35	-0.04	0	0	0	0.13	1.48	1.35	5.96	5.07	-0.89	1.08	0.29	-0.79	0.54	0.5	-0.04	21.57	13.46	-8.11	117	121	4	34.1	25	-9.1	1	0	-1	-0.61
1RN1@A@V16S	-15.1	V	16	S	1RN1	Ribonuclease T1 (pseudoWT)	1.86	0.85	-1.01	0.89	0.82	-0.07	0.64	1.24	0.6	74	120	46	0.39	0.51	0.12	0	0	0	0.13	1.67	1.54	5.96	5.68	-0.28	1.08	-0.18	-1.26	0.54	0.22	-0.32	21.57	9.47	-12.1	117	105	-12	34.1	18.3	-15.8	1	0	-1	-0.61
1RN1@A@V16T	-10.4	V	16	T	1RN1	Ribonuclease T1 (pseudoWT)	1.86	1.23	-0.63	0.89	0.76	-0.13	0.64	1.07	0.43	74	97	23	0.39	0.44	0.05	0	0	0	0.13	1.66	1.53	5.96	5.64	-0.32	1.08	-0.05	-1.13	0.54	0.23	-0.31	21.57	15.77	-5.8	117	119	2	34.1	28.5	-5.6	1	1	0	-0.61
1RN1@A@V78A	-7.9	V	78	A	1RN1	Ribonuclease T1 (pseudoWT)	1.86	0.75	-1.11	0.89	1.39	0.5	0.64	0.8	0.16	74	100	26	0.39	0.36	-0.03	0	0	0	0.13	0	-0.13	5.96	6.11	0.15	1.08	0.62	-0.46	0.54	0.38	-0.16	21.57	11.5	-10.07	117	89	-28	34.1	13.7	-20.4	1	0	-1	-0.61
1RN1@A@V78S	-16.6	V	78	S	1RN1	Ribonuclease T1 (pseudoWT)	1.86	0.85	-1.01	0.89	0.82	-0.07	0.64	1.24	0.6	74	120	46	0.39	0.51	0.12	0	0	0	0.13	1.67	1.54	5.96	5.68	-0.28	1.08	-0.18	-1.26	0.54	0.22	-0.32	21.57	9.47	-12.1	117	105	-12	34.1	18.3	-15.8	1	0	-1	-0.61
1RN1@A@V78T	-9.8	V	78	T	1RN1	Ribonuclease T1 (pseudoWT)	1.86	1.23	-0.63	0.89	0.76	-0.13	0.64	1.07	0.43	74	97	23	0.39	0.44	0.05	0	0	0	0.13	1.66	1.53	5.96	5.64	-0.32	1.08	-0.05	-1.13	0.54	0.23	-0.31	21.57	15.77	-5.8	117	119	2	34.1	28.5	-5.6	1	1	0	-0.61
1RN1@A@V89C	-4.9	V	89	C	1RN1	Ribonuclease T1 (pseudoWT)	1.86	1.31	-0.55	0.89	0.74	-0.15	0.64	1.05	0.41	74	20	-54	0.39	0.35	-0.04	0	0	0	0.13	1.48	1.35	5.96	5.07	-0.89	1.08	0.29	-0.79	0.54	0.5	-0.04	21.57	13.46	-8.11	117	121	4	34.1	25	-9.1	1	0	-1	-0.61
1RN1@A@V89T	-13.2	V	89	T	1RN1	Ribonuclease T1 (pseudoWT)	1.86	1.23	-0.63	0.89	0.76	-0.13	0.64	1.07	0.43	74	97	23	0.39	0.44	0.05	0	0	0	0.13	1.66	1.53	5.96	5.64	-0.32	1.08	-0.05	-1.13	0.54	0.23	-0.31	21.57	15.77	-5.8	117	119	2	34.1	28.5	-5.6	1	1	0	-0.61
1RN1@A@W59Y	-2.9	W	59	Y	1RN1	Ribonuclease T1 (pseudoWT)	1.3	1.5	0.2	1.06	0.95	-0.11	0.79	0.78	-0.01	18	41	23	0.31	0.42	0.11	1	1	0	2.1	1.61	-0.49	5.89	5.66	-0.23	0.81	0.26	-0.55	0.27	0.15	-0.12	21.67	18.03	-3.64	204	181	-23	74.8	59.1	-15.7	0	0	0	0.42
1RN1@A@Y24W	1.6	Y	24	W	1RN1	Ribonuclease T1 (pseudoWT)	1.5	1.3	-0.2	0.95	1.06	0.11	0.78	0.79	0.01	41	18	-23	0.42	0.31	-0.11	1	1	0	1.61	2.1	0.49	5.66	5.89	0.23	0.26	0.81	0.55	0.15	0.27	0.12	18.03	21.67	3.64	181	204	23	59.1	74.8	15.7	0	0	0	-0.87
1RN1@A@Y42W	-0.6	Y	42	W	1RN1	Ribonuclease T1 (pseudoWT)	1.5	1.3	-0.2	0.95	1.06	0.11	0.78	0.79	0.01	41	18	-23	0.42	0.31	-0.11	1	1	0	1.61	2.1	0.49	5.66	5.89	0.23	0.26	0.81	0.55	0.15	0.27	0.12	18.03	21.67	3.64	181	204	23	59.1	74.8	15.7	0	0	0	-0.87
1RN1@A@Y45W	-1.3	Y	45	W	1RN1	Ribonuclease T1 (pseudoWT)	1.5	1.3	-0.2	0.95	1.06	0.11	0.78	0.79	0.01	41	18	-23	0.42	0.31	-0.11	1	1	0	1.61	2.1	0.49	5.66	5.89	0.23	0.26	0.81	0.55	0.15	0.27	0.12	18.03	21.67	3.64	181	204	23	59.1	74.8	15.7	0	0	0	-0.87
1RRO@A@P21A	-3.2	P	21	A	1RRO	Oncomodulin (Parvalbumin beta)	0.44	0.75	0.31	0.5	1.39	0.89	1.72	0.8	-0.92	56	100	44	0.51	0.36	-0.15	0	0	0	1.58	0	-1.58	6.3	6.11	-0.19	0.12	0.62	0.5	0.18	0.38	0.2	17.43	11.5	-5.93	115	89	-26	30.7	13.7	-17	0	0	0	-1.34
1RRO@A@P26A	-3.2	P	26	A	1RRO	Oncomodulin (Parvalbumin beta)	0.44	0.75	0.31	0.5	1.39	0.89	1.72	0.8	-0.92	56	100	44	0.51	0.36	-0.15	0	0	0	1.58	0	-1.58	6.3	6.11	-0.19	0.12	0.62	0.5	0.18	0.38	0.2	17.43	11.5	-5.93	115	89	-26	30.7	13.7	-17	0	0	0	-1.34
1RTP@A@A21P	-8.5	A	21	P	1RTP	Parvalbumin (alpha)	0.75	0.44	-0.31	1.39	0.5	-0.89	0.8	1.72	0.92	100	56	-44	0.36	0.51	0.15	0	0	0	0	1.58	1.58	6.11	6.3	0.19	0.62	0.12	-0.5	0.38	0.18	-0.2	11.5	17.43	5.93	89	115	26	13.7	30.7	17	0	0	0	-1.52
1RTP@A@H26P	5.6	H	26	P	1RTP	Parvalbumin (alpha)	0.99	0.44	-0.55	0.92	0.5	-0.42	1.07	1.72	0.65	66	56	-10	0.32	0.51	0.19	1	0	-1	51.6	1.58	-50.02	7.47	6.3	-1.17	-0.4	0.12	0.52	0.17	0.18	0.01	13.69	17.43	3.74	155	115	-40	45.1	30.7	-14.4	0	0	0	-1.7
1RTP@A@K80S	-1.3	K	80	S	1RTP	Parvalbumin (alpha)	0.83	0.85	0.02	1.11	0.82	-0.29	1	1.24	0.24	56	120	64	0.47	0.51	0.04	0	0	0	49.5	1.67	-47.83	9.59	5.68	-3.91	-1.5	-0.18	1.32	0.03	0.22	0.19	15.71	9.47	-6.24	146	105	-41	61.5	18.3	-43.2	0	0	0	-2.82
1SHF@A@A122G	-12	A	122	G	1SHF	Fyn Tyrosine Kinase SH3	0.75	0.65	-0.1	1.39	0.47	-0.92	0.8	1.62	0.82	100	49	-51	0.36	0.54	0.18	0	0	0	0	0	0	6.11	5.97	-0.14	0.62	0.48	-0.14	0.38	0.36	-0.02	11.5	3.4	-8.1	89	75	-14	13.7	3.5	-10.2	0	0	0	-1.52
1SHF@A@A122V	-0.6	A	122	V	1SHF	Fyn Tyrosine Kinase SH3	0.75	1.86	1.11	1.39	0.89	-0.5	0.8	0.64	-0.16	100	74	-26	0.36	0.39	0.03	0	0	0	0	0.13	0.13	6.11	5.96	-0.15	0.62	1.08	0.46	0.38	0.54	0.16	11.5	21.57	10.07	89	117	28	13.7	34.1	20.4	0	1	1	-1.52
1SHF@A@A89G	-18.6	A	89	G	1SHF	Fyn Tyrosine Kinase SH3	0.75	0.65	-0.1	1.39	0.47	-0.92	0.8	1.62	0.82	100	49	-51	0.36	0.54	0.18	0	0	0	0	0	0	6.11	5.97	-0.14	0.62	0.48	-0.14	0.38	0.36	-0.02	11.5	3.4	-8.1	89	75	-14	13.7	3.5	-10.2	0	0	0	-1.52
1SHF@A@A89S	-12.6	A	89	S	1SHF	Fyn Tyrosine Kinase SH3	0.75	0.85	0.1	1.39	0.82	-0.57	0.8	1.24	0.44	100	120	20	0.36	0.51	0.15	0	0	0	0	1.67	1.67	6.11	5.68	-0.43	0.62	-0.18	-0.8	0.38	0.22	-0.16	11.5	9.47	-2.03	89	105	16	13.7	18.3	4.6	0	0	0	-1.52
1SHF@A@E107A	-7.6	E	107	A	1SHF	Fyn Tyrosine Kinase SH3	0.72	0.75	0.03	1.35	1.39	0.04	0.86	0.8	-0.06	102	100	-2	0.5	0.36	-0.14	0	0	0	49.9	0	-49.9	3.22	6.11	2.89	-0.74	0.62	1.36	0.18	0.38	0.2	13.57	11.5	-2.07	147	89	-58	40.2	13.7	-26.5	0	0	0	-2.47
1SHF@A@E107D	2.1	E	107	D	1SHF	Fyn Tyrosine Kinase SH3	0.72	0.55	-0.17	1.35	0.89	-0.46	0.86	1.33	0.47	102	106	4	0.5	0.51	0.01	0	0	0	49.9	49.7	-0.2	3.22	2.77	-0.45	-0.74	-0.9	-0.16	0.18	0.15	-0.03	13.57	11.68	-1.89	147	133	-14	40.2	30	-10.2	0	0	0	-2.47
1SHF@A@E107F	-13.5	E	107	F	1SHF	Fyn Tyrosine Kinase SH3	0.72	1.43	0.71	1.35	1.01	-0.34	0.86	0.76	-0.1	102	41	-61	0.5	0.31	-0.19	0	1	1	49.9	0.35	-49.55	3.22	5.48	2.26	-0.74	1.19	1.93	0.18	0.5	0.32	13.57	19.8	6.23	147	165	18	40.2	56.1	15.9	0	0	0	-2.47
1SHF@A@E107H	-6.5	E	107	H	1SHF	Fyn Tyrosine Kinase SH3	0.72	0.99	0.27	1.35	0.92	-0.43	0.86	1.07	0.21	102	66	-36	0.5	0.32	-0.18	0	1	1	49.9	51.6	1.7	3.22	7.47	4.25	-0.74	-0.4	0.34	0.18	0.17	-0.01	13.57	13.69	0.12	147	155	8	40.2	45.1	4.9	0	0	0	-2.47
1SHF@A@E107K	-6.6	E	107	K	1SHF	Fyn Tyrosine Kinase SH3	0.72	0.83	0.11	1.35	1.11	-0.24	0.86	1	0.14	102	56	-46	0.5	0.47	-0.03	0	0	0	49.9	49.5	-0.4	3.22	9.59	6.37	-0.74	-1.5	-0.76	0.18	0.03	-0.15	13.57	15.71	2.14	147	146	-1	40.2	61.5	21.3	0	0	0	-2.47
1SHF@A@E107P	-15.9	E	107	P	1SHF	Fyn Tyrosine Kinase SH3	0.72	0.44	-0.28	1.35	0.5	-0.85	0.86	1.72	0.86	102	56	-46	0.5	0.51	0.01	0	0	0	49.9	1.58	-48.32	3.22	6.3	3.08	-0.74	0.12	0.86	0.18	0.18	0	13.57	17.43	3.86	147	115	-32	40.2	30.7	-9.5	0	0	0	-2.47
1SHF@A@E107Q	-6	E	107	Q	1SHF	Fyn Tyrosine Kinase SH3	0.72	0.76	0.04	1.35	1.29	-0.06	0.86	0.89	0.03	102	93	-9	0.5	0.49	-0.01	0	0	0	49.9	3.53	-46.37	3.22	5.65	2.43	-0.74	-0.85	-0.11	0.18	0.07	-0.11	13.57	14.45	0.88	147	146	-1	40.2	42.7	2.5	0	0	0	-2.47
1SHF@A@E107S	-12.3	E	107	S	1SHF	Fyn Tyrosine Kinase SH3	0.72	0.85	0.13	1.35	0.82	-0.53	0.86	1.24	0.38	102	120	18	0.5	0.51	0.01	0	0	0	49.9	1.67	-48.23	3.22	5.68	2.46	-0.74	-0.18	0.56	0.18	0.22	0.04	13.57	9.47	-4.1	147	105	-42	40.2	18.3	-21.9	0	0	0	-2.47
1SHF@A@E107T	-5.7	E	107	T	1SHF	Fyn Tyrosine Kinase SH3	0.72	1.23	0.51	1.35	0.76	-0.59	0.86	1.07	0.21	102	97	-5	0.5	0.44	-0.06	0	0	0	49.9	1.66	-48.24	3.22	5.64	2.42	-0.74	-0.05	0.69	0.18	0.23	0.05	13.57	15.77	2.2	147	119	-28	40.2	28.5	-11.7	0	1	1	-2.47
1SHF@A@E107V	-14.3	E	107	V	1SHF	Fyn Tyrosine Kinase SH3	0.72	1.86	1.14	1.35	0.89	-0.46	0.86	0.64	-0.22	102	74	-28	0.5	0.39	-0.11	0	0	0	49.9	0.13	-49.77	3.22	5.96	2.74	-0.74	1.08	1.82	0.18	0.54	0.36	13.57	21.57	8	147	117	-30	40.2	34.1	-6.1	0	1	1	-2.47
1SHF@A@E107Y	-18.9	E	107	Y	1SHF	Fyn Tyrosine Kinase SH3	0.72	1.5	0.78	1.35	0.95	-0.4	0.86	0.78	-0.08	102	41	-61	0.5	0.42	-0.08	0	1	1	49.9	1.61	-48.29	3.22	5.66	2.44	-0.74	0.26	1	0.18	0.15	-0.03	13.57	18.03	4.46	147	181	34	40.2	59.1	18.9	0	0	0	-2.47
1SHF@A@F103L	-10.9	F	103	L	1SHF	Fyn Tyrosine Kinase SH3	1.43	1.1	-0.33	1.01	1.32	0.31	0.76	0.68	-0.08	41	40	-1	0.31	0.37	0.06	1	0	-1	0.35	0.13	-0.22	5.48	5.98	0.5	1.19	1.06	-0.13	0.5	0.45	-0.05	19.8	21.4	1.6	165	131	-34	56.1	44.4	-11.7	0	1	1	-0.04
1SHF@A@F103V	-8.4	F	103	V	1SHF	Fyn Tyrosine Kinase SH3	1.43	1.86	0.43	1.01	0.89	-0.12	0.76	0.64	-0.12	41	74	33	0.31	0.39	0.08	1	0	-1	0.35	0.13	-0.22	5.48	5.96	0.48	1.19	1.08	-0.11	0.5	0.54	0.04	19.8	21.57	1.77	165	117	-48	56.1	34.1	-22	0	1	1	-0.04
1SHF@A@F109I	-11.6	F	109	I	1SHF	Fyn Tyrosine Kinase SH3	1.43	1.71	0.28	1.01	1.04	0.03	0.76	0.59	-0.17	41	96	55	0.31	0.46	0.15	1	0	-1	0.35	0.13	-0.22	5.48	5.94	0.46	1.19	1.38	0.19	0.5	0.6	0.1	19.8	21.4	1.6	165	131	-34	56.1	44.4	-11.7	0	1	1	-0.04
1SHF@A@F109L	-2.6	F	109	L	1SHF	Fyn Tyrosine Kinase SH3	1.43	1.1	-0.33	1.01	1.32	0.31	0.76	0.68	-0.08	41	40	-1	0.31	0.37	0.06	1	0	-1	0.35	0.13	-0.22	5.48	5.98	0.5	1.19	1.06	-0.13	0.5	0.45	-0.05	19.8	21.4	1.6	165	131	-34	56.1	44.4	-11.7	0	1	1	-0.04
1SHF@A@F109V	-16.7	F	109	V	1SHF	Fyn Tyrosine Kinase SH3	1.43	1.86	0.43	1.01	0.89	-0.12	0.76	0.64	-0.12	41	74	33	0.31	0.39	0.08	1	0	-1	0.35	0.13	-0.22	5.48	5.96	0.48	1.19	1.08	-0.11	0.5	0.54	0.04	19.8	21.57	1.77	165	117	-48	56.1	34.1	-22	0	1	1	-0.04
1SHF@A@F87A	-8.9	F	87	A	1SHF	Fyn Tyrosine Kinase SH3	1.43	0.75	-0.68	1.01	1.39	0.38	0.76	0.8	0.04	41	100	59	0.31	0.36	0.05	1	0	-1	0.35	0	-0.35	5.48	6.11	0.63	1.19	0.62	-0.57	0.5	0.38	-0.12	19.8	11.5	-8.3	165	89	-76	56.1	13.7	-42.4	0	0	0	-0.04
1SHF@A@F87L	-14.6	F	87	L	1SHF	Fyn Tyrosine Kinase SH3	1.43	1.1	-0.33	1.01	1.32	0.31	0.76	0.68	-0.08	41	40	-1	0.31	0.37	0.06	1	0	-1	0.35	0.13	-0.22	5.48	5.98	0.5	1.19	1.06	-0.13	0.5	0.45	-0.05	19.8	21.4	1.6	165	131	-34	56.1	44.4	-11.7	0	1	1	-0.04
1SHF@A@F87V	-1.3	F	87	V	1SHF	Fyn Tyrosine Kinase SH3	1.43	1.86	0.43	1.01	0.89	-0.12	0.76	0.64	-0.12	41	74	33	0.31	0.39	0.08	1	0	-1	0.35	0.13	-0.22	5.48	5.96	0.48	1.19	1.08	-0.11	0.5	0.54	0.04	19.8	21.57	1.77	165	117	-48	56.1	34.1	-22	0	1	1	-0.04
1SHF@A@I111L	-7.2	I	111	L	1SHF	Fyn Tyrosine Kinase SH3	1.71	1.1	-0.61	1.04	1.32	0.28	0.59	0.68	0.09	96	40	-56	0.46	0.37	-0.09	0	0	0	0.13	0.13	0	5.94	5.98	0.04	1.38	1.06	-0.32	0.6	0.45	-0.15	21.4	21.4	0	131	131	0	44.4	44.4	0	1	1	0	-0.03
1SHF@A@I111V	-2.2	I	111	V	1SHF	Fyn Tyrosine Kinase SH3	1.71	1.86	0.15	1.04	0.89	-0.15	0.59	0.64	0.05	96	74	-22	0.46	0.39	-0.07	0	0	0	0.13	0.13	0	5.94	5.96	0.02	1.38	1.08	-0.3	0.6	0.54	-0.06	21.4	21.57	0.17	131	117	-14	44.4	34.1	-10.3	1	1	0	-0.03
1SHF@A@I133L	-4.9	I	133	L	1SHF	Fyn Tyrosine Kinase SH3	1.71	1.1	-0.61	1.04	1.32	0.28	0.59	0.68	0.09	96	40	-56	0.46	0.37	-0.09	0	0	0	0.13	0.13	0	5.94	5.98	0.04	1.38	1.06	-0.32	0.6	0.45	-0.15	21.4	21.4	0	131	131	0	44.4	44.4	0	1	1	0	-0.03
1SHF@A@I133V	-2.2	I	133	V	1SHF	Fyn Tyrosine Kinase SH3	1.71	1.86	0.15	1.04	0.89	-0.15	0.59	0.64	0.05	96	74	-22	0.46	0.39	-0.07	0	0	0	0.13	0.13	0	5.94	5.96	0.02	1.38	1.08	-0.3	0.6	0.54	-0.06	21.4	21.57	0.17	131	117	-14	44.4	34.1	-10.3	1	1	0	-0.03
1SHF@A@L101F	-5.5	L	101	F	1SHF	Fyn Tyrosine Kinase SH3	1.1	1.43	0.33	1.32	1.01	-0.31	0.68	0.76	0.08	40	41	1	0.37	0.31	-0.06	0	1	1	0.13	0.35	0.22	5.98	5.48	-0.5	1.06	1.19	0.13	0.45	0.5	0.05	21.4	19.8	-1.6	131	165	34	44.4	56.1	11.7	1	0	-1	-0.13
1SHF@A@L101I	-1.3	L	101	I	1SHF	Fyn Tyrosine Kinase SH3	1.1	1.71	0.61	1.32	1.04	-0.28	0.68	0.59	-0.09	40	96	56	0.37	0.46	0.09	0	0	0	0.13	0.13	0	5.98	5.94	-0.04	1.06	1.38	0.32	0.45	0.6	0.15	21.4	21.4	0	131	131	0	44.4	44.4	0	1	1	0	-0.13
1SHF@A@L101V	-10.7	L	101	V	1SHF	Fyn Tyrosine Kinase SH3	1.1	1.86	0.76	1.32	0.89	-0.43	0.68	0.64	-0.04	40	74	34	0.37	0.39	0.02	0	0	0	0.13	0.13	0	5.98	5.96	-0.02	1.06	1.08	0.02	0.45	0.54	0.09	21.4	21.57	0.17	131	117	-14	44.4	34.1	-10.3	1	1	0	-0.13
1SHF@A@S124A	-6.2	S	124	A	1SHF	Fyn Tyrosine Kinase SH3	0.85	0.75	-0.1	0.82	1.39	0.57	1.24	0.8	-0.44	120	100	-20	0.51	0.36	-0.15	0	0	0	1.67	0	-1.67	5.68	6.11	0.43	-0.18	0.62	0.8	0.22	0.38	0.16	9.47	11.5	2.03	105	89	-16	18.3	13.7	-4.6	0	0	0	-1.87
1SHF@A@S124F	-18.7	S	124	F	1SHF	Fyn Tyrosine Kinase SH3	0.85	1.43	0.58	0.82	1.01	0.19	1.24	0.76	-0.48	120	41	-79	0.51	0.31	-0.2	0	1	1	1.67	0.35	-1.32	5.68	5.48	-0.2	-0.18	1.19	1.37	0.22	0.5	0.28	9.47	19.8	10.33	105	165	60	18.3	56.1	37.8	0	0	0	-1.87
1SHF@A@S124H	-5.3	S	124	H	1SHF	Fyn Tyrosine Kinase SH3	0.85	0.99	0.14	0.82	0.92	0.1	1.24	1.07	-0.17	120	66	-54	0.51	0.32	-0.19	0	1	1	1.67	51.6	49.93	5.68	7.47	1.79	-0.18	-0.4	-0.22	0.22	0.17	-0.05	9.47	13.69	4.22	105	155	50	18.3	45.1	26.8	0	0	0	-1.87
1SHF@A@S124I	-6.8	S	124	I	1SHF	Fyn Tyrosine Kinase SH3	0.85	1.71	0.86	0.82	1.04	0.22	1.24	0.59	-0.65	120	96	-24	0.51	0.46	-0.05	0	0	0	1.67	0.13	-1.54	5.68	5.94	0.26	-0.18	1.38	1.56	0.22	0.6	0.38	9.47	21.4	11.93	105	131	26	18.3	44.4	26.1	0	1	1	-1.87
1SHF@A@S124K	5.4	S	124	K	1SHF	Fyn Tyrosine Kinase SH3	0.85	0.83	-0.02	0.82	1.11	0.29	1.24	1	-0.24	120	56	-64	0.51	0.47	-0.04	0	0	0	1.67	49.5	47.83	5.68	9.59	3.91	-0.18	-1.5	-1.32	0.22	0.03	-0.19	9.47	15.71	6.24	105	146	41	18.3	61.5	43.2	0	0	0	-1.87
1SHF@A@S124L	-4.5	S	124	L	1SHF	Fyn Tyrosine Kinase SH3	0.85	1.1	0.25	0.82	1.32	0.5	1.24	0.68	-0.56	120	40	-80	0.51	0.37	-0.14	0	0	0	1.67	0.13	-1.54	5.68	5.98	0.3	-0.18	1.06	1.24	0.22	0.45	0.23	9.47	21.4	11.93	105	131	26	18.3	44.4	26.1	0	1	1	-1.87
1SHF@A@S124N	-2.6	S	124	N	1SHF	Fyn Tyrosine Kinase SH3	0.85	0.63	-0.22	0.82	0.77	-0.05	1.24	1.39	0.15	120	134	14	0.51	0.46	-0.05	0	0	0	1.67	3.38	1.71	5.68	5.41	-0.27	-0.18	-0.78	-0.6	0.22	0.12	-0.1	9.47	12.82	3.35	105	132	27	18.3	32.7	14.4	0	0	0	-1.87
1SHF@A@S124R	2.5	S	124	R	1SHF	Fyn Tyrosine Kinase SH3	0.85	0.91	0.06	0.82	1.17	0.35	1.24	0.91	-0.33	120	65	-55	0.51	0.53	0.02	0	0	0	1.67	52	50.33	5.68	11.15	5.47	-0.18	-2.53	-2.35	0.22	0.01	-0.21	9.47	14.28	4.81	105	174	69	18.3	77.3	59	0	0	0	-1.87
1SHF@A@S124T	-14.5	S	124	T	1SHF	Fyn Tyrosine Kinase SH3	0.85	1.23	0.38	0.82	0.76	-0.06	1.24	1.07	-0.17	120	97	-23	0.51	0.44	-0.07	0	0	0	1.67	1.66	-0.01	5.68	5.64	-0.04	-0.18	-0.05	0.13	0.22	0.23	0.01	9.47	15.77	6.3	105	119	14	18.3	28.5	10.2	0	1	1	-1.87
1SHF@A@S124V	-9.8	S	124	V	1SHF	Fyn Tyrosine Kinase SH3	0.85	1.86	1.01	0.82	0.89	0.07	1.24	0.64	-0.6	120	74	-46	0.51	0.39	-0.12	0	0	0	1.67	0.13	-1.54	5.68	5.96	0.28	-0.18	1.08	1.26	0.22	0.54	0.32	9.47	21.57	12.1	105	117	12	18.3	34.1	15.8	0	1	1	-1.87
1SHF@A@S124Y	-18.7	S	124	Y	1SHF	Fyn Tyrosine Kinase SH3	0.85	1.5	0.65	0.82	0.95	0.13	1.24	0.78	-0.46	120	41	-79	0.51	0.42	-0.09	0	1	1	1.67	1.61	-0.06	5.68	5.66	-0.02	-0.18	0.26	0.44	0.22	0.15	-0.07	9.47	18.03	8.56	105	181	76	18.3	59.1	40.8	0	0	0	-1.87
1SHF@A@V138A	-17.1	V	138	A	1SHF	Fyn Tyrosine Kinase SH3	1.86	0.75	-1.11	0.89	1.39	0.5	0.64	0.8	0.16	74	100	26	0.39	0.36	-0.03	0	0	0	0.13	0	-0.13	5.96	6.11	0.15	1.08	0.62	-0.46	0.54	0.38	-0.16	21.57	11.5	-10.07	117	89	-28	34.1	13.7	-20.4	1	0	-1	-0.61
1SHF@A@V138F	-7.1	V	138	F	1SHF	Fyn Tyrosine Kinase SH3	1.86	1.43	-0.43	0.89	1.01	0.12	0.64	0.76	0.12	74	41	-33	0.39	0.31	-0.08	0	1	1	0.13	0.35	0.22	5.96	5.48	-0.48	1.08	1.19	0.11	0.54	0.5	-0.04	21.57	19.8	-1.77	117	165	48	34.1	56.1	22	1	0	-1	-0.61
1SHF@A@V138I	-0.2	V	138	I	1SHF	Fyn Tyrosine Kinase SH3	1.86	1.71	-0.15	0.89	1.04	0.15	0.64	0.59	-0.05	74	96	22	0.39	0.46	0.07	0	0	0	0.13	0.13	0	5.96	5.94	-0.02	1.08	1.38	0.3	0.54	0.6	0.06	21.57	21.4	-0.17	117	131	14	34.1	44.4	10.3	1	1	0	-0.61
1SHF@A@V138L	0.9	V	138	L	1SHF	Fyn Tyrosine Kinase SH3	1.86	1.1	-0.76	0.89	1.32	0.43	0.64	0.68	0.04	74	40	-34	0.39	0.37	-0.02	0	0	0	0.13	0.13	0	5.96	5.98	0.02	1.08	1.06	-0.02	0.54	0.45	-0.09	21.57	21.4	-0.17	117	131	14	34.1	44.4	10.3	1	1	0	-0.61
1SHF@A@V138S	1.5	V	138	S	1SHF	Fyn Tyrosine Kinase SH3	1.86	0.85	-1.01	0.89	0.82	-0.07	0.64	1.24	0.6	74	120	46	0.39	0.51	0.12	0	0	0	0.13	1.67	1.54	5.96	5.68	-0.28	1.08	-0.18	-1.26	0.54	0.22	-0.32	21.57	9.47	-12.1	117	105	-12	34.1	18.3	-15.8	1	0	-1	-0.61
1SHF@A@W120F	-4.4	W	120	F	1SHF	Fyn Tyrosine Kinase SH3	1.3	1.43	0.13	1.06	1.01	-0.05	0.79	0.76	-0.03	18	41	23	0.31	0.31	0	1	1	0	2.1	0.35	-1.75	5.89	5.48	-0.41	0.81	1.19	0.38	0.27	0.5	0.23	21.67	19.8	-1.87	204	165	-39	74.8	56.1	-18.7	0	0	0	0.42
1SHF@A@W120L	-3.2	W	120	L	1SHF	Fyn Tyrosine Kinase SH3	1.3	1.1	-0.2	1.06	1.32	0.26	0.79	0.68	-0.11	18	40	22	0.31	0.37	0.06	1	0	-1	2.1	0.13	-1.97	5.89	5.98	0.09	0.81	1.06	0.25	0.27	0.45	0.18	21.67	21.4	-0.27	204	131	-73	74.8	44.4	-30.4	0	1	1	0.42
1SHF@A@W120V	-8.3	W	120	V	1SHF	Fyn Tyrosine Kinase SH3	1.3	1.86	0.56	1.06	0.89	-0.17	0.79	0.64	-0.15	18	74	56	0.31	0.39	0.08	1	0	-1	2.1	0.13	-1.97	5.89	5.96	0.07	0.81	1.08	0.27	0.27	0.54	0.27	21.67	21.57	-0.1	204	117	-87	74.8	34.1	-40.7	0	1	1	0.42
1SHG@A@A56E	-3.8	A	56	E	1SHG	Alpha spectrin SH3	0.75	0.72	-0.03	1.39	1.35	-0.04	0.8	0.86	0.06	100	102	2	0.36	0.5	0.14	0	0	0	0	49.9	49.9	6.11	3.22	-2.89	0.62	-0.74	-1.36	0.38	0.18	-0.2	11.5	13.57	2.07	89	147	58	13.7	40.2	26.5	0	0	0	-1.52
1SHG@A@A56G	-4.6	A	56	G	1SHG	Alpha spectrin SH3	0.75	0.65	-0.1	1.39	0.47	-0.92	0.8	1.62	0.82	100	49	-51	0.36	0.54	0.18	0	0	0	0	0	0	6.11	5.97	-0.14	0.62	0.48	-0.14	0.38	0.36	-0.02	11.5	3.4	-8.1	89	75	-14	13.7	3.5	-10.2	0	0	0	-1.52
1SHG@A@A56K	-0.6	A	56	K	1SHG	Alpha spectrin SH3	0.75	0.83	0.08	1.39	1.11	-0.28	0.8	1	0.2	100	56	-44	0.36	0.47	0.11	0	0	0	0	49.5	49.5	6.11	9.59	3.48	0.62	-1.5	-2.12	0.38	0.03	-0.35	11.5	15.71	4.21	89	146	57	13.7	61.5	47.8	0	0	0	-1.52
1SHG@A@D48G	7.9	D	48	G	1SHG	Alpha spectrin SH3	0.55	0.65	0.1	0.89	0.47	-0.42	1.33	1.62	0.29	106	49	-57	0.51	0.54	0.03	0	0	0	49.7	0	-49.7	2.77	5.97	3.2	-0.9	0.48	1.38	0.15	0.36	0.21	11.68	3.4	-8.28	133	75	-58	30	3.5	-26.5	0	0	0	-2.6
1SHG@A@N47A	-3.5	N	47	A	1SHG	Alpha spectrin SH3	0.63	0.75	0.12	0.77	1.39	0.62	1.39	0.8	-0.59	134	100	-34	0.46	0.36	-0.1	0	0	0	3.38	0	-3.38	5.41	6.11	0.7	-0.78	0.62	1.4	0.12	0.38	0.26	12.82	11.5	-1.32	132	89	-43	32.7	13.7	-19	0	0	0	-2.41
1SUP@A@G169A	1.1	G	169	A	1SUP	Subtilisin BPN	0.65	0.75	0.1	0.47	1.39	0.92	1.62	0.8	-0.82	49	100	51	0.54	0.36	-0.18	0	0	0	0	0	0	5.97	6.11	0.14	0.48	0.62	0.14	0.36	0.38	0.02	3.4	11.5	8.1	75	89	14	3.5	13.7	10.2	0	0	0	-1.83
1SUP@A@M50F	1.8	M	50	F	1SUP	Subtilisin BPN	0.99	1.43	0.44	1.21	1.01	-0.2	0.83	0.76	-0.07	94	41	-53	0.3	0.31	0.01	0	1	1	1.43	0.35	-1.08	5.74	5.48	-0.26	0.64	1.19	0.55	0.4	0.5	0.1	16.25	19.8	3.55	149	165	16	45	56.1	11.1	0	0	0	0.6
1SUP@A@N218A	-3.3	N	218	A	1SUP	Subtilisin BPN	0.63	0.75	0.12	0.77	1.39	0.62	1.39	0.8	-0.59	134	100	-34	0.46	0.36	-0.1	0	0	0	3.38	0	-3.38	5.41	6.11	0.7	-0.78	0.62	1.4	0.12	0.38	0.26	12.82	11.5	-1.32	132	89	-43	32.7	13.7	-19	0	0	0	-2.41
1SUP@A@N218S	3.2	N	218	S	1SUP	Subtilisin BPN	0.63	0.85	0.22	0.77	0.82	0.05	1.39	1.24	-0.15	134	120	-14	0.46	0.51	0.05	0	0	0	3.38	1.67	-1.71	5.41	5.68	0.27	-0.78	-0.18	0.6	0.12	0.22	0.1	12.82	9.47	-3.35	132	105	-27	32.7	18.3	-14.4	0	0	0	-2.41
1SUP@A@N76D	1.7	N	76	D	1SUP	Subtilisin BPN	0.63	0.55	-0.08	0.77	0.89	0.12	1.39	1.33	-0.06	134	106	-28	0.46	0.51	0.05	0	0	0	3.38	49.7	46.32	5.41	2.77	-2.64	-0.78	-0.9	-0.12	0.12	0.15	0.03	12.82	11.68	-1.14	132	133	1	32.7	30	-2.7	0	0	0	-2.41
1SUP@A@Q206C	4.7	Q	206	C	1SUP	Subtilisin BPN	0.76	1.31	0.55	1.29	0.74	-0.55	0.89	1.05	0.16	93	20	-73	0.49	0.35	-0.14	0	0	0	3.53	1.48	-2.05	5.65	5.07	-0.58	-0.85	0.29	1.14	0.07	0.5	0.43	14.45	13.46	-0.99	146	121	-25	42.7	25	-17.7	0	0	0	-2.05
1SUP@A@S87C	-1.7	S	87	C	1SUP	Subtilisin BPN	0.85	1.31	0.46	0.82	0.74	-0.08	1.24	1.05	-0.19	120	20	-100	0.51	0.35	-0.16	0	0	0	1.67	1.48	-0.19	5.68	5.07	-0.61	-0.18	0.29	0.47	0.22	0.5	0.28	9.47	13.46	3.99	105	121	16	18.3	25	6.7	0	0	0	-1.87
1SUP@A@T22C	-2.5	T	22	C	1SUP	Subtilisin BPN	1.23	1.31	0.08	0.76	0.74	-0.02	1.07	1.05	-0.02	97	20	-77	0.44	0.35	-0.09	0	0	0	1.66	1.48	-0.18	5.64	5.07	-0.57	-0.05	0.29	0.34	0.23	0.5	0.27	15.77	13.46	-2.31	119	121	2	28.5	25	-3.5	1	0	-1	-1.57
1SUP@A@Y217K	2.7	Y	217	K	1SUP	Subtilisin BPN	1.5	0.83	-0.67	0.95	1.11	0.16	0.78	1	0.22	41	56	15	0.42	0.47	0.05	1	0	-1	1.61	49.5	47.89	5.66	9.59	3.93	0.26	-1.5	-1.76	0.15	0.03	-0.12	18.03	15.71	-2.32	181	146	-35	59.1	61.5	2.4	0	0	0	-0.87
1T69@A@A188T	-3.6	A	188	T	1T69	HDAC8	0.75	1.23	0.48	1.39	0.76	-0.63	0.8	1.07	0.27	100	97	-3	0.36	0.44	0.08	0	0	0	0	1.66	1.66	6.11	5.64	-0.47	0.62	-0.05	-0.67	0.38	0.23	-0.15	11.5	15.77	4.27	89	119	30	13.7	28.5	14.8	0	1	1	-1.52
1T69@A@C153F	-1.9	C	153	F	1T69	HDAC8	1.31	1.43	0.12	0.74	1.01	0.27	1.05	0.76	-0.29	20	41	21	0.35	0.31	-0.04	0	1	1	1.48	0.35	-1.13	5.07	5.48	0.41	0.29	1.19	0.9	0.5	0.5	0	13.46	19.8	6.34	121	165	44	25	56.1	31.1	0	0	0	-0.29
1T69@A@H334R	-7	H	334	R	1T69	HDAC8	0.99	0.91	-0.08	0.92	1.17	0.25	1.07	0.91	-0.16	66	65	-1	0.32	0.53	0.21	1	0	-1	51.6	52	0.4	7.47	11.15	3.68	-0.4	-2.53	-2.13	0.17	0.01	-0.16	13.69	14.28	0.59	155	174	19	45.1	77.3	32.2	0	0	0	-1.7
1T69@A@I243N	-9.5	I	243	N	1T69	HDAC8	1.71	0.63	-1.08	1.04	0.77	-0.27	0.59	1.39	0.8	96	134	38	0.46	0.46	0	0	0	0	0.13	3.38	3.25	5.94	5.41	-0.53	1.38	-0.78	-2.16	0.6	0.12	-0.48	21.4	12.82	-8.58	131	132	1	44.4	32.7	-11.7	1	0	-1	-0.03
1T69@A@T311M	-7.8	T	311	M	1T69	HDAC8	1.23	0.99	-0.24	0.76	1.21	0.45	1.07	0.83	-0.24	97	94	-3	0.44	0.3	-0.14	0	0	0	1.66	1.43	-0.23	5.64	5.74	0.1	-0.05	0.64	0.69	0.23	0.4	0.17	15.77	16.25	0.48	119	149	30	28.5	45	16.5	1	0	-1	-1.57
1TCA@A@A281E	-6.8	A	281	E	1TCA	Lipase	0.75	0.72	-0.03	1.39	1.35	-0.04	0.8	0.86	0.06	100	102	2	0.36	0.5	0.14	0	0	0	0	49.9	49.9	6.11	3.22	-2.89	0.62	-0.74	-1.36	0.38	0.18	-0.2	11.5	13.57	2.07	89	147	58	13.7	40.2	26.5	0	0	0	-1.52
1TCA@A@V210I	0.8	V	210	I	1TCA	Lipase	1.86	1.71	-0.15	0.89	1.04	0.15	0.64	0.59	-0.05	74	96	22	0.39	0.46	0.07	0	0	0	0.13	0.13	0	5.96	5.94	-0.02	1.08	1.38	0.3	0.54	0.6	0.06	21.57	21.4	-0.17	117	131	14	34.1	44.4	10.3	1	1	0	-0.61
1TCA@A@V221D	-2	V	221	D	1TCA	Lipase	1.86	0.55	-1.31	0.89	0.89	0	0.64	1.33	0.69	74	106	32	0.39	0.51	0.12	0	0	0	0.13	49.7	49.57	5.96	2.77	-3.19	1.08	-0.9	-1.98	0.54	0.15	-0.39	21.57	11.68	-9.89	117	133	16	34.1	30	-4.1	1	0	-1	-0.61
1TPK@A@V65A	-8.8	V	65	A	1TPK	Tissue Plasminogen Activator	1.86	0.75	-1.11	0.89	1.39	0.5	0.64	0.8	0.16	74	100	26	0.39	0.36	-0.03	0	0	0	0.13	0	-0.13	5.96	6.11	0.15	1.08	0.62	-0.46	0.54	0.38	-0.16	21.57	11.5	-10.07	117	89	-28	34.1	13.7	-20.4	1	0	-1	-0.61
1TPK@A@V65I	0.5	V	65	I	1TPK	Tissue Plasminogen Activator	1.86	1.71	-0.15	0.89	1.04	0.15	0.64	0.59	-0.05	74	96	22	0.39	0.46	0.07	0	0	0	0.13	0.13	0	5.96	5.94	-0.02	1.08	1.38	0.3	0.54	0.6	0.06	21.57	21.4	-0.17	117	131	14	34.1	44.4	10.3	1	1	0	-0.61
1TPK@A@V65L	-8.5	V	65	L	1TPK	Tissue Plasminogen Activator	1.86	1.1	-0.76	0.89	1.32	0.43	0.64	0.68	0.04	74	40	-34	0.39	0.37	-0.02	0	0	0	0.13	0.13	0	5.96	5.98	0.02	1.08	1.06	-0.02	0.54	0.45	-0.09	21.57	21.4	-0.17	117	131	14	34.1	44.4	10.3	1	1	0	-0.61
1TPK@A@V65M	-9.9	V	65	M	1TPK	Tissue Plasminogen Activator	1.86	0.99	-0.87	0.89	1.21	0.32	0.64	0.83	0.19	74	94	20	0.39	0.3	-0.09	0	0	0	0.13	1.43	1.3	5.96	5.74	-0.22	1.08	0.64	-0.44	0.54	0.4	-0.14	21.57	16.25	-5.32	117	149	32	34.1	45	10.9	1	0	-1	-0.61
1TPK@A@V65S	-11.4	V	65	S	1TPK	Tissue Plasminogen Activator	1.86	0.85	-1.01	0.89	0.82	-0.07	0.64	1.24	0.6	74	120	46	0.39	0.51	0.12	0	0	0	0.13	1.67	1.54	5.96	5.68	-0.28	1.08	-0.18	-1.26	0.54	0.22	-0.32	21.57	9.47	-12.1	117	105	-12	34.1	18.3	-15.8	1	0	-1	-0.61
1TPK@A@V65T	-4.3	V	65	T	1TPK	Tissue Plasminogen Activator	1.86	1.23	-0.63	0.89	0.76	-0.13	0.64	1.07	0.43	74	97	23	0.39	0.44	0.05	0	0	0	0.13	1.66	1.53	5.96	5.64	-0.32	1.08	-0.05	-1.13	0.54	0.23	-0.31	21.57	15.77	-5.8	117	119	2	34.1	28.5	-5.6	1	1	0	-0.61
1TPK_R@A@W62F	-17.1	W	62	F	1TPK_r	Tissue Plasminogen Activator (Rec)	1.3	1.43	0.13	1.06	1.01	-0.05	0.79	0.76	-0.03	18	41	23	0.31	0.31	0	1	1	0	2.1	0.35	-1.75	5.89	5.48	-0.41	0.81	1.19	0.38	0.27	0.5	0.23	21.67	19.8	-1.87	204	165	-39	74.8	56.1	-18.7	0	0	0	0.42
1TPK_R@A@W62H	-19	W	62	H	1TPK_r	Tissue Plasminogen Activator (Rec)	1.3	0.99	-0.31	1.06	0.92	-0.14	0.79	1.07	0.28	18	66	48	0.31	0.32	0.01	1	1	0	2.1	51.6	49.5	5.89	7.47	1.58	0.81	-0.4	-1.21	0.27	0.17	-0.1	21.67	13.69	-7.98	204	155	-49	74.8	45.1	-29.7	0	0	0	0.42
1TPK_R@A@W62S	-19	W	62	S	1TPK_r	Tissue Plasminogen Activator (Rec)	1.3	0.85	-0.45	1.06	0.82	-0.24	0.79	1.24	0.45	18	120	102	0.31	0.51	0.2	1	0	-1	2.1	1.67	-0.43	5.89	5.68	-0.21	0.81	-0.18	-0.99	0.27	0.22	-0.05	21.67	9.47	-12.2	204	105	-99	74.8	18.3	-56.5	0	0	0	0.42
1TPK_R@A@W62Y	-12.3	W	62	Y	1TPK_r	Tissue Plasminogen Activator (Rec)	1.3	1.5	0.2	1.06	0.95	-0.11	0.79	0.78	-0.01	18	41	23	0.31	0.42	0.11	1	1	0	2.1	1.61	-0.49	5.89	5.66	-0.23	0.81	0.26	-0.55	0.27	0.15	-0.12	21.67	18.03	-3.64	204	181	-23	74.8	59.1	-15.7	0	0	0	0.42
1TPK_R@A@W72F	-3.5	W	72	F	1TPK_r	Tissue Plasminogen Activator (Rec)	1.3	1.43	0.13	1.06	1.01	-0.05	0.79	0.76	-0.03	18	41	23	0.31	0.31	0	1	1	0	2.1	0.35	-1.75	5.89	5.48	-0.41	0.81	1.19	0.38	0.27	0.5	0.23	21.67	19.8	-1.87	204	165	-39	74.8	56.1	-18.7	0	0	0	0.42
1TPK_R@A@W72L	-3.7	W	72	L	1TPK_r	Tissue Plasminogen Activator (Rec)	1.3	1.1	-0.2	1.06	1.32	0.26	0.79	0.68	-0.11	18	40	22	0.31	0.37	0.06	1	0	-1	2.1	0.13	-1.97	5.89	5.98	0.09	0.81	1.06	0.25	0.27	0.45	0.18	21.67	21.4	-0.27	204	131	-73	74.8	44.4	-30.4	0	1	1	0.42
1TPK_R@A@W72S	-1.7	W	72	S	1TPK_r	Tissue Plasminogen Activator (Rec)	1.3	0.85	-0.45	1.06	0.82	-0.24	0.79	1.24	0.45	18	120	102	0.31	0.51	0.2	1	0	-1	2.1	1.67	-0.43	5.89	5.68	-0.21	0.81	-0.18	-0.99	0.27	0.22	-0.05	21.67	9.47	-12.2	204	105	-99	74.8	18.3	-56.5	0	0	0	0.42
1TPK_R@A@W72Y	-2.4	W	72	Y	1TPK_r	Tissue Plasminogen Activator (Rec)	1.3	1.5	0.2	1.06	0.95	-0.11	0.79	0.78	-0.01	18	41	23	0.31	0.42	0.11	1	1	0	2.1	1.61	-0.49	5.89	5.66	-0.23	0.81	0.26	-0.55	0.27	0.15	-0.12	21.67	18.03	-3.64	204	181	-23	74.8	59.1	-15.7	0	0	0	0.42
1TPK_R@A@Y74A	-11.1	Y	74	A	1TPK_r	Tissue Plasminogen Activator (Rec)	1.5	0.75	-0.75	0.95	1.39	0.44	0.78	0.8	0.02	41	100	59	0.42	0.36	-0.06	1	0	-1	1.61	0	-1.61	5.66	6.11	0.45	0.26	0.62	0.36	0.15	0.38	0.23	18.03	11.5	-6.53	181	89	-92	59.1	13.7	-45.4	0	0	0	-0.87
1TPK_R@A@Y74E	-16.1	Y	74	E	1TPK_r	Tissue Plasminogen Activator (Rec)	1.5	0.72	-0.78	0.95	1.35	0.4	0.78	0.86	0.08	41	102	61	0.42	0.5	0.08	1	0	-1	1.61	49.9	48.29	5.66	3.22	-2.44	0.26	-0.74	-1	0.15	0.18	0.03	18.03	13.57	-4.46	181	147	-34	59.1	40.2	-18.9	0	0	0	-0.87
1TPK_R@A@Y74F	-8.9	Y	74	F	1TPK_r	Tissue Plasminogen Activator (Rec)	1.5	1.43	-0.07	0.95	1.01	0.06	0.78	0.76	-0.02	41	41	0	0.42	0.31	-0.11	1	1	0	1.61	0.35	-1.26	5.66	5.48	-0.18	0.26	1.19	0.93	0.15	0.5	0.35	18.03	19.8	1.77	181	165	-16	59.1	56.1	-3	0	0	0	-0.87
1TPK_R@A@Y74K	-13.9	Y	74	K	1TPK_r	Tissue Plasminogen Activator (Rec)	1.5	0.83	-0.67	0.95	1.11	0.16	0.78	1	0.22	41	56	15	0.42	0.47	0.05	1	0	-1	1.61	49.5	47.89	5.66	9.59	3.93	0.26	-1.5	-1.76	0.15	0.03	-0.12	18.03	15.71	-2.32	181	146	-35	59.1	61.5	2.4	0	0	0	-0.87
1TPK_R@A@Y74L	-10.3	Y	74	L	1TPK_r	Tissue Plasminogen Activator (Rec)	1.5	1.1	-0.4	0.95	1.32	0.37	0.78	0.68	-0.1	41	40	-1	0.42	0.37	-0.05	1	0	-1	1.61	0.13	-1.48	5.66	5.98	0.32	0.26	1.06	0.8	0.15	0.45	0.3	18.03	21.4	3.37	181	131	-50	59.1	44.4	-14.7	0	1	1	-0.87
1TPK_R@A@Y74Q	-11.3	Y	74	Q	1TPK_r	Tissue Plasminogen Activator (Rec)	1.5	0.76	-0.74	0.95	1.29	0.34	0.78	0.89	0.11	41	93	52	0.42	0.49	0.07	1	0	-1	1.61	3.53	1.92	5.66	5.65	-0.01	0.26	-0.85	-1.11	0.15	0.07	-0.08	18.03	14.45	-3.58	181	146	-35	59.1	42.7	-16.4	0	0	0	-0.87
1TPK_R@A@Y74W	-10.8	Y	74	W	1TPK_r	Tissue Plasminogen Activator (Rec)	1.5	1.3	-0.2	0.95	1.06	0.11	0.78	0.79	0.01	41	18	-23	0.42	0.31	-0.11	1	1	0	1.61	2.1	0.49	5.66	5.89	0.23	0.26	0.81	0.55	0.15	0.27	0.12	18.03	21.67	3.64	181	204	23	59.1	74.8	15.7	0	0	0	-0.87
1TTQ@A@C118S	-5	C	118	S	1TTQ	Tryptophan Synthase Alpha Subunit	1.31	0.85	-0.46	0.74	0.82	0.08	1.05	1.24	0.19	20	120	100	0.35	0.51	0.16	0	0	0	1.48	1.67	0.19	5.07	5.68	0.61	0.29	-0.18	-0.47	0.5	0.22	-0.28	13.46	9.47	-3.99	121	105	-16	25	18.3	-6.7	0	0	0	-0.29
1TTQ@A@C81S	-5	C	81	S	1TTQ	Tryptophan Synthase Alpha Subunit	1.31	0.85	-0.46	0.74	0.82	0.08	1.05	1.24	0.19	20	120	100	0.35	0.51	0.16	0	0	0	1.48	1.67	0.19	5.07	5.68	0.61	0.29	-0.18	-0.47	0.5	0.22	-0.28	13.46	9.47	-3.99	121	105	-16	25	18.3	-6.7	0	0	0	-0.29
1URP_L265C@A@D89A	0.7	D	89	A	1URP_L265C	Ribose binding protein	0.55	0.75	0.2	0.89	1.39	0.5	1.33	0.8	-0.53	106	100	-6	0.51	0.36	-0.15	0	0	0	49.7	0	-49.7	2.77	6.11	3.34	-0.9	0.62	1.52	0.15	0.38	0.23	11.68	11.5	-0.18	133	89	-44	30	13.7	-16.3	0	0	0	-2.6
1URP_L265C@A@F15A	-5	F	15	A	1URP_L265C	Ribose binding protein	1.43	0.75	-0.68	1.01	1.39	0.38	0.76	0.8	0.04	41	100	59	0.31	0.36	0.05	1	0	-1	0.35	0	-0.35	5.48	6.11	0.63	1.19	0.62	-0.57	0.5	0.38	-0.12	19.8	11.5	-8.3	165	89	-76	56.1	13.7	-42.4	0	0	0	-0.04
1URP_L265C@A@F164A	-5.8	F	164	A	1URP_L265C	Ribose binding protein	1.43	0.75	-0.68	1.01	1.39	0.38	0.76	0.8	0.04	41	100	59	0.31	0.36	0.05	1	0	-1	0.35	0	-0.35	5.48	6.11	0.63	1.19	0.62	-0.57	0.5	0.38	-0.12	19.8	11.5	-8.3	165	89	-76	56.1	13.7	-42.4	0	0	0	-0.04
1URP_L265C@A@F16A	1.4	F	16	A	1URP_L265C	Ribose binding protein	1.43	0.75	-0.68	1.01	1.39	0.38	0.76	0.8	0.04	41	100	59	0.31	0.36	0.05	1	0	-1	0.35	0	-0.35	5.48	6.11	0.63	1.19	0.62	-0.57	0.5	0.38	-0.12	19.8	11.5	-8.3	165	89	-76	56.1	13.7	-42.4	0	0	0	-0.04
1URP_L265C@A@I132A	-0.2	I	132	A	1URP_L265C	Ribose binding protein	1.71	0.75	-0.96	1.04	1.39	0.35	0.59	0.8	0.21	96	100	4	0.46	0.36	-0.1	0	0	0	0.13	0	-0.13	5.94	6.11	0.17	1.38	0.62	-0.76	0.6	0.38	-0.22	21.4	11.5	-9.9	131	89	-42	44.4	13.7	-30.7	1	0	-1	-0.03
1URP_L265C@A@N13A	0.7	N	13	A	1URP_L265C	Ribose binding protein	0.63	0.75	0.12	0.77	1.39	0.62	1.39	0.8	-0.59	134	100	-34	0.46	0.36	-0.1	0	0	0	3.38	0	-3.38	5.41	6.11	0.7	-0.78	0.62	1.4	0.12	0.38	0.26	12.82	11.5	-1.32	132	89	-43	32.7	13.7	-19	0	0	0	-2.41
1URP_L265C@A@N64A	-4.6	N	64	A	1URP_L265C	Ribose binding protein	0.63	0.75	0.12	0.77	1.39	0.62	1.39	0.8	-0.59	134	100	-34	0.46	0.36	-0.1	0	0	0	3.38	0	-3.38	5.41	6.11	0.7	-0.78	0.62	1.4	0.12	0.38	0.26	12.82	11.5	-1.32	132	89	-43	32.7	13.7	-19	0	0	0	-2.41
1URP_L265C@A@S103A	0.3	S	103	A	1URP_L265C	Ribose binding protein	0.85	0.75	-0.1	0.82	1.39	0.57	1.24	0.8	-0.44	120	100	-20	0.51	0.36	-0.15	0	0	0	1.67	0	-1.67	5.68	6.11	0.43	-0.18	0.62	0.8	0.22	0.38	0.16	9.47	11.5	2.03	105	89	-16	18.3	13.7	-4.6	0	0	0	-1.87
1URP_L265C@A@S9A	-1.5	S	9	A	1URP_L265C	Ribose binding protein	0.85	0.75	-0.1	0.82	1.39	0.57	1.24	0.8	-0.44	120	100	-20	0.51	0.36	-0.15	0	0	0	1.67	0	-1.67	5.68	6.11	0.43	-0.18	0.62	0.8	0.22	0.38	0.16	9.47	11.5	2.03	105	89	-16	18.3	13.7	-4.6	0	0	0	-1.87
1WQ5@A@C118A	-4.3	C	118	A	1WQ5	Tryptophan Synthase Alpha Subunit	1.31	0.75	-0.56	0.74	1.39	0.65	1.05	0.8	-0.25	20	100	80	0.35	0.36	0.01	0	0	0	1.48	0	-1.48	5.07	6.11	1.04	0.29	0.62	0.33	0.5	0.38	-0.12	13.46	11.5	-1.96	121	89	-32	25	13.7	-11.3	0	0	0	-0.29
1WQ5@A@C118S	-8.5	C	118	S	1WQ5	Tryptophan Synthase Alpha Subunit	1.31	0.85	-0.46	0.74	0.82	0.08	1.05	1.24	0.19	20	120	100	0.35	0.51	0.16	0	0	0	1.48	1.67	0.19	5.07	5.68	0.61	0.29	-0.18	-0.47	0.5	0.22	-0.28	13.46	9.47	-3.99	121	105	-16	25	18.3	-6.7	0	0	0	-0.29
1WQ5@A@C118V	-4.2	C	118	V	1WQ5	Tryptophan Synthase Alpha Subunit	1.31	1.86	0.55	0.74	0.89	0.15	1.05	0.64	-0.41	20	74	54	0.35	0.39	0.04	0	0	0	1.48	0.13	-1.35	5.07	5.96	0.89	0.29	1.08	0.79	0.5	0.54	0.04	13.46	21.57	8.11	121	117	-4	25	34.1	9.1	0	1	1	-0.29
1WQ5@A@C154A	-2.9	C	154	A	1WQ5	Tryptophan Synthase Alpha Subunit	1.31	0.75	-0.56	0.74	1.39	0.65	1.05	0.8	-0.25	20	100	80	0.35	0.36	0.01	0	0	0	1.48	0	-1.48	5.07	6.11	1.04	0.29	0.62	0.33	0.5	0.38	-0.12	13.46	11.5	-1.96	121	89	-32	25	13.7	-11.3	0	0	0	-0.29
1WQ5@A@C154S	-8.2	C	154	S	1WQ5	Tryptophan Synthase Alpha Subunit	1.31	0.85	-0.46	0.74	0.82	0.08	1.05	1.24	0.19	20	120	100	0.35	0.51	0.16	0	0	0	1.48	1.67	0.19	5.07	5.68	0.61	0.29	-0.18	-0.47	0.5	0.22	-0.28	13.46	9.47	-3.99	121	105	-16	25	18.3	-6.7	0	0	0	-0.29
1WQ5@A@C154V	-3.3	C	154	V	1WQ5	Tryptophan Synthase Alpha Subunit	1.31	1.86	0.55	0.74	0.89	0.15	1.05	0.64	-0.41	20	74	54	0.35	0.39	0.04	0	0	0	1.48	0.13	-1.35	5.07	5.96	0.89	0.29	1.08	0.79	0.5	0.54	0.04	13.46	21.57	8.11	121	117	-4	25	34.1	9.1	0	1	1	-0.29
1WQ5@A@C81A	-1.7	C	81	A	1WQ5	Tryptophan Synthase Alpha Subunit	1.31	0.75	-0.56	0.74	1.39	0.65	1.05	0.8	-0.25	20	100	80	0.35	0.36	0.01	0	0	0	1.48	0	-1.48	5.07	6.11	1.04	0.29	0.62	0.33	0.5	0.38	-0.12	13.46	11.5	-1.96	121	89	-32	25	13.7	-11.3	0	0	0	-0.29
1WQ5@A@C81G	-4.8	C	81	G	1WQ5	Tryptophan Synthase Alpha Subunit	1.31	0.65	-0.66	0.74	0.47	-0.27	1.05	1.62	0.57	20	49	29	0.35	0.54	0.19	0	0	0	1.48	0	-1.48	5.07	5.97	0.9	0.29	0.48	0.19	0.5	0.36	-0.14	13.46	3.4	-10.06	121	75	-46	25	3.5	-21.5	0	0	0	-0.29
1WQ5@A@C81S	-4.4	C	81	S	1WQ5	Tryptophan Synthase Alpha Subunit	1.31	0.85	-0.46	0.74	0.82	0.08	1.05	1.24	0.19	20	120	100	0.35	0.51	0.16	0	0	0	1.48	1.67	0.19	5.07	5.68	0.61	0.29	-0.18	-0.47	0.5	0.22	-0.28	13.46	9.47	-3.99	121	105	-16	25	18.3	-6.7	0	0	0	-0.29
1WQ5@A@C81V	-4.4	C	81	V	1WQ5	Tryptophan Synthase Alpha Subunit	1.31	1.86	0.55	0.74	0.89	0.15	1.05	0.64	-0.41	20	74	54	0.35	0.39	0.04	0	0	0	1.48	0.13	-1.35	5.07	5.96	0.89	0.29	1.08	0.79	0.5	0.54	0.04	13.46	21.57	8.11	121	117	-4	25	34.1	9.1	0	1	1	-0.29
1WQ5@A@D112G	-5.1	D	112	G	1WQ5	Tryptophan Synthase Alpha Subunit	0.55	0.65	0.1	0.89	0.47	-0.42	1.33	1.62	0.29	106	49	-57	0.51	0.54	0.03	0	0	0	49.7	0	-49.7	2.77	5.97	3.2	-0.9	0.48	1.38	0.15	0.36	0.21	11.68	3.4	-8.28	133	75	-58	30	3.5	-26.5	0	0	0	-2.6
1WQ5@A@D112N	-3.1	D	112	N	1WQ5	Tryptophan Synthase Alpha Subunit	0.55	0.63	0.08	0.89	0.77	-0.12	1.33	1.39	0.06	106	134	28	0.51	0.46	-0.05	0	0	0	49.7	3.38	-46.32	2.77	5.41	2.64	-0.9	-0.78	0.12	0.15	0.12	-0.03	11.68	12.82	1.14	133	132	-1	30	32.7	2.7	0	0	0	-2.6
1WQ5@A@E49G	-1.8	E	49	G	1WQ5	Tryptophan Synthase Alpha Subunit	0.72	0.65	-0.07	1.35	0.47	-0.88	0.86	1.62	0.76	102	49	-53	0.5	0.54	0.04	0	0	0	49.9	0	-49.9	3.22	5.97	2.75	-0.74	0.48	1.22	0.18	0.36	0.18	13.57	3.4	-10.17	147	75	-72	40.2	3.5	-36.7	0	0	0	-2.47
1WQ5@A@F114L	-3.3	F	114	L	1WQ5	Tryptophan Synthase Alpha Subunit	1.43	1.1	-0.33	1.01	1.32	0.31	0.76	0.68	-0.08	41	40	-1	0.31	0.37	0.06	1	0	-1	0.35	0.13	-0.22	5.48	5.98	0.5	1.19	1.06	-0.13	0.5	0.45	-0.05	19.8	21.4	1.6	165	131	-34	56.1	44.4	-11.7	0	1	1	-0.04
1WQ5@A@F22S	0.8	F	22	S	1WQ5	Tryptophan Synthase Alpha Subunit	1.43	0.85	-0.58	1.01	0.82	-0.19	0.76	1.24	0.48	41	120	79	0.31	0.51	0.2	1	0	-1	0.35	1.67	1.32	5.48	5.68	0.2	1.19	-0.18	-1.37	0.5	0.22	-0.28	19.8	9.47	-10.33	165	105	-60	56.1	18.3	-37.8	0	0	0	-0.04
1WQ5@A@G211E	1.8	G	211	E	1WQ5	Tryptophan Synthase Alpha Subunit	0.65	0.72	0.07	0.47	1.35	0.88	1.62	0.86	-0.76	49	102	53	0.54	0.5	-0.04	0	0	0	0	49.9	49.9	5.97	3.22	-2.75	0.48	-0.74	-1.22	0.36	0.18	-0.18	3.4	13.57	10.17	75	147	72	3.5	40.2	36.7	0	0	0	-1.83
1WQ5@A@G211R	0.2	G	211	R	1WQ5	Tryptophan Synthase Alpha Subunit	0.65	0.91	0.26	0.47	1.17	0.7	1.62	0.91	-0.71	49	65	16	0.54	0.53	-0.01	0	0	0	0	52	52	5.97	11.15	5.18	0.48	-2.53	-3.01	0.36	0.01	-0.35	3.4	14.28	10.88	75	174	99	3.5	77.3	73.8	0	0	0	-1.83
1WQ5@A@G51D	-4.5	G	51	D	1WQ5	Tryptophan Synthase Alpha Subunit	0.65	0.55	-0.1	0.47	0.89	0.42	1.62	1.33	-0.29	49	106	57	0.54	0.51	-0.03	0	0	0	0	49.7	49.7	5.97	2.77	-3.2	0.48	-0.9	-1.38	0.36	0.15	-0.21	3.4	11.68	8.28	75	133	58	3.5	30	26.5	0	0	0	-1.83
1WQ5@A@K109N	-1.5	K	109	N	1WQ5	Tryptophan Synthase Alpha Subunit	0.83	0.63	-0.2	1.11	0.77	-0.34	1	1.39	0.39	56	134	78	0.47	0.46	-0.01	0	0	0	49.5	3.38	-46.12	9.59	5.41	-4.18	-1.5	-0.78	0.72	0.03	0.12	0.09	15.71	12.82	-2.89	146	132	-14	61.5	32.7	-28.8	0	0	0	-2.82
1WQ5@A@M101I	3.7	M	101	I	1WQ5	Tryptophan Synthase Alpha Subunit	0.99	1.71	0.72	1.21	1.04	-0.17	0.83	0.59	-0.24	94	96	2	0.3	0.46	0.16	0	0	0	1.43	0.13	-1.3	5.74	5.94	0.2	0.64	1.38	0.74	0.4	0.6	0.2	16.25	21.4	5.15	149	131	-18	45	44.4	-0.6	0	1	1	0.6
1WQ5@A@M101T	7.6	M	101	T	1WQ5	Tryptophan Synthase Alpha Subunit	0.99	1.23	0.24	1.21	0.76	-0.45	0.83	1.07	0.24	94	97	3	0.3	0.44	0.14	0	0	0	1.43	1.66	0.23	5.74	5.64	-0.1	0.64	-0.05	-0.69	0.4	0.23	-0.17	16.25	15.77	-0.48	149	119	-30	45	28.5	-16.5	0	1	1	0.6
1WQ5@A@M101V	7.6	M	101	V	1WQ5	Tryptophan Synthase Alpha Subunit	0.99	1.86	0.87	1.21	0.89	-0.32	0.83	0.64	-0.19	94	74	-20	0.3	0.39	0.09	0	0	0	1.43	0.13	-1.3	5.74	5.96	0.22	0.64	1.08	0.44	0.4	0.54	0.14	16.25	21.57	5.32	149	117	-32	45	34.1	-10.9	0	1	1	0.6
1WQ5@A@P132A	-2.6	P	132	A	1WQ5	Tryptophan Synthase Alpha Subunit	0.44	0.75	0.31	0.5	1.39	0.89	1.72	0.8	-0.92	56	100	44	0.51	0.36	-0.15	0	0	0	1.58	0	-1.58	6.3	6.11	-0.19	0.12	0.62	0.5	0.18	0.38	0.2	17.43	11.5	-5.93	115	89	-26	30.7	13.7	-17	0	0	0	-1.34
1WQ5@A@P132G	-2.3	P	132	G	1WQ5	Tryptophan Synthase Alpha Subunit	0.44	0.65	0.21	0.5	0.47	-0.03	1.72	1.62	-0.1	56	49	-7	0.51	0.54	0.03	0	0	0	1.58	0	-1.58	6.3	5.97	-0.33	0.12	0.48	0.36	0.18	0.36	0.18	17.43	3.4	-14.03	115	75	-40	30.7	3.5	-27.2	0	0	0	-1.34
1WQ5@A@P207A	-6.7	P	207	A	1WQ5	Tryptophan Synthase Alpha Subunit	0.44	0.75	0.31	0.5	1.39	0.89	1.72	0.8	-0.92	56	100	44	0.51	0.36	-0.15	0	0	0	1.58	0	-1.58	6.3	6.11	-0.19	0.12	0.62	0.5	0.18	0.38	0.2	17.43	11.5	-5.93	115	89	-26	30.7	13.7	-17	0	0	0	-1.34
1WQ5@A@P21S	-4.3	P	21	S	1WQ5	Tryptophan Synthase Alpha Subunit	0.44	0.85	0.41	0.5	0.82	0.32	1.72	1.24	-0.48	56	120	64	0.51	0.51	0	0	0	0	1.58	1.67	0.09	6.3	5.68	-0.62	0.12	-0.18	-0.3	0.18	0.22	0.04	17.43	9.47	-7.96	115	105	-10	30.7	18.3	-12.4	0	0	0	-1.34
1WQ5@A@P28L	-4.6	P	28	L	1WQ5	Tryptophan Synthase Alpha Subunit	0.44	1.1	0.66	0.5	1.32	0.82	1.72	0.68	-1.04	56	40	-16	0.51	0.37	-0.14	0	0	0	1.58	0.13	-1.45	6.3	5.98	-0.32	0.12	1.06	0.94	0.18	0.45	0.27	17.43	21.4	3.97	115	131	16	30.7	44.4	13.7	0	1	1	-1.34
1WQ5@A@P28S	-6.4	P	28	S	1WQ5	Tryptophan Synthase Alpha Subunit	0.44	0.85	0.41	0.5	0.82	0.32	1.72	1.24	-0.48	56	120	64	0.51	0.51	0	0	0	0	1.58	1.67	0.09	6.3	5.68	-0.62	0.12	-0.18	-0.3	0.18	0.22	0.04	17.43	9.47	-7.96	115	105	-10	30.7	18.3	-12.4	0	0	0	-1.34
1WQ5@A@P53H	-3.3	P	53	H	1WQ5	Tryptophan Synthase Alpha Subunit	0.44	0.99	0.55	0.5	0.92	0.42	1.72	1.07	-0.65	56	66	10	0.51	0.32	-0.19	0	1	1	1.58	51.6	50.02	6.3	7.47	1.17	0.12	-0.4	-0.52	0.18	0.17	-0.01	17.43	13.69	-3.74	115	155	40	30.7	45.1	14.4	0	0	0	-1.34
1WQ5@A@P53T	-4.3	P	53	T	1WQ5	Tryptophan Synthase Alpha Subunit	0.44	1.23	0.79	0.5	0.76	0.26	1.72	1.07	-0.65	56	97	41	0.51	0.44	-0.07	0	0	0	1.58	1.66	0.08	6.3	5.64	-0.66	0.12	-0.05	-0.17	0.18	0.23	0.05	17.43	15.77	-1.66	115	119	4	30.7	28.5	-2.2	0	1	1	-1.34
1WQ5@A@P78L	1.9	P	78	L	1WQ5	Tryptophan Synthase Alpha Subunit	0.44	1.1	0.66	0.5	1.32	0.82	1.72	0.68	-1.04	56	40	-16	0.51	0.37	-0.14	0	0	0	1.58	0.13	-1.45	6.3	5.98	-0.32	0.12	1.06	0.94	0.18	0.45	0.27	17.43	21.4	3.97	115	131	16	30.7	44.4	13.7	0	1	1	-1.34
1WQ5@A@P78S	-1.6	P	78	S	1WQ5	Tryptophan Synthase Alpha Subunit	0.44	0.85	0.41	0.5	0.82	0.32	1.72	1.24	-0.48	56	120	64	0.51	0.51	0	0	0	0	1.58	1.67	0.09	6.3	5.68	-0.62	0.12	-0.18	-0.3	0.18	0.22	0.04	17.43	9.47	-7.96	115	105	-10	30.7	18.3	-12.4	0	0	0	-1.34
1WQ5@A@P96A	-6.3	P	96	A	1WQ5	Tryptophan Synthase Alpha Subunit	0.44	0.75	0.31	0.5	1.39	0.89	1.72	0.8	-0.92	56	100	44	0.51	0.36	-0.15	0	0	0	1.58	0	-1.58	6.3	6.11	-0.19	0.12	0.62	0.5	0.18	0.38	0.2	17.43	11.5	-5.93	115	89	-26	30.7	13.7	-17	0	0	0	-1.34
1WQ5@A@S33L	-7.6	S	33	L	1WQ5	Tryptophan Synthase Alpha Subunit	0.85	1.1	0.25	0.82	1.32	0.5	1.24	0.68	-0.56	120	40	-80	0.51	0.37	-0.14	0	0	0	1.67	0.13	-1.54	5.68	5.98	0.3	-0.18	1.06	1.24	0.22	0.45	0.23	9.47	21.4	11.93	105	131	26	18.3	44.4	26.1	0	1	1	-1.87
1WQ5@A@S6P	-5.2	S	6	P	1WQ5	Tryptophan Synthase Alpha Subunit	0.85	0.44	-0.41	0.82	0.5	-0.32	1.24	1.72	0.48	120	56	-64	0.51	0.51	0	0	0	0	1.67	1.58	-0.09	5.68	6.3	0.62	-0.18	0.12	0.3	0.22	0.18	-0.04	9.47	17.43	7.96	105	115	10	18.3	30.7	12.4	0	0	0	-1.87
1WQ5@A@T24M	2.3	T	24	M	1WQ5	Tryptophan Synthase Alpha Subunit	1.23	0.99	-0.24	0.76	1.21	0.45	1.07	0.83	-0.24	97	94	-3	0.44	0.3	-0.14	0	0	0	1.66	1.43	-0.23	5.64	5.74	0.1	-0.05	0.64	0.69	0.23	0.4	0.17	15.77	16.25	0.48	119	149	30	28.5	45	16.5	1	0	-1	-1.57
1WQ5@A@Y102C	1.4	Y	102	C	1WQ5	Tryptophan Synthase Alpha Subunit	1.5	1.31	-0.19	0.95	0.74	-0.21	0.78	1.05	0.27	41	20	-21	0.42	0.35	-0.07	1	0	-1	1.61	1.48	-0.13	5.66	5.07	-0.59	0.26	0.29	0.03	0.15	0.5	0.35	18.03	13.46	-4.57	181	121	-60	59.1	25	-34.1	0	0	0	-0.87
1WQ5@A@Y102H	0.8	Y	102	H	1WQ5	Tryptophan Synthase Alpha Subunit	1.5	0.99	-0.51	0.95	0.92	-0.03	0.78	1.07	0.29	41	66	25	0.42	0.32	-0.1	1	1	0	1.61	51.6	49.99	5.66	7.47	1.81	0.26	-0.4	-0.66	0.15	0.17	0.02	18.03	13.69	-4.34	181	155	-26	59.1	45.1	-14	0	0	0	-0.87
1WQ5@A@Y115C	-2.3	Y	115	C	1WQ5	Tryptophan Synthase Alpha Subunit	1.5	1.31	-0.19	0.95	0.74	-0.21	0.78	1.05	0.27	41	20	-21	0.42	0.35	-0.07	1	0	-1	1.61	1.48	-0.13	5.66	5.07	-0.59	0.26	0.29	0.03	0.15	0.5	0.35	18.03	13.46	-4.57	181	121	-60	59.1	25	-34.1	0	0	0	-0.87
1YCC@A@A7L	0.8	A	7	L	1YCC	Cytochrome c (Iso-1)	0.75	1.1	0.35	1.39	1.32	-0.07	0.8	0.68	-0.12	100	40	-60	0.36	0.37	0.01	0	0	0	0	0.13	0.13	6.11	5.98	-0.13	0.62	1.06	0.44	0.38	0.45	0.07	11.5	21.4	9.9	89	131	42	13.7	44.4	30.7	0	1	1	-1.52
1YCC@A@A7Y	1.8	A	7	Y	1YCC	Cytochrome c (Iso-1)	0.75	1.5	0.75	1.39	0.95	-0.44	0.8	0.78	-0.02	100	41	-59	0.36	0.42	0.06	0	1	1	0	1.61	1.61	6.11	5.66	-0.45	0.62	0.26	-0.36	0.38	0.15	-0.23	11.5	18.03	6.53	89	181	92	13.7	59.1	45.4	0	0	0	-1.52
1YCC@A@C102A	7.6	C	102	A	1YCC	Cytochrome c (Iso-1)	1.31	0.75	-0.56	0.74	1.39	0.65	1.05	0.8	-0.25	20	100	80	0.35	0.36	0.01	0	0	0	1.48	0	-1.48	5.07	6.11	1.04	0.29	0.62	0.33	0.5	0.38	-0.12	13.46	11.5	-1.96	121	89	-32	25	13.7	-11.3	0	0	0	-0.29
1YCC@A@C102S	11.3	C	102	S	1YCC	Cytochrome c (Iso-1)	1.31	0.85	-0.46	0.74	0.82	0.08	1.05	1.24	0.19	20	120	100	0.35	0.51	0.16	0	0	0	1.48	1.67	0.19	5.07	5.68	0.61	0.29	-0.18	-0.47	0.5	0.22	-0.28	13.46	9.47	-3.99	121	105	-16	25	18.3	-6.7	0	0	0	-0.29
1YCC@A@C102T	5.6	C	102	T	1YCC	Cytochrome c (Iso-1)	1.31	1.23	-0.08	0.74	0.76	0.02	1.05	1.07	0.02	20	97	77	0.35	0.44	0.09	0	0	0	1.48	1.66	0.18	5.07	5.64	0.57	0.29	-0.05	-0.34	0.5	0.23	-0.27	13.46	15.77	2.31	121	119	-2	25	28.5	3.5	0	1	1	-0.29
1YCC@A@F10I	-4.3	F	10	I	1YCC	Cytochrome c (Iso-1)	1.43	1.71	0.28	1.01	1.04	0.03	0.76	0.59	-0.17	41	96	55	0.31	0.46	0.15	1	0	-1	0.35	0.13	-0.22	5.48	5.94	0.46	1.19	1.38	0.19	0.5	0.6	0.1	19.8	21.4	1.6	165	131	-34	56.1	44.4	-11.7	0	1	1	-0.04
1YCC@A@F10M	-15.2	F	10	M	1YCC	Cytochrome c (Iso-1)	1.43	0.99	-0.44	1.01	1.21	0.2	0.76	0.83	0.07	41	94	53	0.31	0.3	-0.01	1	0	-1	0.35	1.43	1.08	5.48	5.74	0.26	1.19	0.64	-0.55	0.5	0.4	-0.1	19.8	16.25	-3.55	165	149	-16	56.1	45	-11.1	0	0	0	-0.04
1YCC@A@F10W	-5.2	F	10	W	1YCC	Cytochrome c (Iso-1)	1.43	1.3	-0.13	1.01	1.06	0.05	0.76	0.79	0.03	41	18	-23	0.31	0.31	0	1	1	0	0.35	2.1	1.75	5.48	5.89	0.41	1.19	0.81	-0.38	0.5	0.27	-0.23	19.8	21.67	1.87	165	204	39	56.1	74.8	18.7	0	0	0	-0.04
1YCC@A@F10Y	-1.9	F	10	Y	1YCC	Cytochrome c (Iso-1)	1.43	1.5	0.07	1.01	0.95	-0.06	0.76	0.78	0.02	41	41	0	0.31	0.42	0.11	1	1	0	0.35	1.61	1.26	5.48	5.66	0.18	1.19	0.26	-0.93	0.5	0.15	-0.35	19.8	18.03	-1.77	165	181	16	56.1	59.1	3	0	0	0	-0.04
1YCC@A@F82Y	-4.2	F	82	Y	1YCC	Cytochrome c (Iso-1)	1.43	1.5	0.07	1.01	0.95	-0.06	0.76	0.78	0.02	41	41	0	0.31	0.42	0.11	1	1	0	0.35	1.61	1.26	5.48	5.66	0.18	1.19	0.26	-0.93	0.5	0.15	-0.35	19.8	18.03	-1.77	165	181	16	56.1	59.1	3	0	0	0	-0.04
1YCC@A@K73I	-5	K	73	I	1YCC	Cytochrome c (Iso-1)	0.83	1.71	0.88	1.11	1.04	-0.07	1	0.59	-0.41	56	96	40	0.47	0.46	-0.01	0	0	0	49.5	0.13	-49.37	9.59	5.94	-3.65	-1.5	1.38	2.88	0.03	0.6	0.57	15.71	21.4	5.69	146	131	-15	61.5	44.4	-17.1	0	1	1	-2.82
1YCC@A@K73V	-3.2	K	73	V	1YCC	Cytochrome c (Iso-1)	0.83	1.86	1.03	1.11	0.89	-0.22	1	0.64	-0.36	56	74	18	0.47	0.39	-0.08	0	0	0	49.5	0.13	-49.37	9.59	5.96	-3.63	-1.5	1.08	2.58	0.03	0.54	0.51	15.71	21.57	5.86	146	117	-29	61.5	34.1	-27.4	0	1	1	-2.82
1YCC@A@K73W	-5.1	K	73	W	1YCC	Cytochrome c (Iso-1)	0.83	1.3	0.47	1.11	1.06	-0.05	1	0.79	-0.21	56	18	-38	0.47	0.31	-0.16	0	1	1	49.5	2.1	-47.4	9.59	5.89	-3.7	-1.5	0.81	2.31	0.03	0.27	0.24	15.71	21.67	5.96	146	204	58	61.5	74.8	13.3	0	0	0	-2.82
1YCC@A@L85A	-13.7	L	85	A	1YCC	Cytochrome c (Iso-1)	1.1	0.75	-0.35	1.32	1.39	0.07	0.68	0.8	0.12	40	100	60	0.37	0.36	-0.01	0	0	0	0.13	0	-0.13	5.98	6.11	0.13	1.06	0.62	-0.44	0.45	0.38	-0.07	21.4	11.5	-9.9	131	89	-42	44.4	13.7	-30.7	1	0	-1	-0.13
1YCC@A@L94A	-16.2	L	94	A	1YCC	Cytochrome c (Iso-1)	1.1	0.75	-0.35	1.32	1.39	0.07	0.68	0.8	0.12	40	100	60	0.37	0.36	-0.01	0	0	0	0.13	0	-0.13	5.98	6.11	0.13	1.06	0.62	-0.44	0.45	0.38	-0.07	21.4	11.5	-9.9	131	89	-42	44.4	13.7	-30.7	1	0	-1	-0.13
1YCC@A@L94I	1.3	L	94	I	1YCC	Cytochrome c (Iso-1)	1.1	1.71	0.61	1.32	1.04	-0.28	0.68	0.59	-0.09	40	96	56	0.37	0.46	0.09	0	0	0	0.13	0.13	0	5.98	5.94	-0.04	1.06	1.38	0.32	0.45	0.6	0.15	21.4	21.4	0	131	131	0	44.4	44.4	0	1	1	0	-0.13
1YCC@A@L94T	-13.9	L	94	T	1YCC	Cytochrome c (Iso-1)	1.1	1.23	0.13	1.32	0.76	-0.56	0.68	1.07	0.39	40	97	57	0.37	0.44	0.07	0	0	0	0.13	1.66	1.53	5.98	5.64	-0.34	1.06	-0.05	-1.11	0.45	0.23	-0.22	21.4	15.77	-5.63	131	119	-12	44.4	28.5	-15.9	1	1	0	-0.13
1YCC@A@L94V	-4	L	94	V	1YCC	Cytochrome c (Iso-1)	1.1	1.86	0.76	1.32	0.89	-0.43	0.68	0.64	-0.04	40	74	34	0.37	0.39	0.02	0	0	0	0.13	0.13	0	5.98	5.96	-0.02	1.06	1.08	0.02	0.45	0.54	0.09	21.4	21.57	0.17	131	117	-14	44.4	34.1	-10.3	1	1	0	-0.13
1YCC@A@P76G	-5	P	76	G	1YCC	Cytochrome c (Iso-1)	0.44	0.65	0.21	0.5	0.47	-0.03	1.72	1.62	-0.1	56	49	-7	0.51	0.54	0.03	0	0	0	1.58	0	-1.58	6.3	5.97	-0.33	0.12	0.48	0.36	0.18	0.36	0.18	17.43	3.4	-14.03	115	75	-40	30.7	3.5	-27.2	0	0	0	-1.34
1YCC@A@P76L	-4.9	P	76	L	1YCC	Cytochrome c (Iso-1)	0.44	1.1	0.66	0.5	1.32	0.82	1.72	0.68	-1.04	56	40	-16	0.51	0.37	-0.14	0	0	0	1.58	0.13	-1.45	6.3	5.98	-0.32	0.12	1.06	0.94	0.18	0.45	0.27	17.43	21.4	3.97	115	131	16	30.7	44.4	13.7	0	1	1	-1.34
1YCC@A@P76R	-4.9	P	76	R	1YCC	Cytochrome c (Iso-1)	0.44	0.91	0.47	0.5	1.17	0.67	1.72	0.91	-0.81	56	65	9	0.51	0.53	0.02	0	0	0	1.58	52	50.42	6.3	11.15	4.85	0.12	-2.53	-2.65	0.18	0.01	-0.17	17.43	14.28	-3.15	115	174	59	30.7	77.3	46.6	0	0	0	-1.34
1YCC@A@P76S	-5.7	P	76	S	1YCC	Cytochrome c (Iso-1)	0.44	0.85	0.41	0.5	0.82	0.32	1.72	1.24	-0.48	56	120	64	0.51	0.51	0	0	0	0	1.58	1.67	0.09	6.3	5.68	-0.62	0.12	-0.18	-0.3	0.18	0.22	0.04	17.43	9.47	-7.96	115	105	-10	30.7	18.3	-12.4	0	0	0	-1.34
1YCC@A@P76V	-5.2	P	76	V	1YCC	Cytochrome c (Iso-1)	0.44	1.86	1.42	0.5	0.89	0.39	1.72	0.64	-1.08	56	74	18	0.51	0.39	-0.12	0	0	0	1.58	0.13	-1.45	6.3	5.96	-0.34	0.12	1.08	0.96	0.18	0.54	0.36	17.43	21.57	4.14	115	117	2	30.7	34.1	3.4	0	1	1	-1.34
1YCC@A@P76W	-6.5	P	76	W	1YCC	Cytochrome c (Iso-1)	0.44	1.3	0.86	0.5	1.06	0.56	1.72	0.79	-0.93	56	18	-38	0.51	0.31	-0.2	0	1	1	1.58	2.1	0.52	6.3	5.89	-0.41	0.12	0.81	0.69	0.18	0.27	0.09	17.43	21.67	4.24	115	204	89	30.7	74.8	44.1	0	0	0	-1.34
1YCC@A@P76Y	-6.8	P	76	Y	1YCC	Cytochrome c (Iso-1)	0.44	1.5	1.06	0.5	0.95	0.45	1.72	0.78	-0.94	56	41	-15	0.51	0.42	-0.09	0	1	1	1.58	1.61	0.03	6.3	5.66	-0.64	0.12	0.26	0.14	0.18	0.15	-0.03	17.43	18.03	0.6	115	181	66	30.7	59.1	28.4	0	0	0	-1.34
1YCC@A@T69E	5.2	T	69	E	1YCC	Cytochrome c (Iso-1)	1.23	0.72	-0.51	0.76	1.35	0.59	1.07	0.86	-0.21	97	102	5	0.44	0.5	0.06	0	0	0	1.66	49.9	48.24	5.64	3.22	-2.42	-0.05	-0.74	-0.69	0.23	0.18	-0.05	15.77	13.57	-2.2	119	147	28	28.5	40.2	11.7	1	0	-1	-1.57
1YCC@A@T96A	4.3	T	96	A	1YCC	Cytochrome c (Iso-1)	1.23	0.75	-0.48	0.76	1.39	0.63	1.07	0.8	-0.27	97	100	3	0.44	0.36	-0.08	0	0	0	1.66	0	-1.66	5.64	6.11	0.47	-0.05	0.62	0.67	0.23	0.38	0.15	15.77	11.5	-4.27	119	89	-30	28.5	13.7	-14.8	1	0	-1	-1.57
1YCC@A@V20C	1.1	V	20	C	1YCC	Cytochrome c (Iso-1)	1.86	1.31	-0.55	0.89	0.74	-0.15	0.64	1.05	0.41	74	20	-54	0.39	0.35	-0.04	0	0	0	0.13	1.48	1.35	5.96	5.07	-0.89	1.08	0.29	-0.79	0.54	0.5	-0.04	21.57	13.46	-8.11	117	121	4	34.1	25	-9.1	1	0	-1	-0.61
1YCC@A@Y97F	1	Y	97	F	1YCC	Cytochrome c (Iso-1)	1.5	1.43	-0.07	0.95	1.01	0.06	0.78	0.76	-0.02	41	41	0	0.42	0.31	-0.11	1	1	0	1.61	0.35	-1.26	5.66	5.48	-0.18	0.26	1.19	0.93	0.15	0.5	0.35	18.03	19.8	1.77	181	165	-16	59.1	56.1	-3	0	0	0	-0.87
1YCC_C102A@A@N52A	4.5	N	52	A	1YCC_C102A	Cytochrome c (Iso-1)	0.63	0.75	0.12	0.77	1.39	0.62	1.39	0.8	-0.59	134	100	-34	0.46	0.36	-0.1	0	0	0	3.38	0	-3.38	5.41	6.11	0.7	-0.78	0.62	1.4	0.12	0.38	0.26	12.82	11.5	-1.32	132	89	-43	32.7	13.7	-19	0	0	0	-2.41
1YCC_C102A@A@N52H	-1.7	N	52	H	1YCC_C102A	Cytochrome c (Iso-1)	0.63	0.99	0.36	0.77	0.92	0.15	1.39	1.07	-0.32	134	66	-68	0.46	0.32	-0.14	0	1	1	3.38	51.6	48.22	5.41	7.47	2.06	-0.78	-0.4	0.38	0.12	0.17	0.05	12.82	13.69	0.87	132	155	23	32.7	45.1	12.4	0	0	0	-2.41
1YCC_C102A@A@N52I	0.9	N	52	I	1YCC_C102A	Cytochrome c (Iso-1)	0.63	1.71	1.08	0.77	1.04	0.27	1.39	0.59	-0.8	134	96	-38	0.46	0.46	0	0	0	0	3.38	0.13	-3.25	5.41	5.94	0.53	-0.78	1.38	2.16	0.12	0.6	0.48	12.82	21.4	8.58	132	131	-1	32.7	44.4	11.7	0	1	1	-2.41
1YCC_C102A@A@N52L	12.9	N	52	L	1YCC_C102A	Cytochrome c (Iso-1)	0.63	1.1	0.47	0.77	1.32	0.55	1.39	0.68	-0.71	134	40	-94	0.46	0.37	-0.09	0	0	0	3.38	0.13	-3.25	5.41	5.98	0.57	-0.78	1.06	1.84	0.12	0.45	0.33	12.82	21.4	8.58	132	131	-1	32.7	44.4	11.7	0	1	1	-2.41
1YCC_C102A@A@N52M	13.4	N	52	M	1YCC_C102A	Cytochrome c (Iso-1)	0.63	0.99	0.36	0.77	1.21	0.44	1.39	0.83	-0.56	134	94	-40	0.46	0.3	-0.16	0	0	0	3.38	1.43	-1.95	5.41	5.74	0.33	-0.78	0.64	1.42	0.12	0.4	0.28	12.82	16.25	3.43	132	149	17	32.7	45	12.3	0	0	0	-2.41
1YCC_C102A@A@N52Q	2	N	52	Q	1YCC_C102A	Cytochrome c (Iso-1)	0.63	0.76	0.13	0.77	1.29	0.52	1.39	0.89	-0.5	134	93	-41	0.46	0.49	0.03	0	0	0	3.38	3.53	0.15	5.41	5.65	0.24	-0.78	-0.85	-0.07	0.12	0.07	-0.05	12.82	14.45	1.63	132	146	14	32.7	42.7	10	0	0	0	-2.41
1YCC_C102A@A@N52S	-10.7	N	52	S	1YCC_C102A	Cytochrome c (Iso-1)	0.63	0.85	0.22	0.77	0.82	0.05	1.39	1.24	-0.15	134	120	-14	0.46	0.51	0.05	0	0	0	3.38	1.67	-1.71	5.41	5.68	0.27	-0.78	-0.18	0.6	0.12	0.22	0.1	12.82	9.47	-3.35	132	105	-27	32.7	18.3	-14.4	0	0	0	-2.41
1YCC_C102A@A@N52T	-8	N	52	T	1YCC_C102A	Cytochrome c (Iso-1)	0.63	1.23	0.6	0.77	0.76	-0.01	1.39	1.07	-0.32	134	97	-37	0.46	0.44	-0.02	0	0	0	3.38	1.66	-1.72	5.41	5.64	0.23	-0.78	-0.05	0.73	0.12	0.23	0.11	12.82	15.77	2.95	132	119	-13	32.7	28.5	-4.2	0	1	1	-2.41
1YCC_C102A@A@N52V	8.8	N	52	V	1YCC_C102A	Cytochrome c (Iso-1)	0.63	1.86	1.23	0.77	0.89	0.12	1.39	0.64	-0.75	134	74	-60	0.46	0.39	-0.07	0	0	0	3.38	0.13	-3.25	5.41	5.96	0.55	-0.78	1.08	1.86	0.12	0.54	0.42	12.82	21.57	8.75	132	117	-15	32.7	34.1	1.4	0	1	1	-2.41
1YEA@A@N52I	7.9	N	52	I	1YEA	Cytochrome c (Iso-2)	0.63	1.71	1.08	0.77	1.04	0.27	1.39	0.59	-0.8	134	96	-38	0.46	0.46	0	0	0	0	3.38	0.13	-3.25	5.41	5.94	0.53	-0.78	1.38	2.16	0.12	0.6	0.48	12.82	21.4	8.58	132	131	-1	32.7	44.4	11.7	0	1	1	-2.41
1YNR@A@Y25F	3.3	Y	25	F	1YNR	Cytochrome c-552	1.5	1.43	-0.07	0.95	1.01	0.06	0.78	0.76	-0.02	41	41	0	0.42	0.31	-0.11	1	1	0	1.61	0.35	-1.26	5.66	5.48	-0.18	0.26	1.19	0.93	0.15	0.5	0.35	18.03	19.8	1.77	181	165	-16	59.1	56.1	-3	0	0	0	-0.87
1YU5@A@H41Y	10.6	H	41	Y	1YU5	Headpiece Villin Domain	0.99	1.5	0.51	0.92	0.95	0.03	1.07	0.78	-0.29	66	41	-25	0.32	0.42	0.1	1	1	0	51.6	1.61	-49.99	7.47	5.66	-1.81	-0.4	0.26	0.66	0.17	0.15	-0.02	13.69	18.03	4.34	155	181	26	45.1	59.1	14	0	0	0	-1.7
1YU5_D1@A@M53L	-8	M	53	L	1YU5_d1	Headpiece Villin Domain HP36	0.99	1.1	0.11	1.21	1.32	0.11	0.83	0.68	-0.15	94	40	-54	0.3	0.37	0.07	0	0	0	1.43	0.13	-1.3	5.74	5.98	0.24	0.64	1.06	0.42	0.4	0.45	0.05	16.25	21.4	5.15	149	131	-18	45	44.4	-0.6	0	1	1	0.6
1YU5_D2@A@N68H	0	N	68	H	1YU5_d2	Headpiece Villin Domain HP35	0.63	0.99	0.36	0.77	0.92	0.15	1.39	1.07	-0.32	134	66	-68	0.46	0.32	-0.14	0	1	1	3.38	51.6	48.22	5.41	7.47	2.06	-0.78	-0.4	0.38	0.12	0.17	0.05	12.82	13.69	0.87	132	155	23	32.7	45.1	12.4	0	0	0	-2.41
1ZDR@A@A104Q	-3.6	A	104	Q	1ZDR	Dihydrofolate Reductase	0.75	0.76	0.01	1.39	1.29	-0.1	0.8	0.89	0.09	100	93	-7	0.36	0.49	0.13	0	0	0	0	3.53	3.53	6.11	5.65	-0.46	0.62	-0.85	-1.47	0.38	0.07	-0.31	11.5	14.45	2.95	89	146	57	13.7	42.7	29	0	0	0	-1.52
1ZDR@A@L20M	-4.8	L	20	M	1ZDR	Dihydrofolate Reductase	1.1	0.99	-0.11	1.32	1.21	-0.11	0.68	0.83	0.15	40	94	54	0.37	0.3	-0.07	0	0	0	0.13	1.43	1.3	5.98	5.74	-0.24	1.06	0.64	-0.42	0.45	0.4	-0.05	21.4	16.25	-5.15	131	149	18	44.4	45	0.6	1	0	-1	-0.13
1ZDR@A@P122E	-0.9	P	122	E	1ZDR	Dihydrofolate Reductase	0.44	0.72	0.28	0.5	1.35	0.85	1.72	0.86	-0.86	56	102	46	0.51	0.5	-0.01	0	0	0	1.58	49.9	48.32	6.3	3.22	-3.08	0.12	-0.74	-0.86	0.18	0.18	0	17.43	13.57	-3.86	115	147	32	30.7	40.2	9.5	0	0	0	-1.34
1ZDR@A@P129D	-1.6	P	129	D	1ZDR	Dihydrofolate Reductase	0.44	0.55	0.11	0.5	0.89	0.39	1.72	1.33	-0.39	56	106	50	0.51	0.51	0	0	0	0	1.58	49.7	48.12	6.3	2.77	-3.53	0.12	-0.9	-1.02	0.18	0.15	-0.03	17.43	11.68	-5.75	115	133	18	30.7	30	-0.7	0	0	0	-1.34
1ZYM@A@H189A	-1.5	H	189	A	1ZYM	Amino Terminal Enzyme I	0.99	0.75	-0.24	0.92	1.39	0.47	1.07	0.8	-0.27	66	100	34	0.32	0.36	0.04	1	0	-1	51.6	0	-51.6	7.47	6.11	-1.36	-0.4	0.62	1.02	0.17	0.38	0.21	13.69	11.5	-2.19	155	89	-66	45.1	13.7	-31.4	0	0	0	-1.7
1ZYM@A@H189E	-3.5	H	189	E	1ZYM	Amino Terminal Enzyme I	0.99	0.72	-0.27	0.92	1.35	0.43	1.07	0.86	-0.21	66	102	36	0.32	0.5	0.18	1	0	-1	51.6	49.9	-1.7	7.47	3.22	-4.25	-0.4	-0.74	-0.34	0.17	0.18	0.01	13.69	13.57	-0.12	155	147	-8	45.1	40.2	-4.9	0	0	0	-1.7
2A01@A@L141R	-2	L	141	R	2A01	Apolipoprotein A-I	1.1	0.91	-0.19	1.32	1.17	-0.15	0.68	0.91	0.23	40	65	25	0.37	0.53	0.16	0	0	0	0.13	52	51.87	5.98	11.15	5.17	1.06	-2.53	-3.59	0.45	0.01	-0.44	21.4	14.28	-7.12	131	174	43	44.4	77.3	32.9	1	0	-1	-0.13
2A01@A@L230P	-4	L	230	P	2A01	Apolipoprotein A-I	1.1	0.44	-0.66	1.32	0.5	-0.82	0.68	1.72	1.04	40	56	16	0.37	0.51	0.14	0	0	0	0.13	1.58	1.45	5.98	6.3	0.32	1.06	0.12	-0.94	0.45	0.18	-0.27	21.4	17.43	-3.97	131	115	-16	44.4	30.7	-13.7	1	0	-1	-0.13
2A01@A@Y18P	0	Y	18	P	2A01	Apolipoprotein A-I	1.5	0.44	-1.06	0.95	0.5	-0.45	0.78	1.72	0.94	41	56	15	0.42	0.51	0.09	1	0	-1	1.61	1.58	-0.03	5.66	6.3	0.64	0.26	0.12	-0.14	0.15	0.18	0.03	18.03	17.43	-0.6	181	115	-66	59.1	30.7	-28.4	0	0	0	-0.87
2CI2@A@E45A	-1.4	E	45	A	2CI2	Chymotrypsin Inhibitor 2	0.72	0.75	0.03	1.35	1.39	0.04	0.86	0.8	-0.06	102	100	-2	0.5	0.36	-0.14	0	0	0	49.9	0	-49.9	3.22	6.11	2.89	-0.74	0.62	1.36	0.18	0.38	0.2	13.57	11.5	-2.07	147	89	-58	40.2	13.7	-26.5	0	0	0	-2.47
2CI2@A@I39V	-6.5	I	39	V	2CI2	Chymotrypsin Inhibitor 2	1.71	1.86	0.15	1.04	0.89	-0.15	0.59	0.64	0.05	96	74	-22	0.46	0.39	-0.07	0	0	0	0.13	0.13	0	5.94	5.96	0.02	1.38	1.08	-0.3	0.6	0.54	-0.06	21.4	21.57	0.17	131	117	-14	44.4	34.1	-10.3	1	1	0	-0.03
2CI2@A@I48V	-4.7	I	48	V	2CI2	Chymotrypsin Inhibitor 2	1.71	1.86	0.15	1.04	0.89	-0.15	0.59	0.64	0.05	96	74	-22	0.46	0.39	-0.07	0	0	0	0.13	0.13	0	5.94	5.96	0.02	1.38	1.08	-0.3	0.6	0.54	-0.06	21.4	21.57	0.17	131	117	-14	44.4	34.1	-10.3	1	1	0	-0.03
2CI2@A@I76V	1.4	I	76	V	2CI2	Chymotrypsin Inhibitor 2	1.71	1.86	0.15	1.04	0.89	-0.15	0.59	0.64	0.05	96	74	-22	0.46	0.39	-0.07	0	0	0	0.13	0.13	0	5.94	5.96	0.02	1.38	1.08	-0.3	0.6	0.54	-0.06	21.4	21.57	0.17	131	117	-14	44.4	34.1	-10.3	1	1	0	-0.03
2CI2@A@K43A	-1.3	K	43	A	2CI2	Chymotrypsin Inhibitor 2	0.83	0.75	-0.08	1.11	1.39	0.28	1	0.8	-0.2	56	100	44	0.47	0.36	-0.11	0	0	0	49.5	0	-49.5	9.59	6.11	-3.48	-1.5	0.62	2.12	0.03	0.38	0.35	15.71	11.5	-4.21	146	89	-57	61.5	13.7	-47.8	0	0	0	-2.82
2CI2@A@L27A	-15.5	L	27	A	2CI2	Chymotrypsin Inhibitor 2	1.1	0.75	-0.35	1.32	1.39	0.07	0.68	0.8	0.12	40	100	60	0.37	0.36	-0.01	0	0	0	0.13	0	-0.13	5.98	6.11	0.13	1.06	0.62	-0.44	0.45	0.38	-0.07	21.4	11.5	-9.9	131	89	-42	44.4	13.7	-30.7	1	0	-1	-0.13
2CI2@A@P44A	-9.1	P	44	A	2CI2	Chymotrypsin Inhibitor 2	0.44	0.75	0.31	0.5	1.39	0.89	1.72	0.8	-0.92	56	100	44	0.51	0.36	-0.15	0	0	0	1.58	0	-1.58	6.3	6.11	-0.19	0.12	0.62	0.5	0.18	0.38	0.2	17.43	11.5	-5.93	115	89	-26	30.7	13.7	-17	0	0	0	-1.34
2CI2@A@S31A	-5.8	S	31	A	2CI2	Chymotrypsin Inhibitor 2	0.85	0.75	-0.1	0.82	1.39	0.57	1.24	0.8	-0.44	120	100	-20	0.51	0.36	-0.15	0	0	0	1.67	0	-1.67	5.68	6.11	0.43	-0.18	0.62	0.8	0.22	0.38	0.16	9.47	11.5	2.03	105	89	-16	18.3	13.7	-4.6	0	0	0	-1.87
2CI2@A@S31G	-4.6	S	31	G	2CI2	Chymotrypsin Inhibitor 2	0.85	0.65	-0.2	0.82	0.47	-0.35	1.24	1.62	0.38	120	49	-71	0.51	0.54	0.03	0	0	0	1.67	0	-1.67	5.68	5.97	0.29	-0.18	0.48	0.66	0.22	0.36	0.14	9.47	3.4	-6.07	105	75	-30	18.3	3.5	-14.8	0	0	0	-1.87
2CI2@A@V38A	-2.9	V	38	A	2CI2	Chymotrypsin Inhibitor 2	1.86	0.75	-1.11	0.89	1.39	0.5	0.64	0.8	0.16	74	100	26	0.39	0.36	-0.03	0	0	0	0.13	0	-0.13	5.96	6.11	0.15	1.08	0.62	-0.46	0.54	0.38	-0.16	21.57	11.5	-10.07	117	89	-28	34.1	13.7	-20.4	1	0	-1	-0.61
2CI2@A@V70A	-12.7	V	70	A	2CI2	Chymotrypsin Inhibitor 2	1.86	0.75	-1.11	0.89	1.39	0.5	0.64	0.8	0.16	74	100	26	0.39	0.36	-0.03	0	0	0	0.13	0	-0.13	5.96	6.11	0.15	1.08	0.62	-0.46	0.54	0.38	-0.16	21.57	11.5	-10.07	117	89	-28	34.1	13.7	-20.4	1	0	-1	-0.61
2CNC@A@D348G	-4.5	D	348	G	2CNC	Xylanase (A334V/G348D)	0.55	0.65	0.1	0.89	0.47	-0.42	1.33	1.62	0.29	106	49	-57	0.51	0.54	0.03	0	0	0	49.7	0	-49.7	2.77	5.97	3.2	-0.9	0.48	1.38	0.15	0.36	0.21	11.68	3.4	-8.28	133	75	-58	30	3.5	-26.5	0	0	0	-2.6
2CNC@A@V334A	-2	V	334	A	2CNC	Xylanase (A334V/G348D)	1.86	0.75	-1.11	0.89	1.39	0.5	0.64	0.8	0.16	74	100	26	0.39	0.36	-0.03	0	0	0	0.13	0	-0.13	5.96	6.11	0.15	1.08	0.62	-0.46	0.54	0.38	-0.16	21.57	11.5	-10.07	117	89	-28	34.1	13.7	-20.4	1	0	-1	-0.61
2CPP@A@T101V	-2.1	T	101	V	2CPP	Cytochrome P450	1.23	1.86	0.63	0.76	0.89	0.13	1.07	0.64	-0.43	97	74	-23	0.44	0.39	-0.05	0	0	0	1.66	0.13	-1.53	5.64	5.96	0.32	-0.05	1.08	1.13	0.23	0.54	0.31	15.77	21.57	5.8	119	117	-2	28.5	34.1	5.6	1	1	0	-1.57
2CTH@A@F20L	-7.3	F	20	L	2CTH	Cytochrome c3	1.43	1.1	-0.33	1.01	1.32	0.31	0.76	0.68	-0.08	41	40	-1	0.31	0.37	0.06	1	0	-1	0.35	0.13	-0.22	5.48	5.98	0.5	1.19	1.06	-0.13	0.5	0.45	-0.05	19.8	21.4	1.6	165	131	-34	56.1	44.4	-11.7	0	1	1	-0.04
2HBB@A@D23A	-5	D	23	A	2HBB	Ribosomal L9 (N-terminal)	0.55	0.75	0.2	0.89	1.39	0.5	1.33	0.8	-0.53	106	100	-6	0.51	0.36	-0.15	0	0	0	49.7	0	-49.7	2.77	6.11	3.34	-0.9	0.62	1.52	0.15	0.38	0.23	11.68	11.5	-0.18	133	89	-44	30	13.7	-16.3	0	0	0	-2.6
2HBB@A@D23N	-10	D	23	N	2HBB	Ribosomal L9 (N-terminal)	0.55	0.63	0.08	0.89	0.77	-0.12	1.33	1.39	0.06	106	134	28	0.51	0.46	-0.05	0	0	0	49.7	3.38	-46.32	2.77	5.41	2.64	-0.9	-0.78	0.12	0.15	0.12	-0.03	11.68	12.82	1.14	133	132	-1	30	32.7	2.7	0	0	0	-2.6
2HBB@A@K12M	7.9	K	12	M	2HBB	Ribosomal L9 (N-terminal)	0.83	0.99	0.16	1.11	1.21	0.1	1	0.83	-0.17	56	94	38	0.47	0.3	-0.17	0	0	0	49.5	1.43	-48.07	9.59	5.74	-3.85	-1.5	0.64	2.14	0.03	0.4	0.37	15.71	16.25	0.54	146	149	3	61.5	45	-16.5	0	0	0	-2.82
2HIP@A@Y12F	-12.9	Y	12	F	2HIP	High potential iron sulfur	1.5	1.43	-0.07	0.95	1.01	0.06	0.78	0.76	-0.02	41	41	0	0.42	0.31	-0.11	1	1	0	1.61	0.35	-1.26	5.66	5.48	-0.18	0.26	1.19	0.93	0.15	0.5	0.35	18.03	19.8	1.77	181	165	-16	59.1	56.1	-3	0	0	0	-0.87
2LZM@A@A129V	-1.9	A	129	V	2LZM	T4 Lyzozyme	0.75	1.86	1.11	1.39	0.89	-0.5	0.8	0.64	-0.16	100	74	-26	0.36	0.39	0.03	0	0	0	0	0.13	0.13	6.11	5.96	-0.15	0.62	1.08	0.46	0.38	0.54	0.16	11.5	21.57	10.07	89	117	28	13.7	34.1	20.4	0	1	1	-1.52
2LZM@A@A146T	-7.1	A	146	T	2LZM	T4 Lyzozyme	0.75	1.23	0.48	1.39	0.76	-0.63	0.8	1.07	0.27	100	97	-3	0.36	0.44	0.08	0	0	0	0	1.66	1.66	6.11	5.64	-0.47	0.62	-0.05	-0.67	0.38	0.23	-0.15	11.5	15.77	4.27	89	119	30	13.7	28.5	14.8	0	1	1	-1.52
2LZM@A@A160T	-5.5	A	160	T	2LZM	T4 Lyzozyme	0.75	1.23	0.48	1.39	0.76	-0.63	0.8	1.07	0.27	100	97	-3	0.36	0.44	0.08	0	0	0	0	1.66	1.66	6.11	5.64	-0.47	0.62	-0.05	-0.67	0.38	0.23	-0.15	11.5	15.77	4.27	89	119	30	13.7	28.5	14.8	0	1	1	-1.52
2LZM@A@A41V	0.7	A	41	V	2LZM	T4 Lyzozyme	0.75	1.86	1.11	1.39	0.89	-0.5	0.8	0.64	-0.16	100	74	-26	0.36	0.39	0.03	0	0	0	0	0.13	0.13	6.11	5.96	-0.15	0.62	1.08	0.46	0.38	0.54	0.16	11.5	21.57	10.07	89	117	28	13.7	34.1	20.4	0	1	1	-1.52
2LZM@A@A82P	2.1	A	82	P	2LZM	T4 Lyzozyme	0.75	0.44	-0.31	1.39	0.5	-0.89	0.8	1.72	0.92	100	56	-44	0.36	0.51	0.15	0	0	0	0	1.58	1.58	6.11	6.3	0.19	0.62	0.12	-0.5	0.38	0.18	-0.2	11.5	17.43	5.93	89	115	26	13.7	30.7	17	0	0	0	-1.52
2LZM@A@A93P	0.2	A	93	P	2LZM	T4 Lyzozyme	0.75	0.44	-0.31	1.39	0.5	-0.89	0.8	1.72	0.92	100	56	-44	0.36	0.51	0.15	0	0	0	0	1.58	1.58	6.11	6.3	0.19	0.62	0.12	-0.5	0.38	0.18	-0.2	11.5	17.43	5.93	89	115	26	13.7	30.7	17	0	0	0	-1.52
2LZM@A@A98V	-13	A	98	V	2LZM	T4 Lyzozyme	0.75	1.86	1.11	1.39	0.89	-0.5	0.8	0.64	-0.16	100	74	-26	0.36	0.39	0.03	0	0	0	0	0.13	0.13	6.11	5.96	-0.15	0.62	1.08	0.46	0.38	0.54	0.16	11.5	21.57	10.07	89	117	28	13.7	34.1	20.4	0	1	1	-1.52
2LZM@A@C54T	1	C	54	T	2LZM	T4 Lyzozyme	1.31	1.23	-0.08	0.74	0.76	0.02	1.05	1.07	0.02	20	97	77	0.35	0.44	0.09	0	0	0	1.48	1.66	0.18	5.07	5.64	0.57	0.29	-0.05	-0.34	0.5	0.23	-0.27	13.46	15.77	2.31	121	119	-2	25	28.5	3.5	0	1	1	-0.29
2LZM@A@C54V	-2	C	54	V	2LZM	T4 Lyzozyme	1.31	1.86	0.55	0.74	0.89	0.15	1.05	0.64	-0.41	20	74	54	0.35	0.39	0.04	0	0	0	1.48	0.13	-1.35	5.07	5.96	0.89	0.29	1.08	0.79	0.5	0.54	0.04	13.46	21.57	8.11	121	117	-4	25	34.1	9.1	0	1	1	-0.29
2LZM@A@E11A	2.6	E	11	A	2LZM	T4 Lyzozyme	0.72	0.75	0.03	1.35	1.39	0.04	0.86	0.8	-0.06	102	100	-2	0.5	0.36	-0.14	0	0	0	49.9	0	-49.9	3.22	6.11	2.89	-0.74	0.62	1.36	0.18	0.38	0.2	13.57	11.5	-2.07	147	89	-58	40.2	13.7	-26.5	0	0	0	-2.47
2LZM@A@E11F	4.3	E	11	F	2LZM	T4 Lyzozyme	0.72	1.43	0.71	1.35	1.01	-0.34	0.86	0.76	-0.1	102	41	-61	0.5	0.31	-0.19	0	1	1	49.9	0.35	-49.55	3.22	5.48	2.26	-0.74	1.19	1.93	0.18	0.5	0.32	13.57	19.8	6.23	147	165	18	40.2	56.1	15.9	0	0	0	-2.47
2LZM@A@E11M	4.1	E	11	M	2LZM	T4 Lyzozyme	0.72	0.99	0.27	1.35	1.21	-0.14	0.86	0.83	-0.03	102	94	-8	0.5	0.3	-0.2	0	0	0	49.9	1.43	-48.47	3.22	5.74	2.52	-0.74	0.64	1.38	0.18	0.4	0.22	13.57	16.25	2.68	147	149	2	40.2	45	4.8	0	0	0	-2.47
2LZM@A@E128A	0.6	E	128	A	2LZM	T4 Lyzozyme	0.72	0.75	0.03	1.35	1.39	0.04	0.86	0.8	-0.06	102	100	-2	0.5	0.36	-0.14	0	0	0	49.9	0	-49.9	3.22	6.11	2.89	-0.74	0.62	1.36	0.18	0.38	0.2	13.57	11.5	-2.07	147	89	-58	40.2	13.7	-26.5	0	0	0	-2.47
2LZM@A@E128K	-5.3	E	128	K	2LZM	T4 Lyzozyme	0.72	0.83	0.11	1.35	1.11	-0.24	0.86	1	0.14	102	56	-46	0.5	0.47	-0.03	0	0	0	49.9	49.5	-0.4	3.22	9.59	6.37	-0.74	-1.5	-0.76	0.18	0.03	-0.15	13.57	15.71	2.14	147	146	-1	40.2	61.5	21.3	0	0	0	-2.47
2LZM@A@G113A	0.8	G	113	A	2LZM	T4 Lyzozyme	0.65	0.75	0.1	0.47	1.39	0.92	1.62	0.8	-0.82	49	100	51	0.54	0.36	-0.18	0	0	0	0	0	0	5.97	6.11	0.14	0.48	0.62	0.14	0.36	0.38	0.02	3.4	11.5	8.1	75	89	14	3.5	13.7	10.2	0	0	0	-1.83
2LZM@A@G156D	-5	G	156	D	2LZM	T4 Lyzozyme	0.65	0.55	-0.1	0.47	0.89	0.42	1.62	1.33	-0.29	49	106	57	0.54	0.51	-0.03	0	0	0	0	49.7	49.7	5.97	2.77	-3.2	0.48	-0.9	-1.38	0.36	0.15	-0.21	3.4	11.68	8.28	75	133	58	3.5	30	26.5	0	0	0	-1.83
2LZM@A@G30A	0.1	G	30	A	2LZM	T4 Lyzozyme	0.65	0.75	0.1	0.47	1.39	0.92	1.62	0.8	-0.82	49	100	51	0.54	0.36	-0.18	0	0	0	0	0	0	5.97	6.11	0.14	0.48	0.62	0.14	0.36	0.38	0.02	3.4	11.5	8.1	75	89	14	3.5	13.7	10.2	0	0	0	-1.83
2LZM@A@G30F	-4.9	G	30	F	2LZM	T4 Lyzozyme	0.65	1.43	0.78	0.47	1.01	0.54	1.62	0.76	-0.86	49	41	-8	0.54	0.31	-0.23	0	1	1	0	0.35	0.35	5.97	5.48	-0.49	0.48	1.19	0.71	0.36	0.5	0.14	3.4	19.8	16.4	75	165	90	3.5	56.1	52.6	0	0	0	-1.83
2LZM@A@G77A	0.9	G	77	A	2LZM	T4 Lyzozyme	0.65	0.75	0.1	0.47	1.39	0.92	1.62	0.8	-0.82	49	100	51	0.54	0.36	-0.18	0	0	0	0	0	0	5.97	6.11	0.14	0.48	0.62	0.14	0.36	0.38	0.02	3.4	11.5	8.1	75	89	14	3.5	13.7	10.2	0	0	0	-1.83
2LZM@A@I3A	-1.8	I	3	A	2LZM	T4 Lyzozyme	1.71	0.75	-0.96	1.04	1.39	0.35	0.59	0.8	0.21	96	100	4	0.46	0.36	-0.1	0	0	0	0.13	0	-0.13	5.94	6.11	0.17	1.38	0.62	-0.76	0.6	0.38	-0.22	21.4	11.5	-9.9	131	89	-42	44.4	13.7	-30.7	1	0	-1	-0.03
2LZM@A@I3C	1.7	I	3	C	2LZM	T4 Lyzozyme	1.71	1.31	-0.4	1.04	0.74	-0.3	0.59	1.05	0.46	96	20	-76	0.46	0.35	-0.11	0	0	0	0.13	1.48	1.35	5.94	5.07	-0.87	1.38	0.29	-1.09	0.6	0.5	-0.1	21.4	13.46	-7.94	131	121	-10	44.4	25	-19.4	1	0	-1	-0.03
2LZM@A@I3D	-8.5	I	3	D	2LZM	T4 Lyzozyme	1.71	0.55	-1.16	1.04	0.89	-0.15	0.59	1.33	0.74	96	106	10	0.46	0.51	0.05	0	0	0	0.13	49.7	49.57	5.94	2.77	-3.17	1.38	-0.9	-2.28	0.6	0.15	-0.45	21.4	11.68	-9.72	131	133	2	44.4	30	-14.4	1	0	-1	-0.03
2LZM@A@I3E	-5.7	I	3	E	2LZM	T4 Lyzozyme	1.71	0.72	-0.99	1.04	1.35	0.31	0.59	0.86	0.27	96	102	6	0.46	0.5	0.04	0	0	0	0.13	49.9	49.77	5.94	3.22	-2.72	1.38	-0.74	-2.12	0.6	0.18	-0.42	21.4	13.57	-7.83	131	147	16	44.4	40.2	-4.2	1	0	-1	-0.03
2LZM@A@I3F	-3	I	3	F	2LZM	T4 Lyzozyme	1.71	1.43	-0.28	1.04	1.01	-0.03	0.59	0.76	0.17	96	41	-55	0.46	0.31	-0.15	0	1	1	0.13	0.35	0.22	5.94	5.48	-0.46	1.38	1.19	-0.19	0.6	0.5	-0.1	21.4	19.8	-1.6	131	165	34	44.4	56.1	11.7	1	0	-1	-0.03
2LZM@A@I3G	-5.8	I	3	G	2LZM	T4 Lyzozyme	1.71	0.65	-1.06	1.04	0.47	-0.57	0.59	1.62	1.03	96	49	-47	0.46	0.54	0.08	0	0	0	0.13	0	-0.13	5.94	5.97	0.03	1.38	0.48	-0.9	0.6	0.36	-0.24	21.4	3.4	-18	131	75	-56	44.4	3.5	-40.9	1	0	-1	-0.03
2LZM@A@I3L	0.9	I	3	L	2LZM	T4 Lyzozyme	1.71	1.1	-0.61	1.04	1.32	0.28	0.59	0.68	0.09	96	40	-56	0.46	0.37	-0.09	0	0	0	0.13	0.13	0	5.94	5.98	0.04	1.38	1.06	-0.32	0.6	0.45	-0.15	21.4	21.4	0	131	131	0	44.4	44.4	0	1	1	0	-0.03
2LZM@A@I3M	-2.3	I	3	M	2LZM	T4 Lyzozyme	1.71	0.99	-0.72	1.04	1.21	0.17	0.59	0.83	0.24	96	94	-2	0.46	0.3	-0.16	0	0	0	0.13	1.43	1.3	5.94	5.74	-0.2	1.38	0.64	-0.74	0.6	0.4	-0.2	21.4	16.25	-5.15	131	149	18	44.4	45	0.6	1	0	-1	-0.03
2LZM@A@I3P	-6.4	I	3	P	2LZM	T4 Lyzozyme	1.71	0.44	-1.27	1.04	0.5	-0.54	0.59	1.72	1.13	96	56	-40	0.46	0.51	0.05	0	0	0	0.13	1.58	1.45	5.94	6.3	0.36	1.38	0.12	-1.26	0.6	0.18	-0.42	21.4	17.43	-3.97	131	115	-16	44.4	30.7	-13.7	1	0	-1	-0.03
2LZM@A@I3S	-4.6	I	3	S	2LZM	T4 Lyzozyme	1.71	0.85	-0.86	1.04	0.82	-0.22	0.59	1.24	0.65	96	120	24	0.46	0.51	0.05	0	0	0	0.13	1.67	1.54	5.94	5.68	-0.26	1.38	-0.18	-1.56	0.6	0.22	-0.38	21.4	9.47	-11.93	131	105	-26	44.4	18.3	-26.1	1	0	-1	-0.03
2LZM@A@I3T	-6	I	3	T	2LZM	T4 Lyzozyme	1.71	1.23	-0.48	1.04	0.76	-0.28	0.59	1.07	0.48	96	97	1	0.46	0.44	-0.02	0	0	0	0.13	1.66	1.53	5.94	5.64	-0.3	1.38	-0.05	-1.43	0.6	0.23	-0.37	21.4	15.77	-5.63	131	119	-12	44.4	28.5	-15.9	1	1	0	-0.03
2LZM@A@I3V	-1.2	I	3	V	2LZM	T4 Lyzozyme	1.71	1.86	0.15	1.04	0.89	-0.15	0.59	0.64	0.05	96	74	-22	0.46	0.39	-0.07	0	0	0	0.13	0.13	0	5.94	5.96	0.02	1.38	1.08	-0.3	0.6	0.54	-0.06	21.4	21.57	0.17	131	117	-14	44.4	34.1	-10.3	1	1	0	-0.03
2LZM@A@I3W	-8	I	3	W	2LZM	T4 Lyzozyme	1.71	1.3	-0.41	1.04	1.06	0.02	0.59	0.79	0.2	96	18	-78	0.46	0.31	-0.15	0	1	1	0.13	2.1	1.97	5.94	5.89	-0.05	1.38	0.81	-0.57	0.6	0.27	-0.33	21.4	21.67	0.27	131	204	73	44.4	74.8	30.4	1	0	-1	-0.03
2LZM@A@I3Y	-5.9	I	3	Y	2LZM	T4 Lyzozyme	1.71	1.5	-0.21	1.04	0.95	-0.09	0.59	0.78	0.19	96	41	-55	0.46	0.42	-0.04	0	1	1	0.13	1.61	1.48	5.94	5.66	-0.28	1.38	0.26	-1.12	0.6	0.15	-0.45	21.4	18.03	-3.37	131	181	50	44.4	59.1	14.7	1	0	-1	-0.03
2LZM@A@K124G	-0.2	K	124	G	2LZM	T4 Lyzozyme	0.83	0.65	-0.18	1.11	0.47	-0.64	1	1.62	0.62	56	49	-7	0.47	0.54	0.07	0	0	0	49.5	0	-49.5	9.59	5.97	-3.62	-1.5	0.48	1.98	0.03	0.36	0.33	15.71	3.4	-12.31	146	75	-71	61.5	3.5	-58	0	0	0	-2.82
2LZM@A@K135E	-2.3	K	135	E	2LZM	T4 Lyzozyme	0.83	0.72	-0.11	1.11	1.35	0.24	1	0.86	-0.14	56	102	46	0.47	0.5	0.03	0	0	0	49.5	49.9	0.4	9.59	3.22	-6.37	-1.5	-0.74	0.76	0.03	0.18	0.15	15.71	13.57	-2.14	146	147	1	61.5	40.2	-21.3	0	0	0	-2.82
2LZM@A@K147E	-1.6	K	147	E	2LZM	T4 Lyzozyme	0.83	0.72	-0.11	1.11	1.35	0.24	1	0.86	-0.14	56	102	46	0.47	0.5	0.03	0	0	0	49.5	49.9	0.4	9.59	3.22	-6.37	-1.5	-0.74	0.76	0.03	0.18	0.15	15.71	13.57	-2.14	146	147	1	61.5	40.2	-21.3	0	0	0	-2.82
2LZM@A@K16E	1.1	K	16	E	2LZM	T4 Lyzozyme	0.83	0.72	-0.11	1.11	1.35	0.24	1	0.86	-0.14	56	102	46	0.47	0.5	0.03	0	0	0	49.5	49.9	0.4	9.59	3.22	-6.37	-1.5	-0.74	0.76	0.03	0.18	0.15	15.71	13.57	-2.14	146	147	1	61.5	40.2	-21.3	0	0	0	-2.82
2LZM@A@K60P	-0.1	K	60	P	2LZM	T4 Lyzozyme	0.83	0.44	-0.39	1.11	0.5	-0.61	1	1.72	0.72	56	56	0	0.47	0.51	0.04	0	0	0	49.5	1.58	-47.92	9.59	6.3	-3.29	-1.5	0.12	1.62	0.03	0.18	0.15	15.71	17.43	1.72	146	115	-31	61.5	30.7	-30.8	0	0	0	-2.82
2LZM@A@L133A	-10.6	L	133	A	2LZM	T4 Lyzozyme	1.1	0.75	-0.35	1.32	1.39	0.07	0.68	0.8	0.12	40	100	60	0.37	0.36	-0.01	0	0	0	0.13	0	-0.13	5.98	6.11	0.13	1.06	0.62	-0.44	0.45	0.38	-0.07	21.4	11.5	-9.9	131	89	-42	44.4	13.7	-30.7	1	0	-1	-0.13
2LZM@A@L133F	-0.8	L	133	F	2LZM	T4 Lyzozyme	1.1	1.43	0.33	1.32	1.01	-0.31	0.68	0.76	0.08	40	41	1	0.37	0.31	-0.06	0	1	1	0.13	0.35	0.22	5.98	5.48	-0.5	1.06	1.19	0.13	0.45	0.5	0.05	21.4	19.8	-1.6	131	165	34	44.4	56.1	11.7	1	0	-1	-0.13
2LZM@A@L39P	-5.5	L	39	P	2LZM	T4 Lyzozyme	1.1	0.44	-0.66	1.32	0.5	-0.82	0.68	1.72	1.04	40	56	16	0.37	0.51	0.14	0	0	0	0.13	1.58	1.45	5.98	6.3	0.32	1.06	0.12	-0.94	0.45	0.18	-0.27	21.4	17.43	-3.97	131	115	-16	44.4	30.7	-13.7	1	0	-1	-0.13
2LZM@A@M102T	-13	M	102	T	2LZM	T4 Lyzozyme	0.99	1.23	0.24	1.21	0.76	-0.45	0.83	1.07	0.24	94	97	3	0.3	0.44	0.14	0	0	0	1.43	1.66	0.23	5.74	5.64	-0.1	0.64	-0.05	-0.69	0.4	0.23	-0.17	16.25	15.77	-0.48	149	119	-30	45	28.5	-16.5	0	1	1	0.6
2LZM@A@M102V	-12.7	M	102	V	2LZM	T4 Lyzozyme	0.99	1.86	0.87	1.21	0.89	-0.32	0.83	0.64	-0.19	94	74	-20	0.3	0.39	0.09	0	0	0	1.43	0.13	-1.3	5.74	5.96	0.22	0.64	1.08	0.44	0.4	0.54	0.14	16.25	21.57	5.32	149	117	-32	45	34.1	-10.9	0	1	1	0.6
2LZM@A@M6I	-3.4	M	6	I	2LZM	T4 Lyzozyme	0.99	1.71	0.72	1.21	1.04	-0.17	0.83	0.59	-0.24	94	96	2	0.3	0.46	0.16	0	0	0	1.43	0.13	-1.3	5.74	5.94	0.2	0.64	1.38	0.74	0.4	0.6	0.2	16.25	21.4	5.15	149	131	-18	45	44.4	-0.6	0	1	1	0.6
2LZM@A@N116D	1.6	N	116	D	2LZM	T4 Lyzozyme	0.63	0.55	-0.08	0.77	0.89	0.12	1.39	1.33	-0.06	134	106	-28	0.46	0.51	0.05	0	0	0	3.38	49.7	46.32	5.41	2.77	-2.64	-0.78	-0.9	-0.12	0.12	0.15	0.03	12.82	11.68	-1.14	132	133	1	32.7	30	-2.7	0	0	0	-2.41
2LZM@A@N132F	3.3	N	132	F	2LZM	T4 Lyzozyme	0.63	1.43	0.8	0.77	1.01	0.24	1.39	0.76	-0.63	134	41	-93	0.46	0.31	-0.15	0	1	1	3.38	0.35	-3.03	5.41	5.48	0.07	-0.78	1.19	1.97	0.12	0.5	0.38	12.82	19.8	6.98	132	165	33	32.7	56.1	23.4	0	0	0	-2.41
2LZM@A@N132I	3	N	132	I	2LZM	T4 Lyzozyme	0.63	1.71	1.08	0.77	1.04	0.27	1.39	0.59	-0.8	134	96	-38	0.46	0.46	0	0	0	0	3.38	0.13	-3.25	5.41	5.94	0.53	-0.78	1.38	2.16	0.12	0.6	0.48	12.82	21.4	8.58	132	131	-1	32.7	44.4	11.7	0	1	1	-2.41
2LZM@A@N132M	3.6	N	132	M	2LZM	T4 Lyzozyme	0.63	0.99	0.36	0.77	1.21	0.44	1.39	0.83	-0.56	134	94	-40	0.46	0.3	-0.16	0	0	0	3.38	1.43	-1.95	5.41	5.74	0.33	-0.78	0.64	1.42	0.12	0.4	0.28	12.82	16.25	3.43	132	149	17	32.7	45	12.3	0	0	0	-2.41
2LZM@A@N144D	1.4	N	144	D	2LZM	T4 Lyzozyme	0.63	0.55	-0.08	0.77	0.89	0.12	1.39	1.33	-0.06	134	106	-28	0.46	0.51	0.05	0	0	0	3.38	49.7	46.32	5.41	2.77	-2.64	-0.78	-0.9	-0.12	0.12	0.15	0.03	12.82	11.68	-1.14	132	133	1	32.7	30	-2.7	0	0	0	-2.41
2LZM@A@N55G	-1.6	N	55	G	2LZM	T4 Lyzozyme	0.63	0.65	0.02	0.77	0.47	-0.3	1.39	1.62	0.23	134	49	-85	0.46	0.54	0.08	0	0	0	3.38	0	-3.38	5.41	5.97	0.56	-0.78	0.48	1.26	0.12	0.36	0.24	12.82	3.4	-9.42	132	75	-57	32.7	3.5	-29.2	0	0	0	-2.41
2LZM@A@N68A	0.2	N	68	A	2LZM	T4 Lyzozyme	0.63	0.75	0.12	0.77	1.39	0.62	1.39	0.8	-0.59	134	100	-34	0.46	0.36	-0.1	0	0	0	3.38	0	-3.38	5.41	6.11	0.7	-0.78	0.62	1.4	0.12	0.38	0.26	12.82	11.5	-1.32	132	89	-43	32.7	13.7	-19	0	0	0	-2.41
2LZM@A@P143A	-5	P	143	A	2LZM	T4 Lyzozyme	0.44	0.75	0.31	0.5	1.39	0.89	1.72	0.8	-0.92	56	100	44	0.51	0.36	-0.15	0	0	0	1.58	0	-1.58	6.3	6.11	-0.19	0.12	0.62	0.5	0.18	0.38	0.2	17.43	11.5	-5.93	115	89	-26	30.7	13.7	-17	0	0	0	-1.34
2LZM@A@P37A	-0.8	P	37	A	2LZM	T4 Lyzozyme	0.44	0.75	0.31	0.5	1.39	0.89	1.72	0.8	-0.92	56	100	44	0.51	0.36	-0.15	0	0	0	1.58	0	-1.58	6.3	6.11	-0.19	0.12	0.62	0.5	0.18	0.38	0.2	17.43	11.5	-5.93	115	89	-26	30.7	13.7	-17	0	0	0	-1.34
2LZM@A@P86A	-1.7	P	86	A	2LZM	T4 Lyzozyme	0.44	0.75	0.31	0.5	1.39	0.89	1.72	0.8	-0.92	56	100	44	0.51	0.36	-0.15	0	0	0	1.58	0	-1.58	6.3	6.11	-0.19	0.12	0.62	0.5	0.18	0.38	0.2	17.43	11.5	-5.93	115	89	-26	30.7	13.7	-17	0	0	0	-1.34
2LZM@A@P86C	-1	P	86	C	2LZM	T4 Lyzozyme	0.44	1.31	0.87	0.5	0.74	0.24	1.72	1.05	-0.67	56	20	-36	0.51	0.35	-0.16	0	0	0	1.58	1.48	-0.1	6.3	5.07	-1.23	0.12	0.29	0.17	0.18	0.5	0.32	17.43	13.46	-3.97	115	121	6	30.7	25	-5.7	0	0	0	-1.34
2LZM@A@P86D	-1	P	86	D	2LZM	T4 Lyzozyme	0.44	0.55	0.11	0.5	0.89	0.39	1.72	1.33	-0.39	56	106	50	0.51	0.51	0	0	0	0	1.58	49.7	48.12	6.3	2.77	-3.53	0.12	-0.9	-1.02	0.18	0.15	-0.03	17.43	11.68	-5.75	115	133	18	30.7	30	-0.7	0	0	0	-1.34
2LZM@A@P86G	-1	P	86	G	2LZM	T4 Lyzozyme	0.44	0.65	0.21	0.5	0.47	-0.03	1.72	1.62	-0.1	56	49	-7	0.51	0.54	0.03	0	0	0	1.58	0	-1.58	6.3	5.97	-0.33	0.12	0.48	0.36	0.18	0.36	0.18	17.43	3.4	-14.03	115	75	-40	30.7	3.5	-27.2	0	0	0	-1.34
2LZM@A@P86H	-4	P	86	H	2LZM	T4 Lyzozyme	0.44	0.99	0.55	0.5	0.92	0.42	1.72	1.07	-0.65	56	66	10	0.51	0.32	-0.19	0	1	1	1.58	51.6	50.02	6.3	7.47	1.17	0.12	-0.4	-0.52	0.18	0.17	-0.01	17.43	13.69	-3.74	115	155	40	30.7	45.1	14.4	0	0	0	-1.34
2LZM@A@P86I	-2	P	86	I	2LZM	T4 Lyzozyme	0.44	1.71	1.27	0.5	1.04	0.54	1.72	0.59	-1.13	56	96	40	0.51	0.46	-0.05	0	0	0	1.58	0.13	-1.45	6.3	5.94	-0.36	0.12	1.38	1.26	0.18	0.6	0.42	17.43	21.4	3.97	115	131	16	30.7	44.4	13.7	0	1	1	-1.34
2LZM@A@P86L	-2	P	86	L	2LZM	T4 Lyzozyme	0.44	1.1	0.66	0.5	1.32	0.82	1.72	0.68	-1.04	56	40	-16	0.51	0.37	-0.14	0	0	0	1.58	0.13	-1.45	6.3	5.98	-0.32	0.12	1.06	0.94	0.18	0.45	0.27	17.43	21.4	3.97	115	131	16	30.7	44.4	13.7	0	1	1	-1.34
2LZM@A@P86R	-3	P	86	R	2LZM	T4 Lyzozyme	0.44	0.91	0.47	0.5	1.17	0.67	1.72	0.91	-0.81	56	65	9	0.51	0.53	0.02	0	0	0	1.58	52	50.42	6.3	11.15	4.85	0.12	-2.53	-2.65	0.18	0.01	-0.17	17.43	14.28	-3.15	115	174	59	30.7	77.3	46.6	0	0	0	-1.34
2LZM@A@P86S	-1	P	86	S	2LZM	T4 Lyzozyme	0.44	0.85	0.41	0.5	0.82	0.32	1.72	1.24	-0.48	56	120	64	0.51	0.51	0	0	0	0	1.58	1.67	0.09	6.3	5.68	-0.62	0.12	-0.18	-0.3	0.18	0.22	0.04	17.43	9.47	-7.96	115	105	-10	30.7	18.3	-12.4	0	0	0	-1.34
2LZM@A@P86T	-1	P	86	T	2LZM	T4 Lyzozyme	0.44	1.23	0.79	0.5	0.76	0.26	1.72	1.07	-0.65	56	97	41	0.51	0.44	-0.07	0	0	0	1.58	1.66	0.08	6.3	5.64	-0.66	0.12	-0.05	-0.17	0.18	0.23	0.05	17.43	15.77	-1.66	115	119	4	30.7	28.5	-2.2	0	1	1	-1.34
2LZM@A@Q105A	-1.6	Q	105	A	2LZM	T4 Lyzozyme	0.76	0.75	-0.01	1.29	1.39	0.1	0.89	0.8	-0.09	93	100	7	0.49	0.36	-0.13	0	0	0	3.53	0	-3.53	5.65	6.11	0.46	-0.85	0.62	1.47	0.07	0.38	0.31	14.45	11.5	-2.95	146	89	-57	42.7	13.7	-29	0	0	0	-2.05
2LZM@A@Q105E	-3	Q	105	E	2LZM	T4 Lyzozyme	0.76	0.72	-0.04	1.29	1.35	0.06	0.89	0.86	-0.03	93	102	9	0.49	0.5	0.01	0	0	0	3.53	49.9	46.37	5.65	3.22	-2.43	-0.85	-0.74	0.11	0.07	0.18	0.11	14.45	13.57	-0.88	146	147	1	42.7	40.2	-2.5	0	0	0	-2.05
2LZM@A@Q105G	-3.9	Q	105	G	2LZM	T4 Lyzozyme	0.76	0.65	-0.11	1.29	0.47	-0.82	0.89	1.62	0.73	93	49	-44	0.49	0.54	0.05	0	0	0	3.53	0	-3.53	5.65	5.97	0.32	-0.85	0.48	1.33	0.07	0.36	0.29	14.45	3.4	-11.05	146	75	-71	42.7	3.5	-39.2	0	0	0	-2.05
2LZM@A@Q123E	1.2	Q	123	E	2LZM	T4 Lyzozyme	0.76	0.72	-0.04	1.29	1.35	0.06	0.89	0.86	-0.03	93	102	9	0.49	0.5	0.01	0	0	0	3.53	49.9	46.37	5.65	3.22	-2.43	-0.85	-0.74	0.11	0.07	0.18	0.11	14.45	13.57	-0.88	146	147	1	42.7	40.2	-2.5	0	0	0	-2.05
2LZM@A@R119E	0.1	R	119	E	2LZM	T4 Lyzozyme	0.91	0.72	-0.19	1.17	1.35	0.18	0.91	0.86	-0.05	65	102	37	0.53	0.5	-0.03	0	0	0	52	49.9	-2.1	11.15	3.22	-7.93	-2.53	-0.74	1.79	0.01	0.18	0.17	14.28	13.57	-0.71	174	147	-27	77.3	40.2	-37.1	0	0	0	-2.84
2LZM@A@R119M	0.3	R	119	M	2LZM	T4 Lyzozyme	0.91	0.99	0.08	1.17	1.21	0.04	0.91	0.83	-0.08	65	94	29	0.53	0.3	-0.23	0	0	0	52	1.43	-50.57	11.15	5.74	-5.41	-2.53	0.64	3.17	0.01	0.4	0.39	14.28	16.25	1.97	174	149	-25	77.3	45	-32.3	0	0	0	-2.84
2LZM@A@R154E	-2.6	R	154	E	2LZM	T4 Lyzozyme	0.91	0.72	-0.19	1.17	1.35	0.18	0.91	0.86	-0.05	65	102	37	0.53	0.5	-0.03	0	0	0	52	49.9	-2.1	11.15	3.22	-7.93	-2.53	-0.74	1.79	0.01	0.18	0.17	14.28	13.57	-0.71	174	147	-27	77.3	40.2	-37.1	0	0	0	-2.84
2LZM@A@R96H	-7	R	96	H	2LZM	T4 Lyzozyme	0.91	0.99	0.08	1.17	0.92	-0.25	0.91	1.07	0.16	65	66	1	0.53	0.32	-0.21	0	1	1	52	51.6	-0.4	11.15	7.47	-3.68	-2.53	-0.4	2.13	0.01	0.17	0.16	14.28	13.69	-0.59	174	155	-19	77.3	45.1	-32.2	0	0	0	-2.84
2LZM@A@S117F	2.8	S	117	F	2LZM	T4 Lyzozyme	0.85	1.43	0.58	0.82	1.01	0.19	1.24	0.76	-0.48	120	41	-79	0.51	0.31	-0.2	0	1	1	1.67	0.35	-1.32	5.68	5.48	-0.2	-0.18	1.19	1.37	0.22	0.5	0.28	9.47	19.8	10.33	105	165	60	18.3	56.1	37.8	0	0	0	-1.87
2LZM@A@S117I	4.2	S	117	I	2LZM	T4 Lyzozyme	0.85	1.71	0.86	0.82	1.04	0.22	1.24	0.59	-0.65	120	96	-24	0.51	0.46	-0.05	0	0	0	1.67	0.13	-1.54	5.68	5.94	0.26	-0.18	1.38	1.56	0.22	0.6	0.38	9.47	21.4	11.93	105	131	26	18.3	44.4	26.1	0	1	1	-1.87
2LZM@A@S117V	5.1	S	117	V	2LZM	T4 Lyzozyme	0.85	1.86	1.01	0.82	0.89	0.07	1.24	0.64	-0.6	120	74	-46	0.51	0.39	-0.12	0	0	0	1.67	0.13	-1.54	5.68	5.96	0.28	-0.18	1.08	1.26	0.22	0.54	0.32	9.47	21.57	12.1	105	117	12	18.3	34.1	15.8	0	1	1	-1.87
2LZM@A@S38A	-2	S	38	A	2LZM	T4 Lyzozyme	0.85	0.75	-0.1	0.82	1.39	0.57	1.24	0.8	-0.44	120	100	-20	0.51	0.36	-0.15	0	0	0	1.67	0	-1.67	5.68	6.11	0.43	-0.18	0.62	0.8	0.22	0.38	0.16	9.47	11.5	2.03	105	89	-16	18.3	13.7	-4.6	0	0	0	-1.87
2LZM@A@S38D	1.5	S	38	D	2LZM	T4 Lyzozyme	0.85	0.55	-0.3	0.82	0.89	0.07	1.24	1.33	0.09	120	106	-14	0.51	0.51	0	0	0	0	1.67	49.7	48.03	5.68	2.77	-2.91	-0.18	-0.9	-0.72	0.22	0.15	-0.07	9.47	11.68	2.21	105	133	28	18.3	30	11.7	0	0	0	-1.87
2LZM@A@S44A	1.6	S	44	A	2LZM	T4 Lyzozyme	0.85	0.75	-0.1	0.82	1.39	0.57	1.24	0.8	-0.44	120	100	-20	0.51	0.36	-0.15	0	0	0	1.67	0	-1.67	5.68	6.11	0.43	-0.18	0.62	0.8	0.22	0.38	0.16	9.47	11.5	2.03	105	89	-16	18.3	13.7	-4.6	0	0	0	-1.87
2LZM@A@T115E	0.7	T	115	E	2LZM	T4 Lyzozyme	1.23	0.72	-0.51	0.76	1.35	0.59	1.07	0.86	-0.21	97	102	5	0.44	0.5	0.06	0	0	0	1.66	49.9	48.24	5.64	3.22	-2.42	-0.05	-0.74	-0.69	0.23	0.18	-0.05	15.77	13.57	-2.2	119	147	28	28.5	40.2	11.7	1	0	-1	-1.57
2LZM@A@T152S	-6.6	T	152	S	2LZM	T4 Lyzozyme	1.23	0.85	-0.38	0.76	0.82	0.06	1.07	1.24	0.17	97	120	23	0.44	0.51	0.07	0	0	0	1.66	1.67	0.01	5.64	5.68	0.04	-0.05	-0.18	-0.13	0.23	0.22	-0.01	15.77	9.47	-6.3	119	105	-14	28.5	18.3	-10.2	1	0	-1	-1.57
2LZM@A@T157A	-5.4	T	157	A	2LZM	T4 Lyzozyme	1.23	0.75	-0.48	0.76	1.39	0.63	1.07	0.8	-0.27	97	100	3	0.44	0.36	-0.08	0	0	0	1.66	0	-1.66	5.64	6.11	0.47	-0.05	0.62	0.67	0.23	0.38	0.15	15.77	11.5	-4.27	119	89	-30	28.5	13.7	-14.8	1	0	-1	-1.57
2LZM@A@T157C	-4.9	T	157	C	2LZM	T4 Lyzozyme	1.23	1.31	0.08	0.76	0.74	-0.02	1.07	1.05	-0.02	97	20	-77	0.44	0.35	-0.09	0	0	0	1.66	1.48	-0.18	5.64	5.07	-0.57	-0.05	0.29	0.34	0.23	0.5	0.27	15.77	13.46	-2.31	119	121	2	28.5	25	-3.5	1	0	-1	-1.57
2LZM@A@T157D	-4.2	T	157	D	2LZM	T4 Lyzozyme	1.23	0.55	-0.68	0.76	0.89	0.13	1.07	1.33	0.26	97	106	9	0.44	0.51	0.07	0	0	0	1.66	49.7	48.04	5.64	2.77	-2.87	-0.05	-0.9	-0.85	0.23	0.15	-0.08	15.77	11.68	-4.09	119	133	14	28.5	30	1.5	1	0	-1	-1.57
2LZM@A@T157E	-5.8	T	157	E	2LZM	T4 Lyzozyme	1.23	0.72	-0.51	0.76	1.35	0.59	1.07	0.86	-0.21	97	102	5	0.44	0.5	0.06	0	0	0	1.66	49.9	48.24	5.64	3.22	-2.42	-0.05	-0.74	-0.69	0.23	0.18	-0.05	15.77	13.57	-2.2	119	147	28	28.5	40.2	11.7	1	0	-1	-1.57
2LZM@A@T157F	-9.2	T	157	F	2LZM	T4 Lyzozyme	1.23	1.43	0.2	0.76	1.01	0.25	1.07	0.76	-0.31	97	41	-56	0.44	0.31	-0.13	0	1	1	1.66	0.35	-1.31	5.64	5.48	-0.16	-0.05	1.19	1.24	0.23	0.5	0.27	15.77	19.8	4.03	119	165	46	28.5	56.1	27.6	1	0	-1	-1.57
2LZM@A@T157G	-4.2	T	157	G	2LZM	T4 Lyzozyme	1.23	0.65	-0.58	0.76	0.47	-0.29	1.07	1.62	0.55	97	49	-48	0.44	0.54	0.1	0	0	0	1.66	0	-1.66	5.64	5.97	0.33	-0.05	0.48	0.53	0.23	0.36	0.13	15.77	3.4	-12.37	119	75	-44	28.5	3.5	-25	1	0	-1	-1.57
2LZM@A@T157H	-7.9	T	157	H	2LZM	T4 Lyzozyme	1.23	0.99	-0.24	0.76	0.92	0.16	1.07	1.07	0	97	66	-31	0.44	0.32	-0.12	0	1	1	1.66	51.6	49.94	5.64	7.47	1.83	-0.05	-0.4	-0.35	0.23	0.17	-0.06	15.77	13.69	-2.08	119	155	36	28.5	45.1	16.6	1	0	-1	-1.57
2LZM@A@T157I	-11	T	157	I	2LZM	T4 Lyzozyme	1.23	1.71	0.48	0.76	1.04	0.28	1.07	0.59	-0.48	97	96	-1	0.44	0.46	0.02	0	0	0	1.66	0.13	-1.53	5.64	5.94	0.3	-0.05	1.38	1.43	0.23	0.6	0.37	15.77	21.4	5.63	119	131	12	28.5	44.4	15.9	1	1	0	-1.57
2LZM@A@T157L	-5	T	157	L	2LZM	T4 Lyzozyme	1.23	1.1	-0.13	0.76	1.32	0.56	1.07	0.68	-0.39	97	40	-57	0.44	0.37	-0.07	0	0	0	1.66	0.13	-1.53	5.64	5.98	0.34	-0.05	1.06	1.11	0.23	0.45	0.22	15.77	21.4	5.63	119	131	12	28.5	44.4	15.9	1	1	0	-1.57
2LZM@A@T157N	-1.7	T	157	N	2LZM	T4 Lyzozyme	1.23	0.63	-0.6	0.76	0.77	0.01	1.07	1.39	0.32	97	134	37	0.44	0.46	0.02	0	0	0	1.66	3.38	1.72	5.64	5.41	-0.23	-0.05	-0.78	-0.73	0.23	0.12	-0.11	15.77	12.82	-2.95	119	132	13	28.5	32.7	4.2	1	0	-1	-1.57
2LZM@A@T157R	-5.1	T	157	R	2LZM	T4 Lyzozyme	1.23	0.91	-0.32	0.76	1.17	0.41	1.07	0.91	-0.16	97	65	-32	0.44	0.53	0.09	0	0	0	1.66	52	50.34	5.64	11.15	5.51	-0.05	-2.53	-2.48	0.23	0.01	-0.22	15.77	14.28	-1.49	119	174	55	28.5	77.3	48.8	1	0	-1	-1.57
2LZM@A@T157S	-2.5	T	157	S	2LZM	T4 Lyzozyme	1.23	0.85	-0.38	0.76	0.82	0.06	1.07	1.24	0.17	97	120	23	0.44	0.51	0.07	0	0	0	1.66	1.67	0.01	5.64	5.68	0.04	-0.05	-0.18	-0.13	0.23	0.22	-0.01	15.77	9.47	-6.3	119	105	-14	28.5	18.3	-10.2	1	0	-1	-1.57
2LZM@A@T157V	-6	T	157	V	2LZM	T4 Lyzozyme	1.23	1.86	0.63	0.76	0.89	0.13	1.07	0.64	-0.43	97	74	-23	0.44	0.39	-0.05	0	0	0	1.66	0.13	-1.53	5.64	5.96	0.32	-0.05	1.08	1.13	0.23	0.54	0.31	15.77	21.57	5.8	119	117	-2	28.5	34.1	5.6	1	1	0	-1.57
2LZM@A@T26Q	-0.9	T	26	Q	2LZM	T4 Lyzozyme	1.23	0.76	-0.47	0.76	1.29	0.53	1.07	0.89	-0.18	97	93	-4	0.44	0.49	0.05	0	0	0	1.66	3.53	1.87	5.64	5.65	0.01	-0.05	-0.85	-0.8	0.23	0.07	-0.16	15.77	14.45	-1.32	119	146	27	28.5	42.7	14.2	1	0	-1	-1.57
2LZM@A@V131A	0.9	V	131	A	2LZM	T4 Lyzozyme	1.86	0.75	-1.11	0.89	1.39	0.5	0.64	0.8	0.16	74	100	26	0.39	0.36	-0.03	0	0	0	0.13	0	-0.13	5.96	6.11	0.15	1.08	0.62	-0.46	0.54	0.38	-0.16	21.57	11.5	-10.07	117	89	-28	34.1	13.7	-20.4	1	0	-1	-0.61
2LZM@A@V131D	0.2	V	131	D	2LZM	T4 Lyzozyme	1.86	0.55	-1.31	0.89	0.89	0	0.64	1.33	0.69	74	106	32	0.39	0.51	0.12	0	0	0	0.13	49.7	49.57	5.96	2.77	-3.19	1.08	-0.9	-1.98	0.54	0.15	-0.39	21.57	11.68	-9.89	117	133	16	34.1	30	-4.1	1	0	-1	-0.61
2LZM@A@V131E	0.5	V	131	E	2LZM	T4 Lyzozyme	1.86	0.72	-1.14	0.89	1.35	0.46	0.64	0.86	0.22	74	102	28	0.39	0.5	0.11	0	0	0	0.13	49.9	49.77	5.96	3.22	-2.74	1.08	-0.74	-1.82	0.54	0.18	-0.36	21.57	13.57	-8	117	147	30	34.1	40.2	6.1	1	0	-1	-0.61
2LZM@A@V131G	-1.8	V	131	G	2LZM	T4 Lyzozyme	1.86	0.65	-1.21	0.89	0.47	-0.42	0.64	1.62	0.98	74	49	-25	0.39	0.54	0.15	0	0	0	0.13	0	-0.13	5.96	5.97	0.01	1.08	0.48	-0.6	0.54	0.36	-0.18	21.57	3.4	-18.17	117	75	-42	34.1	3.5	-30.6	1	0	-1	-0.61
2LZM@A@V131I	0.4	V	131	I	2LZM	T4 Lyzozyme	1.86	1.71	-0.15	0.89	1.04	0.15	0.64	0.59	-0.05	74	96	22	0.39	0.46	0.07	0	0	0	0.13	0.13	0	5.96	5.94	-0.02	1.08	1.38	0.3	0.54	0.6	0.06	21.57	21.4	-0.17	117	131	14	34.1	44.4	10.3	1	1	0	-0.61
2LZM@A@V131L	0.2	V	131	L	2LZM	T4 Lyzozyme	1.86	1.1	-0.76	0.89	1.32	0.43	0.64	0.68	0.04	74	40	-34	0.39	0.37	-0.02	0	0	0	0.13	0.13	0	5.96	5.98	0.02	1.08	1.06	-0.02	0.54	0.45	-0.09	21.57	21.4	-0.17	117	131	14	34.1	44.4	10.3	1	1	0	-0.61
2LZM@A@V131M	0.3	V	131	M	2LZM	T4 Lyzozyme	1.86	0.99	-0.87	0.89	1.21	0.32	0.64	0.83	0.19	74	94	20	0.39	0.3	-0.09	0	0	0	0.13	1.43	1.3	5.96	5.74	-0.22	1.08	0.64	-0.44	0.54	0.4	-0.14	21.57	16.25	-5.32	117	149	32	34.1	45	10.9	1	0	-1	-0.61
2LZM@A@V131S	-0.1	V	131	S	2LZM	T4 Lyzozyme	1.86	0.85	-1.01	0.89	0.82	-0.07	0.64	1.24	0.6	74	120	46	0.39	0.51	0.12	0	0	0	0.13	1.67	1.54	5.96	5.68	-0.28	1.08	-0.18	-1.26	0.54	0.22	-0.32	21.57	9.47	-12.1	117	105	-12	34.1	18.3	-15.8	1	0	-1	-0.61
2LZM@A@V131T	-0.2	V	131	T	2LZM	T4 Lyzozyme	1.86	1.23	-0.63	0.89	0.76	-0.13	0.64	1.07	0.43	74	97	23	0.39	0.44	0.05	0	0	0	0.13	1.66	1.53	5.96	5.64	-0.32	1.08	-0.05	-1.13	0.54	0.23	-0.31	21.57	15.77	-5.8	117	119	2	34.1	28.5	-5.6	1	1	0	-0.61
2LZM@A@V149C	-5.1	V	149	C	2LZM	T4 Lyzozyme	1.86	1.31	-0.55	0.89	0.74	-0.15	0.64	1.05	0.41	74	20	-54	0.39	0.35	-0.04	0	0	0	0.13	1.48	1.35	5.96	5.07	-0.89	1.08	0.29	-0.79	0.54	0.5	-0.04	21.57	13.46	-8.11	117	121	4	34.1	25	-9.1	1	0	-1	-0.61
2LZM@A@W138Y	-4.6	W	138	Y	2LZM	T4 Lyzozyme	1.3	1.5	0.2	1.06	0.95	-0.11	0.79	0.78	-0.01	18	41	23	0.31	0.42	0.11	1	1	0	2.1	1.61	-0.49	5.89	5.66	-0.23	0.81	0.26	-0.55	0.27	0.15	-0.12	21.67	18.03	-3.64	204	181	-23	74.8	59.1	-15.7	0	0	0	0.42
2OV0@A@W45Y	-8.1	W	45	Y	2OV0	Amicyanin	1.3	1.5	0.2	1.06	0.95	-0.11	0.79	0.78	-0.01	18	41	23	0.31	0.42	0.11	1	1	0	2.1	1.61	-0.49	5.89	5.66	-0.23	0.81	0.26	-0.55	0.27	0.15	-0.12	21.67	18.03	-3.64	204	181	-23	74.8	59.1	-15.7	0	0	0	0.42
2RN2@A@A125T	0	A	125	T	2RN2	Ribonuclease H	0.75	1.23	0.48	1.39	0.76	-0.63	0.8	1.07	0.27	100	97	-3	0.36	0.44	0.08	0	0	0	0	1.66	1.66	6.11	5.64	-0.47	0.62	-0.05	-0.67	0.38	0.23	-0.15	11.5	15.77	4.27	89	119	30	13.7	28.5	14.8	0	1	1	-1.52
2RN2@A@A24V	3.2	A	24	V	2RN2	Ribonuclease H	0.75	1.86	1.11	1.39	0.89	-0.5	0.8	0.64	-0.16	100	74	-26	0.36	0.39	0.03	0	0	0	0	0.13	0.13	6.11	5.96	-0.15	0.62	1.08	0.46	0.38	0.54	0.16	11.5	21.57	10.07	89	117	28	13.7	34.1	20.4	0	1	1	-1.52
2RN2@A@A52C	2.5	A	52	C	2RN2	Ribonuclease H	0.75	1.31	0.56	1.39	0.74	-0.65	0.8	1.05	0.25	100	20	-80	0.36	0.35	-0.01	0	0	0	0	1.48	1.48	6.11	5.07	-1.04	0.62	0.29	-0.33	0.38	0.5	0.12	11.5	13.46	1.96	89	121	32	13.7	25	11.3	0	0	0	-1.52
2RN2@A@A52D	-6.1	A	52	D	2RN2	Ribonuclease H	0.75	0.55	-0.2	1.39	0.89	-0.5	0.8	1.33	0.53	100	106	6	0.36	0.51	0.15	0	0	0	0	49.7	49.7	6.11	2.77	-3.34	0.62	-0.9	-1.52	0.38	0.15	-0.23	11.5	11.68	0.18	89	133	44	13.7	30	16.3	0	0	0	-1.52
2RN2@A@A52E	-5	A	52	E	2RN2	Ribonuclease H	0.75	0.72	-0.03	1.39	1.35	-0.04	0.8	0.86	0.06	100	102	2	0.36	0.5	0.14	0	0	0	0	49.9	49.9	6.11	3.22	-2.89	0.62	-0.74	-1.36	0.38	0.18	-0.2	11.5	13.57	2.07	89	147	58	13.7	40.2	26.5	0	0	0	-1.52
2RN2@A@A52F	-1.5	A	52	F	2RN2	Ribonuclease H	0.75	1.43	0.68	1.39	1.01	-0.38	0.8	0.76	-0.04	100	41	-59	0.36	0.31	-0.05	0	1	1	0	0.35	0.35	6.11	5.48	-0.63	0.62	1.19	0.57	0.38	0.5	0.12	11.5	19.8	8.3	89	165	76	13.7	56.1	42.4	0	0	0	-1.52
2RN2@A@A52G	-8.9	A	52	G	2RN2	Ribonuclease H	0.75	0.65	-0.1	1.39	0.47	-0.92	0.8	1.62	0.82	100	49	-51	0.36	0.54	0.18	0	0	0	0	0	0	6.11	5.97	-0.14	0.62	0.48	-0.14	0.38	0.36	-0.02	11.5	3.4	-8.1	89	75	-14	13.7	3.5	-10.2	0	0	0	-1.52
2RN2@A@A52H	-11.8	A	52	H	2RN2	Ribonuclease H	0.75	0.99	0.24	1.39	0.92	-0.47	0.8	1.07	0.27	100	66	-34	0.36	0.32	-0.04	0	1	1	0	51.6	51.6	6.11	7.47	1.36	0.62	-0.4	-1.02	0.38	0.17	-0.21	11.5	13.69	2.19	89	155	66	13.7	45.1	31.4	0	0	0	-1.52
2RN2@A@A52I	6.2	A	52	I	2RN2	Ribonuclease H	0.75	1.71	0.96	1.39	1.04	-0.35	0.8	0.59	-0.21	100	96	-4	0.36	0.46	0.1	0	0	0	0	0.13	0.13	6.11	5.94	-0.17	0.62	1.38	0.76	0.38	0.6	0.22	11.5	21.4	9.9	89	131	42	13.7	44.4	30.7	0	1	1	-1.52
2RN2@A@A52K	-19.5	A	52	K	2RN2	Ribonuclease H	0.75	0.83	0.08	1.39	1.11	-0.28	0.8	1	0.2	100	56	-44	0.36	0.47	0.11	0	0	0	0	49.5	49.5	6.11	9.59	3.48	0.62	-1.5	-2.12	0.38	0.03	-0.35	11.5	15.71	4.21	89	146	57	13.7	61.5	47.8	0	0	0	-1.52
2RN2@A@A52L	4.3	A	52	L	2RN2	Ribonuclease H	0.75	1.1	0.35	1.39	1.32	-0.07	0.8	0.68	-0.12	100	40	-60	0.36	0.37	0.01	0	0	0	0	0.13	0.13	6.11	5.98	-0.13	0.62	1.06	0.44	0.38	0.45	0.07	11.5	21.4	9.9	89	131	42	13.7	44.4	30.7	0	1	1	-1.52
2RN2@A@A52M	1.6	A	52	M	2RN2	Ribonuclease H	0.75	0.99	0.24	1.39	1.21	-0.18	0.8	0.83	0.03	100	94	-6	0.36	0.3	-0.06	0	0	0	0	1.43	1.43	6.11	5.74	-0.37	0.62	0.64	0.02	0.38	0.4	0.02	11.5	16.25	4.75	89	149	60	13.7	45	31.3	0	0	0	-1.52
2RN2@A@A52N	-5.9	A	52	N	2RN2	Ribonuclease H	0.75	0.63	-0.12	1.39	0.77	-0.62	0.8	1.39	0.59	100	134	34	0.36	0.46	0.1	0	0	0	0	3.38	3.38	6.11	5.41	-0.7	0.62	-0.78	-1.4	0.38	0.12	-0.26	11.5	12.82	1.32	89	132	43	13.7	32.7	19	0	0	0	-1.52
2RN2@A@A52P	-5.4	A	52	P	2RN2	Ribonuclease H	0.75	0.44	-0.31	1.39	0.5	-0.89	0.8	1.72	0.92	100	56	-44	0.36	0.51	0.15	0	0	0	0	1.58	1.58	6.11	6.3	0.19	0.62	0.12	-0.5	0.38	0.18	-0.2	11.5	17.43	5.93	89	115	26	13.7	30.7	17	0	0	0	-1.52
2RN2@A@A52Q	-3.9	A	52	Q	2RN2	Ribonuclease H	0.75	0.76	0.01	1.39	1.29	-0.1	0.8	0.89	0.09	100	93	-7	0.36	0.49	0.13	0	0	0	0	3.53	3.53	6.11	5.65	-0.46	0.62	-0.85	-1.47	0.38	0.07	-0.31	11.5	14.45	2.95	89	146	57	13.7	42.7	29	0	0	0	-1.52
2RN2@A@A52S	-5.8	A	52	S	2RN2	Ribonuclease H	0.75	0.85	0.1	1.39	0.82	-0.57	0.8	1.24	0.44	100	120	20	0.36	0.51	0.15	0	0	0	0	1.67	1.67	6.11	5.68	-0.43	0.62	-0.18	-0.8	0.38	0.22	-0.16	11.5	9.47	-2.03	89	105	16	13.7	18.3	4.6	0	0	0	-1.52
2RN2@A@A52T	-2.7	A	52	T	2RN2	Ribonuclease H	0.75	1.23	0.48	1.39	0.76	-0.63	0.8	1.07	0.27	100	97	-3	0.36	0.44	0.08	0	0	0	0	1.66	1.66	6.11	5.64	-0.47	0.62	-0.05	-0.67	0.38	0.23	-0.15	11.5	15.77	4.27	89	119	30	13.7	28.5	14.8	0	1	1	-1.52
2RN2@A@A52V	7.8	A	52	V	2RN2	Ribonuclease H	0.75	1.86	1.11	1.39	0.89	-0.5	0.8	0.64	-0.16	100	74	-26	0.36	0.39	0.03	0	0	0	0	0.13	0.13	6.11	5.96	-0.15	0.62	1.08	0.46	0.38	0.54	0.16	11.5	21.57	10.07	89	117	28	13.7	34.1	20.4	0	1	1	-1.52
2RN2@A@A52Y	-7.6	A	52	Y	2RN2	Ribonuclease H	0.75	1.5	0.75	1.39	0.95	-0.44	0.8	0.78	-0.02	100	41	-59	0.36	0.42	0.06	0	1	1	0	1.61	1.61	6.11	5.66	-0.45	0.62	0.26	-0.36	0.38	0.15	-0.23	11.5	18.03	6.53	89	181	92	13.7	59.1	45.4	0	0	0	-1.52
2RN2@A@D10A	13.7	D	10	A	2RN2	Ribonuclease H	0.55	0.75	0.2	0.89	1.39	0.5	1.33	0.8	-0.53	106	100	-6	0.51	0.36	-0.15	0	0	0	49.7	0	-49.7	2.77	6.11	3.34	-0.9	0.62	1.52	0.15	0.38	0.23	11.68	11.5	-0.18	133	89	-44	30	13.7	-16.3	0	0	0	-2.6
2RN2@A@D10E	3.4	D	10	E	2RN2	Ribonuclease H	0.55	0.72	0.17	0.89	1.35	0.46	1.33	0.86	-0.47	106	102	-4	0.51	0.5	-0.01	0	0	0	49.7	49.9	0.2	2.77	3.22	0.45	-0.9	-0.74	0.16	0.15	0.18	0.03	11.68	13.57	1.89	133	147	14	30	40.2	10.2	0	0	0	-2.6
2RN2@A@D10H	8.2	D	10	H	2RN2	Ribonuclease H	0.55	0.99	0.44	0.89	0.92	0.03	1.33	1.07	-0.26	106	66	-40	0.51	0.32	-0.19	0	1	1	49.7	51.6	1.9	2.77	7.47	4.7	-0.9	-0.4	0.5	0.15	0.17	0.02	11.68	13.69	2.01	133	155	22	30	45.1	15.1	0	0	0	-2.6
2RN2@A@D10N	3.2	D	10	N	2RN2	Ribonuclease H	0.55	0.63	0.08	0.89	0.77	-0.12	1.33	1.39	0.06	106	134	28	0.51	0.46	-0.05	0	0	0	49.7	3.38	-46.32	2.77	5.41	2.64	-0.9	-0.78	0.12	0.15	0.12	-0.03	11.68	12.82	1.14	133	132	-1	30	32.7	2.7	0	0	0	-2.6
2RN2@A@D10S	9.2	D	10	S	2RN2	Ribonuclease H	0.55	0.85	0.3	0.89	0.82	-0.07	1.33	1.24	-0.09	106	120	14	0.51	0.51	0	0	0	0	49.7	1.67	-48.03	2.77	5.68	2.91	-0.9	-0.18	0.72	0.15	0.22	0.07	11.68	9.47	-2.21	133	105	-28	30	18.3	-11.7	0	0	0	-2.6
2RN2@A@D134A	6.8	D	134	A	2RN2	Ribonuclease H	0.55	0.75	0.2	0.89	1.39	0.5	1.33	0.8	-0.53	106	100	-6	0.51	0.36	-0.15	0	0	0	49.7	0	-49.7	2.77	6.11	3.34	-0.9	0.62	1.52	0.15	0.38	0.23	11.68	11.5	-0.18	133	89	-44	30	13.7	-16.3	0	0	0	-2.6
2RN2@A@D134E	3.1	D	134	E	2RN2	Ribonuclease H	0.55	0.72	0.17	0.89	1.35	0.46	1.33	0.86	-0.47	106	102	-4	0.51	0.5	-0.01	0	0	0	49.7	49.9	0.2	2.77	3.22	0.45	-0.9	-0.74	0.16	0.15	0.18	0.03	11.68	13.57	1.89	133	147	14	30	40.2	10.2	0	0	0	-2.6
2RN2@A@D134H	7	D	134	H	2RN2	Ribonuclease H	0.55	0.99	0.44	0.89	0.92	0.03	1.33	1.07	-0.26	106	66	-40	0.51	0.32	-0.19	0	1	1	49.7	51.6	1.9	2.77	7.47	4.7	-0.9	-0.4	0.5	0.15	0.17	0.02	11.68	13.69	2.01	133	155	22	30	45.1	15.1	0	0	0	-2.6
2RN2@A@D134I	4.6	D	134	I	2RN2	Ribonuclease H	0.55	1.71	1.16	0.89	1.04	0.15	1.33	0.59	-0.74	106	96	-10	0.51	0.46	-0.05	0	0	0	49.7	0.13	-49.57	2.77	5.94	3.17	-0.9	1.38	2.28	0.15	0.6	0.45	11.68	21.4	9.72	133	131	-2	30	44.4	14.4	0	1	1	-2.6
2RN2@A@D134L	5.5	D	134	L	2RN2	Ribonuclease H	0.55	1.1	0.55	0.89	1.32	0.43	1.33	0.68	-0.65	106	40	-66	0.51	0.37	-0.14	0	0	0	49.7	0.13	-49.57	2.77	5.98	3.21	-0.9	1.06	1.96	0.15	0.45	0.3	11.68	21.4	9.72	133	131	-2	30	44.4	14.4	0	1	1	-2.6
2RN2@A@D134N	3.2	D	134	N	2RN2	Ribonuclease H	0.55	0.63	0.08	0.89	0.77	-0.12	1.33	1.39	0.06	106	134	28	0.51	0.46	-0.05	0	0	0	49.7	3.38	-46.32	2.77	5.41	2.64	-0.9	-0.78	0.12	0.15	0.12	-0.03	11.68	12.82	1.14	133	132	-1	30	32.7	2.7	0	0	0	-2.6
2RN2@A@D134Q	4.8	D	134	Q	2RN2	Ribonuclease H	0.55	0.76	0.21	0.89	1.29	0.4	1.33	0.89	-0.44	106	93	-13	0.51	0.49	-0.02	0	0	0	49.7	3.53	-46.17	2.77	5.65	2.88	-0.9	-0.85	0.05	0.15	0.07	-0.08	11.68	14.45	2.77	133	146	13	30	42.7	12.7	0	0	0	-2.6
2RN2@A@D134S	3.9	D	134	S	2RN2	Ribonuclease H	0.55	0.85	0.3	0.89	0.82	-0.07	1.33	1.24	-0.09	106	120	14	0.51	0.51	0	0	0	0	49.7	1.67	-48.03	2.77	5.68	2.91	-0.9	-0.18	0.72	0.15	0.22	0.07	11.68	9.47	-2.21	133	105	-28	30	18.3	-11.7	0	0	0	-2.6
2RN2@A@D134T	3.9	D	134	T	2RN2	Ribonuclease H	0.55	1.23	0.68	0.89	0.76	-0.13	1.33	1.07	-0.26	106	97	-9	0.51	0.44	-0.07	0	0	0	49.7	1.66	-48.04	2.77	5.64	2.87	-0.9	-0.05	0.85	0.15	0.23	0.08	11.68	15.77	4.09	133	119	-14	30	28.5	-1.5	0	1	1	-2.6
2RN2@A@D134V	4.1	D	134	V	2RN2	Ribonuclease H	0.55	1.86	1.31	0.89	0.89	0	1.33	0.64	-0.69	106	74	-32	0.51	0.39	-0.12	0	0	0	49.7	0.13	-49.57	2.77	5.96	3.19	-0.9	1.08	1.98	0.15	0.54	0.39	11.68	21.57	9.89	133	117	-16	30	34.1	4.1	0	1	1	-2.6
2RN2@A@D70A	3.8	D	70	A	2RN2	Ribonuclease H	0.55	0.75	0.2	0.89	1.39	0.5	1.33	0.8	-0.53	106	100	-6	0.51	0.36	-0.15	0	0	0	49.7	0	-49.7	2.77	6.11	3.34	-0.9	0.62	1.52	0.15	0.38	0.23	11.68	11.5	-0.18	133	89	-44	30	13.7	-16.3	0	0	0	-2.6
2RN2@A@D70E	0.4	D	70	E	2RN2	Ribonuclease H	0.55	0.72	0.17	0.89	1.35	0.46	1.33	0.86	-0.47	106	102	-4	0.51	0.5	-0.01	0	0	0	49.7	49.9	0.2	2.77	3.22	0.45	-0.9	-0.74	0.16	0.15	0.18	0.03	11.68	13.57	1.89	133	147	14	30	40.2	10.2	0	0	0	-2.6
2RN2@A@D70N	5.5	D	70	N	2RN2	Ribonuclease H	0.55	0.63	0.08	0.89	0.77	-0.12	1.33	1.39	0.06	106	134	28	0.51	0.46	-0.05	0	0	0	49.7	3.38	-46.32	2.77	5.41	2.64	-0.9	-0.78	0.12	0.15	0.12	-0.03	11.68	12.82	1.14	133	132	-1	30	32.7	2.7	0	0	0	-2.6
2RN2@A@D94E	-1.6	D	94	E	2RN2	Ribonuclease H	0.55	0.72	0.17	0.89	1.35	0.46	1.33	0.86	-0.47	106	102	-4	0.51	0.5	-0.01	0	0	0	49.7	49.9	0.2	2.77	3.22	0.45	-0.9	-0.74	0.16	0.15	0.18	0.03	11.68	13.57	1.89	133	147	14	30	40.2	10.2	0	0	0	-2.6
2RN2@A@E119V	2.7	E	119	V	2RN2	Ribonuclease H	0.72	1.86	1.14	1.35	0.89	-0.46	0.86	0.64	-0.22	102	74	-28	0.5	0.39	-0.11	0	0	0	49.9	0.13	-49.77	3.22	5.96	2.74	-0.74	1.08	1.82	0.18	0.54	0.36	13.57	21.57	8	147	117	-30	40.2	34.1	-6.1	0	1	1	-2.47
2RN2@A@E135K	-0.8	E	135	K	2RN2	Ribonuclease H	0.72	0.83	0.11	1.35	1.11	-0.24	0.86	1	0.14	102	56	-46	0.5	0.47	-0.03	0	0	0	49.9	49.5	-0.4	3.22	9.59	6.37	-0.74	-1.5	-0.76	0.18	0.03	-0.15	13.57	15.71	2.14	147	146	-1	40.2	61.5	21.3	0	0	0	-2.47
2RN2@A@E48A	-1	E	48	A	2RN2	Ribonuclease H	0.72	0.75	0.03	1.35	1.39	0.04	0.86	0.8	-0.06	102	100	-2	0.5	0.36	-0.14	0	0	0	49.9	0	-49.9	3.22	6.11	2.89	-0.74	0.62	1.36	0.18	0.38	0.2	13.57	11.5	-2.07	147	89	-58	40.2	13.7	-26.5	0	0	0	-2.47
2RN2@A@E48D	-0.8	E	48	D	2RN2	Ribonuclease H	0.72	0.55	-0.17	1.35	0.89	-0.46	0.86	1.33	0.47	102	106	4	0.5	0.51	0.01	0	0	0	49.9	49.7	-0.2	3.22	2.77	-0.45	-0.74	-0.9	-0.16	0.18	0.15	-0.03	13.57	11.68	-1.89	147	133	-14	40.2	30	-10.2	0	0	0	-2.47
2RN2@A@E48Q	1	E	48	Q	2RN2	Ribonuclease H	0.72	0.76	0.04	1.35	1.29	-0.06	0.86	0.89	0.03	102	93	-9	0.5	0.49	-0.01	0	0	0	49.9	3.53	-46.37	3.22	5.65	2.43	-0.74	-0.85	-0.11	0.18	0.07	-0.11	13.57	14.45	0.88	147	146	-1	40.2	42.7	2.5	0	0	0	-2.47
2RN2@A@G23A	1.8	G	23	A	2RN2	Ribonuclease H	0.65	0.75	0.1	0.47	1.39	0.92	1.62	0.8	-0.82	49	100	51	0.54	0.36	-0.18	0	0	0	0	0	0	5.97	6.11	0.14	0.48	0.62	0.14	0.36	0.38	0.02	3.4	11.5	8.1	75	89	14	3.5	13.7	10.2	0	0	0	-1.83
2RN2@A@G77A	-2.9	G	77	A	2RN2	Ribonuclease H	0.65	0.75	0.1	0.47	1.39	0.92	1.62	0.8	-0.82	49	100	51	0.54	0.36	-0.18	0	0	0	0	0	0	5.97	6.11	0.14	0.48	0.62	0.14	0.36	0.38	0.02	3.4	11.5	8.1	75	89	14	3.5	13.7	10.2	0	0	0	-1.83
2RN2@A@H114A	-7.7	H	114	A	2RN2	Ribonuclease H	0.99	0.75	-0.24	0.92	1.39	0.47	1.07	0.8	-0.27	66	100	34	0.32	0.36	0.04	1	0	-1	51.6	0	-51.6	7.47	6.11	-1.36	-0.4	0.62	1.02	0.17	0.38	0.21	13.69	11.5	-2.19	155	89	-66	45.1	13.7	-31.4	0	0	0	-1.7
2RN2@A@H124A	0.1	H	124	A	2RN2	Ribonuclease H	0.99	0.75	-0.24	0.92	1.39	0.47	1.07	0.8	-0.27	66	100	34	0.32	0.36	0.04	1	0	-1	51.6	0	-51.6	7.47	6.11	-1.36	-0.4	0.62	1.02	0.17	0.38	0.21	13.69	11.5	-2.19	155	89	-66	45.1	13.7	-31.4	0	0	0	-1.7
2RN2@A@H127A	0.9	H	127	A	2RN2	Ribonuclease H	0.99	0.75	-0.24	0.92	1.39	0.47	1.07	0.8	-0.27	66	100	34	0.32	0.36	0.04	1	0	-1	51.6	0	-51.6	7.47	6.11	-1.36	-0.4	0.62	1.02	0.17	0.38	0.21	13.69	11.5	-2.19	155	89	-66	45.1	13.7	-31.4	0	0	0	-1.7
2RN2@A@H62A	1	H	62	A	2RN2	Ribonuclease H	0.99	0.75	-0.24	0.92	1.39	0.47	1.07	0.8	-0.27	66	100	34	0.32	0.36	0.04	1	0	-1	51.6	0	-51.6	7.47	6.11	-1.36	-0.4	0.62	1.02	0.17	0.38	0.21	13.69	11.5	-2.19	155	89	-66	45.1	13.7	-31.4	0	0	0	-1.7
2RN2@A@H62D	-0.6	H	62	D	2RN2	Ribonuclease H	0.99	0.55	-0.44	0.92	0.89	-0.03	1.07	1.33	0.26	66	106	40	0.32	0.51	0.19	1	0	-1	51.6	49.7	-1.9	7.47	2.77	-4.7	-0.4	-0.9	-0.5	0.17	0.15	-0.02	13.69	11.68	-2.01	155	133	-22	45.1	30	-15.1	0	0	0	-1.7
2RN2@A@H62P	4.1	H	62	P	2RN2	Ribonuclease H	0.99	0.44	-0.55	0.92	0.5	-0.42	1.07	1.72	0.65	66	56	-10	0.32	0.51	0.19	1	0	-1	51.6	1.58	-50.02	7.47	6.3	-1.17	-0.4	0.12	0.52	0.17	0.18	0.01	13.69	17.43	3.74	155	115	-40	45.1	30.7	-14.4	0	0	0	-1.7
2RN2@A@H62R	1.3	H	62	R	2RN2	Ribonuclease H	0.99	0.91	-0.08	0.92	1.17	0.25	1.07	0.91	-0.16	66	65	-1	0.32	0.53	0.21	1	0	-1	51.6	52	0.4	7.47	11.15	3.68	-0.4	-2.53	-2.13	0.17	0.01	-0.16	13.69	14.28	0.59	155	174	19	45.1	77.3	32.2	0	0	0	-1.7
2RN2@A@H83A	-0.2	H	83	A	2RN2	Ribonuclease H	0.99	0.75	-0.24	0.92	1.39	0.47	1.07	0.8	-0.27	66	100	34	0.32	0.36	0.04	1	0	-1	51.6	0	-51.6	7.47	6.11	-1.36	-0.4	0.62	1.02	0.17	0.38	0.21	13.69	11.5	-2.19	155	89	-66	45.1	13.7	-31.4	0	0	0	-1.7
2RN2@A@K117R	0.1	K	117	R	2RN2	Ribonuclease H	0.83	0.91	0.08	1.11	1.17	0.06	1	0.91	-0.09	56	65	9	0.47	0.53	0.06	0	0	0	49.5	52	2.5	9.59	11.15	1.56	-1.5	-2.53	-1.03	0.03	0.01	-0.02	15.71	14.28	-1.43	146	174	28	61.5	77.3	15.8	0	0	0	-2.82
2RN2@A@K91R	0.1	K	91	R	2RN2	Ribonuclease H	0.83	0.91	0.08	1.11	1.17	0.06	1	0.91	-0.09	56	65	9	0.47	0.53	0.06	0	0	0	49.5	52	2.5	9.59	11.15	1.56	-1.5	-2.53	-1.03	0.03	0.01	-0.02	15.71	14.28	-1.43	146	174	28	61.5	77.3	15.8	0	0	0	-2.82
2RN2@A@K95A	0.4	K	95	A	2RN2	Ribonuclease H	0.83	0.75	-0.08	1.11	1.39	0.28	1	0.8	-0.2	56	100	44	0.47	0.36	-0.11	0	0	0	49.5	0	-49.5	9.59	6.11	-3.48	-1.5	0.62	2.12	0.03	0.38	0.35	15.71	11.5	-4.21	146	89	-57	61.5	13.7	-47.8	0	0	0	-2.82
2RN2@A@K95G	6.8	K	95	G	2RN2	Ribonuclease H	0.83	0.65	-0.18	1.11	0.47	-0.64	1	1.62	0.62	56	49	-7	0.47	0.54	0.07	0	0	0	49.5	0	-49.5	9.59	5.97	-3.62	-1.5	0.48	1.98	0.03	0.36	0.33	15.71	3.4	-12.31	146	75	-71	61.5	3.5	-58	0	0	0	-2.82
2RN2@A@K95N	3.2	K	95	N	2RN2	Ribonuclease H	0.83	0.63	-0.2	1.11	0.77	-0.34	1	1.39	0.39	56	134	78	0.47	0.46	-0.01	0	0	0	49.5	3.38	-46.12	9.59	5.41	-4.18	-1.5	-0.78	0.72	0.03	0.12	0.09	15.71	12.82	-2.89	146	132	-14	61.5	32.7	-28.8	0	0	0	-2.82
2RN2@A@Q113P	-2.1	Q	113	P	2RN2	Ribonuclease H	0.76	0.44	-0.32	1.29	0.5	-0.79	0.89	1.72	0.83	93	56	-37	0.49	0.51	0.02	0	0	0	3.53	1.58	-1.95	5.65	6.3	0.65	-0.85	0.12	0.97	0.07	0.18	0.11	14.45	17.43	2.98	146	115	-31	42.7	30.7	-12	0	0	0	-2.05
2RN2@A@Q76L	1.1	Q	76	L	2RN2	Ribonuclease H	0.76	1.1	0.34	1.29	1.32	0.03	0.89	0.68	-0.21	93	40	-53	0.49	0.37	-0.12	0	0	0	3.53	0.13	-3.4	5.65	5.98	0.33	-0.85	1.06	1.91	0.07	0.45	0.38	14.45	21.4	6.95	146	131	-15	42.7	44.4	1.7	0	1	1	-2.05
2RN2@A@Q80L	0.8	Q	80	L	2RN2	Ribonuclease H	0.76	1.1	0.34	1.29	1.32	0.03	0.89	0.68	-0.21	93	40	-53	0.49	0.37	-0.12	0	0	0	3.53	0.13	-3.4	5.65	5.98	0.33	-0.85	1.06	1.91	0.07	0.45	0.38	14.45	21.4	6.95	146	131	-15	42.7	44.4	1.7	0	1	1	-2.05
2RN2@A@R41C	1.6	R	41	C	2RN2	Ribonuclease H	0.91	1.31	0.4	1.17	0.74	-0.43	0.91	1.05	0.14	65	20	-45	0.53	0.35	-0.18	0	0	0	52	1.48	-50.52	11.15	5.07	-6.08	-2.53	0.29	2.82	0.01	0.5	0.49	14.28	13.46	-0.82	174	121	-53	77.3	25	-52.3	0	0	0	-2.84
2RN2@A@S68A	-1.5	S	68	A	2RN2	Ribonuclease H	0.85	0.75	-0.1	0.82	1.39	0.57	1.24	0.8	-0.44	120	100	-20	0.51	0.36	-0.15	0	0	0	1.67	0	-1.67	5.68	6.11	0.43	-0.18	0.62	0.8	0.22	0.38	0.16	9.47	11.5	2.03	105	89	-16	18.3	13.7	-4.6	0	0	0	-1.87
2RN2@A@S68G	-8	S	68	G	2RN2	Ribonuclease H	0.85	0.65	-0.2	0.82	0.47	-0.35	1.24	1.62	0.38	120	49	-71	0.51	0.54	0.03	0	0	0	1.67	0	-1.67	5.68	5.97	0.29	-0.18	0.48	0.66	0.22	0.36	0.14	9.47	3.4	-6.07	105	75	-30	18.3	3.5	-14.8	0	0	0	-1.87
2RN2@A@S68L	-1.6	S	68	L	2RN2	Ribonuclease H	0.85	1.1	0.25	0.82	1.32	0.5	1.24	0.68	-0.56	120	40	-80	0.51	0.37	-0.14	0	0	0	1.67	0.13	-1.54	5.68	5.98	0.3	-0.18	1.06	1.24	0.22	0.45	0.23	9.47	21.4	11.93	105	131	26	18.3	44.4	26.1	0	1	1	-1.87
2RN2@A@S68T	-0.7	S	68	T	2RN2	Ribonuclease H	0.85	1.23	0.38	0.82	0.76	-0.06	1.24	1.07	-0.17	120	97	-23	0.51	0.44	-0.07	0	0	0	1.67	1.66	-0.01	5.68	5.64	-0.04	-0.18	-0.05	0.13	0.22	0.23	0.01	9.47	15.77	6.3	105	119	14	18.3	28.5	10.2	0	1	1	-1.87
2RN2@A@S68V	1.9	S	68	V	2RN2	Ribonuclease H	0.85	1.86	1.01	0.82	0.89	0.07	1.24	0.64	-0.6	120	74	-46	0.51	0.39	-0.12	0	0	0	1.67	0.13	-1.54	5.68	5.96	0.28	-0.18	1.08	1.26	0.22	0.54	0.32	9.47	21.57	12.1	105	117	12	18.3	34.1	15.8	0	1	1	-1.87
2RN2@A@V74A	-12.7	V	74	A	2RN2	Ribonuclease H	1.86	0.75	-1.11	0.89	1.39	0.5	0.64	0.8	0.16	74	100	26	0.39	0.36	-0.03	0	0	0	0.13	0	-0.13	5.96	6.11	0.15	1.08	0.62	-0.46	0.54	0.38	-0.16	21.57	11.5	-10.07	117	89	-28	34.1	13.7	-20.4	1	0	-1	-0.61
2RN2@A@V74I	2.1	V	74	I	2RN2	Ribonuclease H	1.86	1.71	-0.15	0.89	1.04	0.15	0.64	0.59	-0.05	74	96	22	0.39	0.46	0.07	0	0	0	0.13	0.13	0	5.96	5.94	-0.02	1.08	1.38	0.3	0.54	0.6	0.06	21.57	21.4	-0.17	117	131	14	34.1	44.4	10.3	1	1	0	-0.61
2RN2@A@V74L	3.3	V	74	L	2RN2	Ribonuclease H	1.86	1.1	-0.76	0.89	1.32	0.43	0.64	0.68	0.04	74	40	-34	0.39	0.37	-0.02	0	0	0	0.13	0.13	0	5.96	5.98	0.02	1.08	1.06	-0.02	0.54	0.45	-0.09	21.57	21.4	-0.17	117	131	14	34.1	44.4	10.3	1	1	0	-0.61
2TRX@A@C32A	-13	C	32	A	2TRX	Thioredoxin	1.31	0.75	-0.56	0.74	1.39	0.65	1.05	0.8	-0.25	20	100	80	0.35	0.36	0.01	0	0	0	1.48	0	-1.48	5.07	6.11	1.04	0.29	0.62	0.33	0.5	0.38	-0.12	13.46	11.5	-1.96	121	89	-32	25	13.7	-11.3	0	0	0	-0.29
2TRX@A@C35A	-14	C	35	A	2TRX	Thioredoxin	1.31	0.75	-0.56	0.74	1.39	0.65	1.05	0.8	-0.25	20	100	80	0.35	0.36	0.01	0	0	0	1.48	0	-1.48	5.07	6.11	1.04	0.29	0.62	0.33	0.5	0.38	-0.12	13.46	11.5	-1.96	121	89	-32	25	13.7	-11.3	0	0	0	-0.29
2TRX@A@D26I	11	D	26	I	2TRX	Thioredoxin	0.55	1.71	1.16	0.89	1.04	0.15	1.33	0.59	-0.74	106	96	-10	0.51	0.46	-0.05	0	0	0	49.7	0.13	-49.57	2.77	5.94	3.17	-0.9	1.38	2.28	0.15	0.6	0.45	11.68	21.4	9.72	133	131	-2	30	44.4	14.4	0	1	1	-2.6
2TRX@A@L78K	-13.7	L	78	K	2TRX	Thioredoxin	1.1	0.83	-0.27	1.32	1.11	-0.21	0.68	1	0.32	40	56	16	0.37	0.47	0.1	0	0	0	0.13	49.5	49.37	5.98	9.59	3.61	1.06	-1.5	-2.56	0.45	0.03	-0.42	21.4	15.71	-5.69	131	146	15	44.4	61.5	17.1	1	0	-1	-0.13
2TRX@A@L78R	-16.1	L	78	R	2TRX	Thioredoxin	1.1	0.91	-0.19	1.32	1.17	-0.15	0.68	0.91	0.23	40	65	25	0.37	0.53	0.16	0	0	0	0.13	52	51.87	5.98	11.15	5.17	1.06	-2.53	-3.59	0.45	0.01	-0.44	21.4	14.28	-7.12	131	174	43	44.4	77.3	32.9	1	0	-1	-0.13
2TRX@A@P40S	-0.4	P	40	S	2TRX	Thioredoxin	0.44	0.85	0.41	0.5	0.82	0.32	1.72	1.24	-0.48	56	120	64	0.51	0.51	0	0	0	0	1.58	1.67	0.09	6.3	5.68	-0.62	0.12	-0.18	-0.3	0.18	0.22	0.04	17.43	9.47	-7.96	115	105	-10	30.7	18.3	-12.4	0	0	0	-1.34
2TRX@A@T66L	-2	T	66	L	2TRX	Thioredoxin	1.23	1.1	-0.13	0.76	1.32	0.56	1.07	0.68	-0.39	97	40	-57	0.44	0.37	-0.07	0	0	0	1.66	0.13	-1.53	5.64	5.98	0.34	-0.05	1.06	1.11	0.23	0.45	0.22	15.77	21.4	5.63	119	131	12	28.5	44.4	15.9	1	1	0	-1.57
2TRX@A@T77V	-5	T	77	V	2TRX	Thioredoxin	1.23	1.86	0.63	0.76	0.89	0.13	1.07	0.64	-0.43	97	74	-23	0.44	0.39	-0.05	0	0	0	1.66	0.13	-1.53	5.64	5.96	0.32	-0.05	1.08	1.13	0.23	0.54	0.31	15.77	21.57	5.8	119	117	-2	28.5	34.1	5.6	1	1	0	-1.57
3D2C@A@M134E	1.7	M	134	E	3D2C	Lipase 4D3	0.99	0.72	-0.27	1.21	1.35	0.14	0.83	0.86	0.03	94	102	8	0.3	0.5	0.2	0	0	0	1.43	49.9	48.47	5.74	3.22	-2.52	0.64	-0.74	-1.38	0.4	0.18	-0.22	16.25	13.57	-2.68	149	147	-2	45	40.2	-4.8	0	0	0	0.6
3D2C@A@M137P	2.9	M	137	P	3D2C	Lipase 4D3	0.99	0.44	-0.55	1.21	0.5	-0.71	0.83	1.72	0.89	94	56	-38	0.3	0.51	0.21	0	0	0	1.43	1.58	0.15	5.74	6.3	0.56	0.64	0.12	-0.52	0.4	0.18	-0.22	16.25	17.43	1.18	149	115	-34	45	30.7	-14.3	0	0	0	0.6
3D2C@A@S163P	1	S	163	P	3D2C	Lipase 4D3	0.85	0.44	-0.41	0.82	0.5	-0.32	1.24	1.72	0.48	120	56	-64	0.51	0.51	0	0	0	0	1.67	1.58	-0.09	5.68	6.3	0.62	-0.18	0.12	0.3	0.22	0.18	-0.04	9.47	17.43	7.96	105	115	10	18.3	30.7	12.4	0	0	0	-1.87
3KS3@A@E234P	0.8	E	234	P	3KS3	Carbonic Anhydrase II	0.72	0.44	-0.28	1.35	0.5	-0.85	0.86	1.72	0.86	102	56	-46	0.5	0.51	0.01	0	0	0	49.9	1.58	-48.32	3.22	6.3	3.08	-0.74	0.12	0.86	0.18	0.18	0	13.57	17.43	3.86	147	115	-32	40.2	30.7	-9.5	0	0	0	-2.47
3KS3@A@K170P	-1.4	K	170	P	3KS3	Carbonic Anhydrase II	0.83	0.44	-0.39	1.11	0.5	-0.61	1	1.72	0.72	56	56	0	0.47	0.51	0.04	0	0	0	49.5	1.58	-47.92	9.59	6.3	-3.29	-1.5	0.12	1.62	0.03	0.18	0.15	15.71	17.43	1.72	146	115	-31	61.5	30.7	-30.8	0	0	0	-2.82
3MBP@A@P133A	-0.6	P	133	A	3MBP	Maltodextrin binding protein	0.44	0.75	0.31	0.5	1.39	0.89	1.72	0.8	-0.92	56	100	44	0.51	0.36	-0.15	0	0	0	1.58	0	-1.58	6.3	6.11	-0.19	0.12	0.62	0.5	0.18	0.38	0.2	17.43	11.5	-5.93	115	89	-26	30.7	13.7	-17	0	0	0	-1.34
3MBP@A@P133S	-3.4	P	133	S	3MBP	Maltodextrin binding protein	0.44	0.85	0.41	0.5	0.82	0.32	1.72	1.24	-0.48	56	120	64	0.51	0.51	0	0	0	0	1.58	1.67	0.09	6.3	5.68	-0.62	0.12	-0.18	-0.3	0.18	0.22	0.04	17.43	9.47	-7.96	115	105	-10	30.7	18.3	-12.4	0	0	0	-1.34
3MBP@A@P159A	-3	P	159	A	3MBP	Maltodextrin binding protein	0.44	0.75	0.31	0.5	1.39	0.89	1.72	0.8	-0.92	56	100	44	0.51	0.36	-0.15	0	0	0	1.58	0	-1.58	6.3	6.11	-0.19	0.12	0.62	0.5	0.18	0.38	0.2	17.43	11.5	-5.93	115	89	-26	30.7	13.7	-17	0	0	0	-1.34
3MBP@A@P159S	-3.6	P	159	S	3MBP	Maltodextrin binding protein	0.44	0.85	0.41	0.5	0.82	0.32	1.72	1.24	-0.48	56	120	64	0.51	0.51	0	0	0	0	1.58	1.67	0.09	6.3	5.68	-0.62	0.12	-0.18	-0.3	0.18	0.22	0.04	17.43	9.47	-7.96	115	105	-10	30.7	18.3	-12.4	0	0	0	-1.34
3MBP@A@P48A	-0.5	P	48	A	3MBP	Maltodextrin binding protein	0.44	0.75	0.31	0.5	1.39	0.89	1.72	0.8	-0.92	56	100	44	0.51	0.36	-0.15	0	0	0	1.58	0	-1.58	6.3	6.11	-0.19	0.12	0.62	0.5	0.18	0.38	0.2	17.43	11.5	-5.93	115	89	-26	30.7	13.7	-17	0	0	0	-1.34
3MBP@A@P48S	0.3	P	48	S	3MBP	Maltodextrin binding protein	0.44	0.85	0.41	0.5	0.82	0.32	1.72	1.24	-0.48	56	120	64	0.51	0.51	0	0	0	0	1.58	1.67	0.09	6.3	5.68	-0.62	0.12	-0.18	-0.3	0.18	0.22	0.04	17.43	9.47	-7.96	115	105	-10	30.7	18.3	-12.4	0	0	0	-1.34
3SIL@A@A53L	5	A	53	L	3SIL	Sialidase	0.75	1.1	0.35	1.39	1.32	-0.07	0.8	0.68	-0.12	100	40	-60	0.36	0.37	0.01	0	0	0	0	0.13	0.13	6.11	5.98	-0.13	0.62	1.06	0.44	0.38	0.45	0.07	11.5	21.4	9.9	89	131	42	13.7	44.4	30.7	0	1	1	-1.52
3SIL@A@A69V	3	A	69	V	3SIL	Sialidase	0.75	1.86	1.11	1.39	0.89	-0.5	0.8	0.64	-0.16	100	74	-26	0.36	0.39	0.03	0	0	0	0	0.13	0.13	6.11	5.96	-0.15	0.62	1.08	0.46	0.38	0.54	0.16	11.5	21.57	10.07	89	117	28	13.7	34.1	20.4	0	1	1	-1.52
3UUE@A@N277D	2	N	277	D	3UUE	Lipase SMG1	0.63	0.55	-0.08	0.77	0.89	0.12	1.39	1.33	-0.06	134	106	-28	0.46	0.51	0.05	0	0	0	3.38	49.7	46.32	5.41	2.77	-2.64	-0.78	-0.9	-0.12	0.12	0.15	0.03	12.82	11.68	-1.14	132	133	1	32.7	30	-2.7	0	0	0	-2.41
3UUE@A@N277F	-16.3	N	277	F	3UUE	Lipase SMG1	0.63	1.43	0.8	0.77	1.01	0.24	1.39	0.76	-0.63	134	41	-93	0.46	0.31	-0.15	0	1	1	3.38	0.35	-3.03	5.41	5.48	0.07	-0.78	1.19	1.97	0.12	0.5	0.38	12.82	19.8	6.98	132	165	33	32.7	56.1	23.4	0	0	0	-2.41
3UUE@A@N277L	-12	N	277	L	3UUE	Lipase SMG1	0.63	1.1	0.47	0.77	1.32	0.55	1.39	0.68	-0.71	134	40	-94	0.46	0.37	-0.09	0	0	0	3.38	0.13	-3.25	5.41	5.98	0.57	-0.78	1.06	1.84	0.12	0.45	0.33	12.82	21.4	8.58	132	131	-1	32.7	44.4	11.7	0	1	1	-2.41
3UUE@A@N277V	-13.5	N	277	V	3UUE	Lipase SMG1	0.63	1.86	1.23	0.77	0.89	0.12	1.39	0.64	-0.75	134	74	-60	0.46	0.39	-0.07	0	0	0	3.38	0.13	-3.25	5.41	5.96	0.55	-0.78	1.08	1.86	0.12	0.54	0.42	12.82	21.57	8.75	132	117	-15	32.7	34.1	1.4	0	1	1	-2.41
451C@A@E43Y	5.1	E	43	Y	451C	Cytochrome c-551	0.72	1.5	0.78	1.35	0.95	-0.4	0.86	0.78	-0.08	102	41	-61	0.5	0.42	-0.08	0	1	1	49.9	1.61	-48.29	3.22	5.66	2.44	-0.74	0.26	1	0.18	0.15	-0.03	13.57	18.03	4.46	147	181	34	40.2	59.1	18.9	0	0	0	-2.47
451C@A@F34Y	16	F	34	Y	451C	Cytochrome c-551	1.43	1.5	0.07	1.01	0.95	-0.06	0.76	0.78	0.02	41	41	0	0.31	0.42	0.11	1	1	0	0.35	1.61	1.26	5.48	5.66	0.18	1.19	0.26	-0.93	0.5	0.15	-0.35	19.8	18.03	-1.77	165	181	16	56.1	59.1	3	0	0	0	-0.04
451C@A@F7A	9.5	F	7	A	451C	Cytochrome c-551	1.43	0.75	-0.68	1.01	1.39	0.38	0.76	0.8	0.04	41	100	59	0.31	0.36	0.05	1	0	-1	0.35	0	-0.35	5.48	6.11	0.63	1.19	0.62	-0.57	0.5	0.38	-0.12	19.8	11.5	-8.3	165	89	-76	56.1	13.7	-42.4	0	0	0	-0.04
451C@A@Q37R	4.3	Q	37	R	451C	Cytochrome c-551	0.76	0.91	0.15	1.29	1.17	-0.12	0.89	0.91	0.02	93	65	-28	0.49	0.53	0.04	0	0	0	3.53	52	48.47	5.65	11.15	5.5	-0.85	-2.53	-1.68	0.07	0.01	-0.06	14.45	14.28	-0.17	146	174	28	42.7	77.3	34.6	0	0	0	-2.05
451C@A@V13M	3.2	V	13	M	451C	Cytochrome c-551	1.86	0.99	-0.87	0.89	1.21	0.32	0.64	0.83	0.19	74	94	20	0.39	0.3	-0.09	0	0	0	0.13	1.43	1.3	5.96	5.74	-0.22	1.08	0.64	-0.44	0.54	0.4	-0.14	21.57	16.25	-5.32	117	149	32	34.1	45	10.9	1	0	-1	-0.61
451C@A@V78I	8.4	V	78	I	451C	Cytochrome c-551	1.86	1.71	-0.15	0.89	1.04	0.15	0.64	0.59	-0.05	74	96	22	0.39	0.46	0.07	0	0	0	0.13	0.13	0	5.96	5.94	-0.02	1.08	1.38	0.3	0.54	0.6	0.06	21.57	21.4	-0.17	117	131	14	34.1	44.4	10.3	1	1	0	-0.61
451C@A@Y27F	4.4	Y	27	F	451C	Cytochrome c-551	1.5	1.43	-0.07	0.95	1.01	0.06	0.78	0.76	-0.02	41	41	0	0.42	0.31	-0.11	1	1	0	1.61	0.35	-1.26	5.66	5.48	-0.18	0.26	1.19	0.93	0.15	0.5	0.35	18.03	19.8	1.77	181	165	-16	59.1	56.1	-3	0	0	0	-0.87
4BLM@A@K234A	4.2	K	234	A	4BLM	Beta-Lactamase	0.83	0.75	-0.08	1.11	1.39	0.28	1	0.8	-0.2	56	100	44	0.47	0.36	-0.11	0	0	0	49.5	0	-49.5	9.59	6.11	-3.48	-1.5	0.62	2.12	0.03	0.38	0.35	15.71	11.5	-4.21	146	89	-57	61.5	13.7	-47.8	0	0	0	-2.82
4BLM@A@K234E	-2.8	K	234	E	4BLM	Beta-Lactamase	0.83	0.72	-0.11	1.11	1.35	0.24	1	0.86	-0.14	56	102	46	0.47	0.5	0.03	0	0	0	49.5	49.9	0.4	9.59	3.22	-6.37	-1.5	-0.74	0.76	0.03	0.18	0.15	15.71	13.57	-2.14	146	147	1	61.5	40.2	-21.3	0	0	0	-2.82
4BLM@A@S126C	1.7	S	126	C	4BLM	Beta-Lactamase	0.85	1.31	0.46	0.82	0.74	-0.08	1.24	1.05	-0.19	120	20	-100	0.51	0.35	-0.16	0	0	0	1.67	1.48	-0.19	5.68	5.07	-0.61	-0.18	0.29	0.47	0.22	0.5	0.28	9.47	13.46	3.99	105	121	16	18.3	25	6.7	0	0	0	-1.87
4BLM@A@S265C	-5.5	S	265	C	4BLM	Beta-Lactamase	0.85	1.31	0.46	0.82	0.74	-0.08	1.24	1.05	-0.19	120	20	-100	0.51	0.35	-0.16	0	0	0	1.67	1.48	-0.19	5.68	5.07	-0.61	-0.18	0.29	0.47	0.22	0.5	0.28	9.47	13.46	3.99	105	121	16	18.3	25	6.7	0	0	0	-1.87
4LYZ@A@A31I	3.6	A	31	I	4LYZ	Hen egg white Lysozyme	0.75	1.71	0.96	1.39	1.04	-0.35	0.8	0.59	-0.21	100	96	-4	0.36	0.46	0.1	0	0	0	0	0.13	0.13	6.11	5.94	-0.17	0.62	1.38	0.76	0.38	0.6	0.22	11.5	21.4	9.9	89	131	42	13.7	44.4	30.7	0	1	1	-1.52
4LYZ@A@A31L	4.7	A	31	L	4LYZ	Hen egg white Lysozyme	0.75	1.1	0.35	1.39	1.32	-0.07	0.8	0.68	-0.12	100	40	-60	0.36	0.37	0.01	0	0	0	0	0.13	0.13	6.11	5.98	-0.13	0.62	1.06	0.44	0.38	0.45	0.07	11.5	21.4	9.9	89	131	42	13.7	44.4	30.7	0	1	1	-1.52
4LYZ@A@A31V	3.1	A	31	V	4LYZ	Hen egg white Lysozyme	0.75	1.86	1.11	1.39	0.89	-0.5	0.8	0.64	-0.16	100	74	-26	0.36	0.39	0.03	0	0	0	0	0.13	0.13	6.11	5.96	-0.15	0.62	1.08	0.46	0.38	0.54	0.16	11.5	21.57	10.07	89	117	28	13.7	34.1	20.4	0	1	1	-1.52
4LYZ@A@D101A	2	D	101	A	4LYZ	Hen egg white Lysozyme	0.55	0.75	0.2	0.89	1.39	0.5	1.33	0.8	-0.53	106	100	-6	0.51	0.36	-0.15	0	0	0	49.7	0	-49.7	2.77	6.11	3.34	-0.9	0.62	1.52	0.15	0.38	0.23	11.68	11.5	-0.18	133	89	-44	30	13.7	-16.3	0	0	0	-2.6
4LYZ@A@D101E	0	D	101	E	4LYZ	Hen egg white Lysozyme	0.55	0.72	0.17	0.89	1.35	0.46	1.33	0.86	-0.47	106	102	-4	0.51	0.5	-0.01	0	0	0	49.7	49.9	0.2	2.77	3.22	0.45	-0.9	-0.74	0.16	0.15	0.18	0.03	11.68	13.57	1.89	133	147	14	30	40.2	10.2	0	0	0	-2.6
4LYZ@A@D101F	1.9	D	101	F	4LYZ	Hen egg white Lysozyme	0.55	1.43	0.88	0.89	1.01	0.12	1.33	0.76	-0.57	106	41	-65	0.51	0.31	-0.2	0	1	1	49.7	0.35	-49.35	2.77	5.48	2.71	-0.9	1.19	2.09	0.15	0.5	0.35	11.68	19.8	8.12	133	165	32	30	56.1	26.1	0	0	0	-2.6
4LYZ@A@D101G	1.2	D	101	G	4LYZ	Hen egg white Lysozyme	0.55	0.65	0.1	0.89	0.47	-0.42	1.33	1.62	0.29	106	49	-57	0.51	0.54	0.03	0	0	0	49.7	0	-49.7	2.77	5.97	3.2	-0.9	0.48	1.38	0.15	0.36	0.21	11.68	3.4	-8.28	133	75	-58	30	3.5	-26.5	0	0	0	-2.6
4LYZ@A@D101K	0.5	D	101	K	4LYZ	Hen egg white Lysozyme	0.55	0.83	0.28	0.89	1.11	0.22	1.33	1	-0.33	106	56	-50	0.51	0.47	-0.04	0	0	0	49.7	49.5	-0.2	2.77	9.59	6.82	-0.9	-1.5	-0.6	0.15	0.03	-0.12	11.68	15.71	4.03	133	146	13	30	61.5	31.5	0	0	0	-2.6
4LYZ@A@D101N	0.1	D	101	N	4LYZ	Hen egg white Lysozyme	0.55	0.63	0.08	0.89	0.77	-0.12	1.33	1.39	0.06	106	134	28	0.51	0.46	-0.05	0	0	0	49.7	3.38	-46.32	2.77	5.41	2.64	-0.9	-0.78	0.12	0.15	0.12	-0.03	11.68	12.82	1.14	133	132	-1	30	32.7	2.7	0	0	0	-2.6
4LYZ@A@D101Q	-0.2	D	101	Q	4LYZ	Hen egg white Lysozyme	0.55	0.76	0.21	0.89	1.29	0.4	1.33	0.89	-0.44	106	93	-13	0.51	0.49	-0.02	0	0	0	49.7	3.53	-46.17	2.77	5.65	2.88	-0.9	-0.85	0.05	0.15	0.07	-0.08	11.68	14.45	2.77	133	146	13	30	42.7	12.7	0	0	0	-2.6
4LYZ@A@D101R	0.7	D	101	R	4LYZ	Hen egg white Lysozyme	0.55	0.91	0.36	0.89	1.17	0.28	1.33	0.91	-0.42	106	65	-41	0.51	0.53	0.02	0	0	0	49.7	52	2.3	2.77	11.15	8.38	-0.9	-2.53	-1.63	0.15	0.01	-0.14	11.68	14.28	2.6	133	174	41	30	77.3	47.3	0	0	0	-2.6
4LYZ@A@D101S	2.3	D	101	S	4LYZ	Hen egg white Lysozyme	0.55	0.85	0.3	0.89	0.82	-0.07	1.33	1.24	-0.09	106	120	14	0.51	0.51	0	0	0	0	49.7	1.67	-48.03	2.77	5.68	2.91	-0.9	-0.18	0.72	0.15	0.22	0.07	11.68	9.47	-2.21	133	105	-28	30	18.3	-11.7	0	0	0	-2.6
4LYZ@A@F34Y	0.5	F	34	Y	4LYZ	Hen egg white Lysozyme	1.43	1.5	0.07	1.01	0.95	-0.06	0.76	0.78	0.02	41	41	0	0.31	0.42	0.11	1	1	0	0.35	1.61	1.26	5.48	5.66	0.18	1.19	0.26	-0.93	0.5	0.15	-0.35	19.8	18.03	-1.77	165	181	16	56.1	59.1	3	0	0	0	-0.04
4LYZ@A@F3Y	-1.2	F	3	Y	4LYZ	Hen egg white Lysozyme	1.43	1.5	0.07	1.01	0.95	-0.06	0.76	0.78	0.02	41	41	0	0.31	0.42	0.11	1	1	0	0.35	1.61	1.26	5.48	5.66	0.18	1.19	0.26	-0.93	0.5	0.15	-0.35	19.8	18.03	-1.77	165	181	16	56.1	59.1	3	0	0	0	-0.04
4LYZ@A@G102A	0	G	102	A	4LYZ	Hen egg white Lysozyme	0.65	0.75	0.1	0.47	1.39	0.92	1.62	0.8	-0.82	49	100	51	0.54	0.36	-0.18	0	0	0	0	0	0	5.97	6.11	0.14	0.48	0.62	0.14	0.36	0.38	0.02	3.4	11.5	8.1	75	89	14	3.5	13.7	10.2	0	0	0	-1.83
4LYZ@A@G102R	1	G	102	R	4LYZ	Hen egg white Lysozyme	0.65	0.91	0.26	0.47	1.17	0.7	1.62	0.91	-0.71	49	65	16	0.54	0.53	-0.01	0	0	0	0	52	52	5.97	11.15	5.18	0.48	-2.53	-3.01	0.36	0.01	-0.35	3.4	14.28	10.88	75	174	99	3.5	77.3	73.8	0	0	0	-1.83
4LYZ@A@G102V	-0.1	G	102	V	4LYZ	Hen egg white Lysozyme	0.65	1.86	1.21	0.47	0.89	0.42	1.62	0.64	-0.98	49	74	25	0.54	0.39	-0.15	0	0	0	0	0.13	0.13	5.97	5.96	-0.01	0.48	1.08	0.6	0.36	0.54	0.18	3.4	21.57	18.17	75	117	42	3.5	34.1	30.6	0	1	1	-1.83
4LYZ@A@G117A	-4.6	G	117	A	4LYZ	Hen egg white Lysozyme	0.65	0.75	0.1	0.47	1.39	0.92	1.62	0.8	-0.82	49	100	51	0.54	0.36	-0.18	0	0	0	0	0	0	5.97	6.11	0.14	0.48	0.62	0.14	0.36	0.38	0.02	3.4	11.5	8.1	75	89	14	3.5	13.7	10.2	0	0	0	-1.83
4LYZ@A@G49A	-5.7	G	49	A	4LYZ	Hen egg white Lysozyme	0.65	0.75	0.1	0.47	1.39	0.92	1.62	0.8	-0.82	49	100	51	0.54	0.36	-0.18	0	0	0	0	0	0	5.97	6.11	0.14	0.48	0.62	0.14	0.36	0.38	0.02	3.4	11.5	8.1	75	89	14	3.5	13.7	10.2	0	0	0	-1.83
4LYZ@A@G67A	-2.9	G	67	A	4LYZ	Hen egg white Lysozyme	0.65	0.75	0.1	0.47	1.39	0.92	1.62	0.8	-0.82	49	100	51	0.54	0.36	-0.18	0	0	0	0	0	0	5.97	6.11	0.14	0.48	0.62	0.14	0.36	0.38	0.02	3.4	11.5	8.1	75	89	14	3.5	13.7	10.2	0	0	0	-1.83
4LYZ@A@G71A	-1.2	G	71	A	4LYZ	Hen egg white Lysozyme	0.65	0.75	0.1	0.47	1.39	0.92	1.62	0.8	-0.82	49	100	51	0.54	0.36	-0.18	0	0	0	0	0	0	5.97	6.11	0.14	0.48	0.62	0.14	0.36	0.38	0.02	3.4	11.5	8.1	75	89	14	3.5	13.7	10.2	0	0	0	-1.83
4LYZ@A@H15L	2	H	15	L	4LYZ	Hen egg white Lysozyme	0.99	1.1	0.11	0.92	1.32	0.4	1.07	0.68	-0.39	66	40	-26	0.32	0.37	0.05	1	0	-1	51.6	0.13	-51.47	7.47	5.98	-1.49	-0.4	1.06	1.46	0.17	0.45	0.28	13.69	21.4	7.71	155	131	-24	45.1	44.4	-0.7	0	1	1	-1.7
4LYZ@A@I55A	-11.6	I	55	A	4LYZ	Hen egg white Lysozyme	1.71	0.75	-0.96	1.04	1.39	0.35	0.59	0.8	0.21	96	100	4	0.46	0.36	-0.1	0	0	0	0.13	0	-0.13	5.94	6.11	0.17	1.38	0.62	-0.76	0.6	0.38	-0.22	21.4	11.5	-9.9	131	89	-42	44.4	13.7	-30.7	1	0	-1	-0.03
4LYZ@A@I55F	-6.5	I	55	F	4LYZ	Hen egg white Lysozyme	1.71	1.43	-0.28	1.04	1.01	-0.03	0.59	0.76	0.17	96	41	-55	0.46	0.31	-0.15	0	1	1	0.13	0.35	0.22	5.94	5.48	-0.46	1.38	1.19	-0.19	0.6	0.5	-0.1	21.4	19.8	-1.6	131	165	34	44.4	56.1	11.7	1	0	-1	-0.03
4LYZ@A@I55L	-1.2	I	55	L	4LYZ	Hen egg white Lysozyme	1.71	1.1	-0.61	1.04	1.32	0.28	0.59	0.68	0.09	96	40	-56	0.46	0.37	-0.09	0	0	0	0.13	0.13	0	5.94	5.98	0.04	1.38	1.06	-0.32	0.6	0.45	-0.15	21.4	21.4	0	131	131	0	44.4	44.4	0	1	1	0	-0.03
4LYZ@A@I55M	-6	I	55	M	4LYZ	Hen egg white Lysozyme	1.71	0.99	-0.72	1.04	1.21	0.17	0.59	0.83	0.24	96	94	-2	0.46	0.3	-0.16	0	0	0	0.13	1.43	1.3	5.94	5.74	-0.2	1.38	0.64	-0.74	0.6	0.4	-0.2	21.4	16.25	-5.15	131	149	18	44.4	45	0.6	1	0	-1	-0.03
4LYZ@A@I55T	-13.1	I	55	T	4LYZ	Hen egg white Lysozyme	1.71	1.23	-0.48	1.04	0.76	-0.28	0.59	1.07	0.48	96	97	1	0.46	0.44	-0.02	0	0	0	0.13	1.66	1.53	5.94	5.64	-0.3	1.38	-0.05	-1.43	0.6	0.23	-0.37	21.4	15.77	-5.63	131	119	-12	44.4	28.5	-15.9	1	1	0	-0.03
4LYZ@A@I55V	-2.4	I	55	V	4LYZ	Hen egg white Lysozyme	1.71	1.86	0.15	1.04	0.89	-0.15	0.59	0.64	0.05	96	74	-22	0.46	0.39	-0.07	0	0	0	0.13	0.13	0	5.94	5.96	0.02	1.38	1.08	-0.3	0.6	0.54	-0.06	21.4	21.57	0.17	131	117	-14	44.4	34.1	-10.3	1	1	0	-0.03
4LYZ@A@M12F	0.8	M	12	F	4LYZ	Hen egg white Lysozyme	0.99	1.43	0.44	1.21	1.01	-0.2	0.83	0.76	-0.07	94	41	-53	0.3	0.31	0.01	0	1	1	1.43	0.35	-1.08	5.74	5.48	-0.26	0.64	1.19	0.55	0.4	0.5	0.1	16.25	19.8	3.55	149	165	16	45	56.1	11.1	0	0	0	0.6
4LYZ@A@M12L	-1.8	M	12	L	4LYZ	Hen egg white Lysozyme	0.99	1.1	0.11	1.21	1.32	0.11	0.83	0.68	-0.15	94	40	-54	0.3	0.37	0.07	0	0	0	1.43	0.13	-1.3	5.74	5.98	0.24	0.64	1.06	0.42	0.4	0.45	0.05	16.25	21.4	5.15	149	131	-18	45	44.4	-0.6	0	1	1	0.6
4LYZ@A@N19K	-2.8	N	19	K	4LYZ	Hen egg white Lysozyme	0.63	0.83	0.2	0.77	1.11	0.34	1.39	1	-0.39	134	56	-78	0.46	0.47	0.01	0	0	0	3.38	49.5	46.12	5.41	9.59	4.18	-0.78	-1.5	-0.72	0.12	0.03	-0.09	12.82	15.71	2.89	132	146	14	32.7	61.5	28.8	0	0	0	-2.41
4LYZ@A@N77H	-1	N	77	H	4LYZ	Hen egg white Lysozyme	0.63	0.99	0.36	0.77	0.92	0.15	1.39	1.07	-0.32	134	66	-68	0.46	0.32	-0.14	0	1	1	3.38	51.6	48.22	5.41	7.47	2.06	-0.78	-0.4	0.38	0.12	0.17	0.05	12.82	13.69	0.87	132	155	23	32.7	45.1	12.4	0	0	0	-2.41
4LYZ@A@Q121H	-1.2	Q	121	H	4LYZ	Hen egg white Lysozyme	0.76	0.99	0.23	1.29	0.92	-0.37	0.89	1.07	0.18	93	66	-27	0.49	0.32	-0.17	0	1	1	3.53	51.6	48.07	5.65	7.47	1.82	-0.85	-0.4	0.45	0.07	0.17	0.1	14.45	13.69	-0.76	146	155	9	42.7	45.1	2.4	0	0	0	-2.05
4LYZ@A@R114H	1.8	R	114	H	4LYZ	Hen egg white Lysozyme	0.91	0.99	0.08	1.17	0.92	-0.25	0.91	1.07	0.16	65	66	1	0.53	0.32	-0.21	0	1	1	52	51.6	-0.4	11.15	7.47	-3.68	-2.53	-0.4	2.13	0.01	0.17	0.16	14.28	13.69	-0.59	174	155	-19	77.3	45.1	-32.2	0	0	0	-2.84
4LYZ@A@R21Q	-0.4	R	21	Q	4LYZ	Hen egg white Lysozyme	0.91	0.76	-0.15	1.17	1.29	0.12	0.91	0.89	-0.02	65	93	28	0.53	0.49	-0.04	0	0	0	52	3.53	-48.47	11.15	5.65	-5.5	-2.53	-0.85	1.68	0.01	0.07	0.06	14.28	14.45	0.17	174	146	-28	77.3	42.7	-34.6	0	0	0	-2.84
4LYZ@A@R68K	-0.1	R	68	K	4LYZ	Hen egg white Lysozyme	0.91	0.83	-0.08	1.17	1.11	-0.06	0.91	1	0.09	65	56	-9	0.53	0.47	-0.06	0	0	0	52	49.5	-2.5	11.15	9.59	-1.56	-2.53	-1.5	1.03	0.01	0.03	0.02	14.28	15.71	1.43	174	146	-28	77.3	61.5	-15.8	0	0	0	-2.84
4LYZ@A@R73K	0.6	R	73	K	4LYZ	Hen egg white Lysozyme	0.91	0.83	-0.08	1.17	1.11	-0.06	0.91	1	0.09	65	56	-9	0.53	0.47	-0.06	0	0	0	52	49.5	-2.5	11.15	9.59	-1.56	-2.53	-1.5	1.03	0.01	0.03	0.02	14.28	15.71	1.43	174	146	-28	77.3	61.5	-15.8	0	0	0	-2.84
4LYZ@A@S91A	-0.4	S	91	A	4LYZ	Hen egg white Lysozyme	0.85	0.75	-0.1	0.82	1.39	0.57	1.24	0.8	-0.44	120	100	-20	0.51	0.36	-0.15	0	0	0	1.67	0	-1.67	5.68	6.11	0.43	-0.18	0.62	0.8	0.22	0.38	0.16	9.47	11.5	2.03	105	89	-16	18.3	13.7	-4.6	0	0	0	-1.87
4LYZ@A@S91D	-6.1	S	91	D	4LYZ	Hen egg white Lysozyme	0.85	0.55	-0.3	0.82	0.89	0.07	1.24	1.33	0.09	120	106	-14	0.51	0.51	0	0	0	0	1.67	49.7	48.03	5.68	2.77	-2.91	-0.18	-0.9	-0.72	0.22	0.15	-0.07	9.47	11.68	2.21	105	133	28	18.3	30	11.7	0	0	0	-1.87
4LYZ@A@S91T	2.6	S	91	T	4LYZ	Hen egg white Lysozyme	0.85	1.23	0.38	0.82	0.76	-0.06	1.24	1.07	-0.17	120	97	-23	0.51	0.44	-0.07	0	0	0	1.67	1.66	-0.01	5.68	5.64	-0.04	-0.18	-0.05	0.13	0.22	0.23	0.01	9.47	15.77	6.3	105	119	14	18.3	28.5	10.2	0	1	1	-1.87
4LYZ@A@S91V	-0.2	S	91	V	4LYZ	Hen egg white Lysozyme	0.85	1.86	1.01	0.82	0.89	0.07	1.24	0.64	-0.6	120	74	-46	0.51	0.39	-0.12	0	0	0	1.67	0.13	-1.54	5.68	5.96	0.28	-0.18	1.08	1.26	0.22	0.54	0.32	9.47	21.57	12.1	105	117	12	18.3	34.1	15.8	0	1	1	-1.87
4LYZ@A@S91Y	-8.1	S	91	Y	4LYZ	Hen egg white Lysozyme	0.85	1.5	0.65	0.82	0.95	0.13	1.24	0.78	-0.46	120	41	-79	0.51	0.42	-0.09	0	1	1	1.67	1.61	-0.06	5.68	5.66	-0.02	-0.18	0.26	0.44	0.22	0.15	-0.07	9.47	18.03	8.56	105	181	76	18.3	59.1	40.8	0	0	0	-1.87
4LYZ@A@T40I	-5.8	T	40	I	4LYZ	Hen egg white Lysozyme	1.23	1.71	0.48	0.76	1.04	0.28	1.07	0.59	-0.48	97	96	-1	0.44	0.46	0.02	0	0	0	1.66	0.13	-1.53	5.64	5.94	0.3	-0.05	1.38	1.43	0.23	0.6	0.37	15.77	21.4	5.63	119	131	12	28.5	44.4	15.9	1	1	0	-1.57
4LYZ@A@T40S	-0.7	T	40	S	4LYZ	Hen egg white Lysozyme	1.23	0.85	-0.38	0.76	0.82	0.06	1.07	1.24	0.17	97	120	23	0.44	0.51	0.07	0	0	0	1.66	1.67	0.01	5.64	5.68	0.04	-0.05	-0.18	-0.13	0.23	0.22	-0.01	15.77	9.47	-6.3	119	105	-14	28.5	18.3	-10.2	1	0	-1	-1.57
4U2B@A@N154D	2.9	N	154	D	4U2B	Dienelactone Hydrolase C123S	0.63	0.55	-0.08	0.77	0.89	0.12	1.39	1.33	-0.06	134	106	-28	0.46	0.51	0.05	0	0	0	3.38	49.7	46.32	5.41	2.77	-2.64	-0.78	-0.9	-0.12	0.12	0.15	0.03	12.82	11.68	-1.14	132	133	1	32.7	30	-2.7	0	0	0	-2.41
4U2B@A@Q110L	1	Q	110	L	4U2B	Dienelactone Hydrolase C123S	0.76	1.1	0.34	1.29	1.32	0.03	0.89	0.68	-0.21	93	40	-53	0.49	0.37	-0.12	0	0	0	3.53	0.13	-3.4	5.65	5.98	0.33	-0.85	1.06	1.91	0.07	0.45	0.38	14.45	21.4	6.95	146	131	-15	42.7	44.4	1.7	0	1	1	-2.05
4U2B@A@Y137C	-0.7	Y	137	C	4U2B	Dienelactone Hydrolase C123S	1.5	1.31	-0.19	0.95	0.74	-0.21	0.78	1.05	0.27	41	20	-21	0.42	0.35	-0.07	1	0	-1	1.61	1.48	-0.13	5.66	5.07	-0.59	0.26	0.29	0.03	0.15	0.5	0.35	18.03	13.46	-4.57	181	121	-60	59.1	25	-34.1	0	0	0	-0.87
5DFR@A@D116F	1.4	D	116	F	5DFR	Dihydrofolate Reductase	0.55	1.43	0.88	0.89	1.01	0.12	1.33	0.76	-0.57	106	41	-65	0.51	0.31	-0.2	0	1	1	49.7	0.35	-49.35	2.77	5.48	2.71	-0.9	1.19	2.09	0.15	0.5	0.35	11.68	19.8	8.12	133	165	32	30	56.1	26.1	0	0	0	-2.6
5DFR@A@E120P	1.2	E	120	P	5DFR	Dihydrofolate Reductase	0.72	0.44	-0.28	1.35	0.5	-0.85	0.86	1.72	0.86	102	56	-46	0.5	0.51	0.01	0	0	0	49.9	1.58	-48.32	3.22	6.3	3.08	-0.74	0.12	0.86	0.18	0.18	0	13.57	17.43	3.86	147	115	-32	40.2	30.7	-9.5	0	0	0	-2.47
5DFR@A@G121A	-2.7	G	121	A	5DFR	Dihydrofolate Reductase	0.65	0.75	0.1	0.47	1.39	0.92	1.62	0.8	-0.82	49	100	51	0.54	0.36	-0.18	0	0	0	0	0	0	5.97	6.11	0.14	0.48	0.62	0.14	0.36	0.38	0.02	3.4	11.5	8.1	75	89	14	3.5	13.7	10.2	0	0	0	-1.83
5DFR@A@G121C	-1.2	G	121	C	5DFR	Dihydrofolate Reductase	0.65	1.31	0.66	0.47	0.74	0.27	1.62	1.05	-0.57	49	20	-29	0.54	0.35	-0.19	0	0	0	0	1.48	1.48	5.97	5.07	-0.9	0.48	0.29	-0.19	0.36	0.5	0.14	3.4	13.46	10.06	75	121	46	3.5	25	21.5	0	0	0	-1.83
5DFR@A@G121D	-5.5	G	121	D	5DFR	Dihydrofolate Reductase	0.65	0.55	-0.1	0.47	0.89	0.42	1.62	1.33	-0.29	49	106	57	0.54	0.51	-0.03	0	0	0	0	49.7	49.7	5.97	2.77	-3.2	0.48	-0.9	-1.38	0.36	0.15	-0.21	3.4	11.68	8.28	75	133	58	3.5	30	26.5	0	0	0	-1.83
5DFR@A@G121H	-2.9	G	121	H	5DFR	Dihydrofolate Reductase	0.65	0.99	0.34	0.47	0.92	0.45	1.62	1.07	-0.55	49	66	17	0.54	0.32	-0.22	0	1	1	0	51.6	51.6	5.97	7.47	1.5	0.48	-0.4	-0.88	0.36	0.17	-0.19	3.4	13.69	10.29	75	155	80	3.5	45.1	41.6	0	0	0	-1.83
5DFR@A@G121L	-5.2	G	121	L	5DFR	Dihydrofolate Reductase	0.65	1.1	0.45	0.47	1.32	0.85	1.62	0.68	-0.94	49	40	-9	0.54	0.37	-0.17	0	0	0	0	0.13	0.13	5.97	5.98	0.01	0.48	1.06	0.58	0.36	0.45	0.09	3.4	21.4	18	75	131	56	3.5	44.4	40.9	0	1	1	-1.83
5DFR@A@G121S	-2.4	G	121	S	5DFR	Dihydrofolate Reductase	0.65	0.85	0.2	0.47	0.82	0.35	1.62	1.24	-0.38	49	120	71	0.54	0.51	-0.03	0	0	0	0	1.67	1.67	5.97	5.68	-0.29	0.48	-0.18	-0.66	0.36	0.22	-0.14	3.4	9.47	6.07	75	105	30	3.5	18.3	14.8	0	0	0	-1.83
5DFR@A@G121V	-2.4	G	121	V	5DFR	Dihydrofolate Reductase	0.65	1.86	1.21	0.47	0.89	0.42	1.62	0.64	-0.98	49	74	25	0.54	0.39	-0.15	0	0	0	0	0.13	0.13	5.97	5.96	-0.01	0.48	1.08	0.6	0.36	0.54	0.18	3.4	21.57	18.17	75	117	42	3.5	34.1	30.6	0	1	1	-1.83
5DFR@A@G121Y	-5.5	G	121	Y	5DFR	Dihydrofolate Reductase	0.65	1.5	0.85	0.47	0.95	0.48	1.62	0.78	-0.84	49	41	-8	0.54	0.42	-0.12	0	1	1	0	1.61	1.61	5.97	5.66	-0.31	0.48	0.26	-0.22	0.36	0.15	-0.21	3.4	18.03	14.63	75	181	106	3.5	59.1	55.6	0	0	0	-1.83
5DFR@A@P39C	-2.5	P	39	C	5DFR	Dihydrofolate Reductase	0.44	1.31	0.87	0.5	0.74	0.24	1.72	1.05	-0.67	56	20	-36	0.51	0.35	-0.16	0	0	0	1.58	1.48	-0.1	6.3	5.07	-1.23	0.12	0.29	0.17	0.18	0.5	0.32	17.43	13.46	-3.97	115	121	6	30.7	25	-5.7	0	0	0	-1.34
5DFR@A@Q108D	1.6	Q	108	D	5DFR	Dihydrofolate Reductase	0.76	0.55	-0.21	1.29	0.89	-0.4	0.89	1.33	0.44	93	106	13	0.49	0.51	0.02	0	0	0	3.53	49.7	46.17	5.65	2.77	-2.88	-0.85	-0.9	-0.05	0.07	0.15	0.08	14.45	11.68	-2.77	146	133	-13	42.7	30	-12.7	0	0	0	-2.05
5DFR@A@S138Y	1.5	S	138	Y	5DFR	Dihydrofolate Reductase	0.85	1.5	0.65	0.82	0.95	0.13	1.24	0.78	-0.46	120	41	-79	0.51	0.42	-0.09	0	1	1	1.67	1.61	-0.06	5.68	5.66	-0.02	-0.18	0.26	0.44	0.22	0.15	-0.07	9.47	18.03	8.56	105	181	76	18.3	59.1	40.8	0	0	0	-1.87
5DFR@A@T113V	3.9	T	113	V	5DFR	Dihydrofolate Reductase	1.23	1.86	0.63	0.76	0.89	0.13	1.07	0.64	-0.43	97	74	-23	0.44	0.39	-0.05	0	0	0	1.66	0.13	-1.53	5.64	5.96	0.32	-0.05	1.08	1.13	0.23	0.54	0.31	15.77	21.57	5.8	119	117	-2	28.5	34.1	5.6	1	1	0	-1.57
5DFR@A@T68N	1.4	T	68	N	5DFR	Dihydrofolate Reductase	1.23	0.63	-0.6	0.76	0.77	0.01	1.07	1.39	0.32	97	134	37	0.44	0.46	0.02	0	0	0	1.66	3.38	1.72	5.64	5.41	-0.23	-0.05	-0.78	-0.73	0.23	0.12	-0.11	15.77	12.82	-2.95	119	132	13	28.5	32.7	4.2	1	0	-1	-1.57
5PTI@A@F22A	-9	F	22	A	5PTI	Pancreatic Trypsin Inhibitor	1.43	0.75	-0.68	1.01	1.39	0.38	0.76	0.8	0.04	41	100	59	0.31	0.36	0.05	1	0	-1	0.35	0	-0.35	5.48	6.11	0.63	1.19	0.62	-0.57	0.5	0.38	-0.12	19.8	11.5	-8.3	165	89	-76	56.1	13.7	-42.4	0	0	0	-0.04
5PTI@A@F33A	-16.5	F	33	A	5PTI	Pancreatic Trypsin Inhibitor	1.43	0.75	-0.68	1.01	1.39	0.38	0.76	0.8	0.04	41	100	59	0.31	0.36	0.05	1	0	-1	0.35	0	-0.35	5.48	6.11	0.63	1.19	0.62	-0.57	0.5	0.38	-0.12	19.8	11.5	-8.3	165	89	-76	56.1	13.7	-42.4	0	0	0	-0.04
5PTI@A@G12A	-16.1	G	12	A	5PTI	Pancreatic Trypsin Inhibitor	0.65	0.75	0.1	0.47	1.39	0.92	1.62	0.8	-0.82	49	100	51	0.54	0.36	-0.18	0	0	0	0	0	0	5.97	6.11	0.14	0.48	0.62	0.14	0.36	0.38	0.02	3.4	11.5	8.1	75	89	14	3.5	13.7	10.2	0	0	0	-1.83
5PTI@A@G36A	-11.7	G	36	A	5PTI	Pancreatic Trypsin Inhibitor	0.65	0.75	0.1	0.47	1.39	0.92	1.62	0.8	-0.82	49	100	51	0.54	0.36	-0.18	0	0	0	0	0	0	5.97	6.11	0.14	0.48	0.62	0.14	0.36	0.38	0.02	3.4	11.5	8.1	75	89	14	3.5	13.7	10.2	0	0	0	-1.83
5PTI@A@G36S	-4.7	G	36	S	5PTI	Pancreatic Trypsin Inhibitor	0.65	0.85	0.2	0.47	0.82	0.35	1.62	1.24	-0.38	49	120	71	0.54	0.51	-0.03	0	0	0	0	1.67	1.67	5.97	5.68	-0.29	0.48	-0.18	-0.66	0.36	0.22	-0.14	3.4	9.47	6.07	75	105	30	3.5	18.3	14.8	0	0	0	-1.83
5PTI@A@G37A	-4.2	G	37	A	5PTI	Pancreatic Trypsin Inhibitor	0.65	0.75	0.1	0.47	1.39	0.92	1.62	0.8	-0.82	49	100	51	0.54	0.36	-0.18	0	0	0	0	0	0	5.97	6.11	0.14	0.48	0.62	0.14	0.36	0.38	0.02	3.4	11.5	8.1	75	89	14	3.5	13.7	10.2	0	0	0	-1.83
5PTI@A@I18A	0.2	I	18	A	5PTI	Pancreatic Trypsin Inhibitor	1.71	0.75	-0.96	1.04	1.39	0.35	0.59	0.8	0.21	96	100	4	0.46	0.36	-0.1	0	0	0	0.13	0	-0.13	5.94	6.11	0.17	1.38	0.62	-0.76	0.6	0.38	-0.22	21.4	11.5	-9.9	131	89	-42	44.4	13.7	-30.7	1	0	-1	-0.03
5PTI@A@I19A	-4.8	I	19	A	5PTI	Pancreatic Trypsin Inhibitor	1.71	0.75	-0.96	1.04	1.39	0.35	0.59	0.8	0.21	96	100	4	0.46	0.36	-0.1	0	0	0	0.13	0	-0.13	5.94	6.11	0.17	1.38	0.62	-0.76	0.6	0.38	-0.22	21.4	11.5	-9.9	131	89	-42	44.4	13.7	-30.7	1	0	-1	-0.03
5PTI@A@K15A	-4.2	K	15	A	5PTI	Pancreatic Trypsin Inhibitor	0.83	0.75	-0.08	1.11	1.39	0.28	1	0.8	-0.2	56	100	44	0.47	0.36	-0.11	0	0	0	49.5	0	-49.5	9.59	6.11	-3.48	-1.5	0.62	2.12	0.03	0.38	0.35	15.71	11.5	-4.21	146	89	-57	61.5	13.7	-47.8	0	0	0	-2.82
5PTI@A@K46A	0	K	46	A	5PTI	Pancreatic Trypsin Inhibitor	0.83	0.75	-0.08	1.11	1.39	0.28	1	0.8	-0.2	56	100	44	0.47	0.36	-0.11	0	0	0	49.5	0	-49.5	9.59	6.11	-3.48	-1.5	0.62	2.12	0.03	0.38	0.35	15.71	11.5	-4.21	146	89	-57	61.5	13.7	-47.8	0	0	0	-2.82
5PTI@A@P13A	0	P	13	A	5PTI	Pancreatic Trypsin Inhibitor	0.44	0.75	0.31	0.5	1.39	0.89	1.72	0.8	-0.92	56	100	44	0.51	0.36	-0.15	0	0	0	1.58	0	-1.58	6.3	6.11	-0.19	0.12	0.62	0.5	0.18	0.38	0.2	17.43	11.5	-5.93	115	89	-26	30.7	13.7	-17	0	0	0	-1.34
5PTI@A@R17A	-4.7	R	17	A	5PTI	Pancreatic Trypsin Inhibitor	0.91	0.75	-0.16	1.17	1.39	0.22	0.91	0.8	-0.11	65	100	35	0.53	0.36	-0.17	0	0	0	52	0	-52	11.15	6.11	-5.04	-2.53	0.62	3.15	0.01	0.38	0.37	14.28	11.5	-2.78	174	89	-85	77.3	13.7	-63.6	0	0	0	-2.84
5PTI@A@R20A	0	R	20	A	5PTI	Pancreatic Trypsin Inhibitor	0.91	0.75	-0.16	1.17	1.39	0.22	0.91	0.8	-0.11	65	100	35	0.53	0.36	-0.17	0	0	0	52	0	-52	11.15	6.11	-5.04	-2.53	0.62	3.15	0.01	0.38	0.37	14.28	11.5	-2.78	174	89	-85	77.3	13.7	-63.6	0	0	0	-2.84
5PTI@A@R39A	0	R	39	A	5PTI	Pancreatic Trypsin Inhibitor	0.91	0.75	-0.16	1.17	1.39	0.22	0.91	0.8	-0.11	65	100	35	0.53	0.36	-0.17	0	0	0	52	0	-52	11.15	6.11	-5.04	-2.53	0.62	3.15	0.01	0.38	0.37	14.28	11.5	-2.78	174	89	-85	77.3	13.7	-63.6	0	0	0	-2.84
5PTI@A@T11A	-0.3	T	11	A	5PTI	Pancreatic Trypsin Inhibitor	1.23	0.75	-0.48	0.76	1.39	0.63	1.07	0.8	-0.27	97	100	3	0.44	0.36	-0.08	0	0	0	1.66	0	-1.66	5.64	6.11	0.47	-0.05	0.62	0.67	0.23	0.38	0.15	15.77	11.5	-4.27	119	89	-30	28.5	13.7	-14.8	1	0	-1	-1.57
5PTI@A@V34A	0	V	34	A	5PTI	Pancreatic Trypsin Inhibitor	1.86	0.75	-1.11	0.89	1.39	0.5	0.64	0.8	0.16	74	100	26	0.39	0.36	-0.03	0	0	0	0.13	0	-0.13	5.96	6.11	0.15	1.08	0.62	-0.46	0.54	0.38	-0.16	21.57	11.5	-10.07	117	89	-28	34.1	13.7	-20.4	1	0	-1	-0.61
5PTI@A@Y35A	-16.2	Y	35	A	5PTI	Pancreatic Trypsin Inhibitor	1.5	0.75	-0.75	0.95	1.39	0.44	0.78	0.8	0.02	41	100	59	0.42	0.36	-0.06	1	0	-1	1.61	0	-1.61	5.66	6.11	0.45	0.26	0.62	0.36	0.15	0.38	0.23	18.03	11.5	-6.53	181	89	-92	59.1	13.7	-45.4	0	0	0	-0.87
5PTI@A@Y35G	-18	Y	35	G	5PTI	Pancreatic Trypsin Inhibitor	1.5	0.65	-0.85	0.95	0.47	-0.48	0.78	1.62	0.84	41	49	8	0.42	0.54	0.12	1	0	-1	1.61	0	-1.61	5.66	5.97	0.31	0.26	0.48	0.22	0.15	0.36	0.21	18.03	3.4	-14.63	181	75	-106	59.1	3.5	-55.6	0	0	0	-0.87
5PTI_M52L@A@K15A	-3.7	K	15	A	5PTI_M52L	Pancreatic Trypsin Inhibitor M52L	0.83	0.75	-0.08	1.11	1.39	0.28	1	0.8	-0.2	56	100	44	0.47	0.36	-0.11	0	0	0	49.5	0	-49.5	9.59	6.11	-3.48	-1.5	0.62	2.12	0.03	0.38	0.35	15.71	11.5	-4.21	146	89	-57	61.5	13.7	-47.8	0	0	0	-2.82
5PTI_M52L@A@K15D	-2.3	K	15	D	5PTI_M52L	Pancreatic Trypsin Inhibitor M52L	0.83	0.55	-0.28	1.11	0.89	-0.22	1	1.33	0.33	56	106	50	0.47	0.51	0.04	0	0	0	49.5	49.7	0.2	9.59	2.77	-6.82	-1.5	-0.9	0.6	0.03	0.15	0.12	15.71	11.68	-4.03	146	133	-13	61.5	30	-31.5	0	0	0	-2.82
5PTI_M52L@A@K15E	-6.1	K	15	E	5PTI_M52L	Pancreatic Trypsin Inhibitor M52L	0.83	0.72	-0.11	1.11	1.35	0.24	1	0.86	-0.14	56	102	46	0.47	0.5	0.03	0	0	0	49.5	49.9	0.4	9.59	3.22	-6.37	-1.5	-0.74	0.76	0.03	0.18	0.15	15.71	13.57	-2.14	146	147	1	61.5	40.2	-21.3	0	0	0	-2.82
5PTI_M52L@A@K15F	-5.9	K	15	F	5PTI_M52L	Pancreatic Trypsin Inhibitor M52L	0.83	1.43	0.6	1.11	1.01	-0.1	1	0.76	-0.24	56	41	-15	0.47	0.31	-0.16	0	1	1	49.5	0.35	-49.15	9.59	5.48	-4.11	-1.5	1.19	2.69	0.03	0.5	0.47	15.71	19.8	4.09	146	165	19	61.5	56.1	-5.4	0	0	0	-2.82
5PTI_M52L@A@K15G	-1.9	K	15	G	5PTI_M52L	Pancreatic Trypsin Inhibitor M52L	0.83	0.65	-0.18	1.11	0.47	-0.64	1	1.62	0.62	56	49	-7	0.47	0.54	0.07	0	0	0	49.5	0	-49.5	9.59	5.97	-3.62	-1.5	0.48	1.98	0.03	0.36	0.33	15.71	3.4	-12.31	146	75	-71	61.5	3.5	-58	0	0	0	-2.82
5PTI_M52L@A@K15H	2.2	K	15	H	5PTI_M52L	Pancreatic Trypsin Inhibitor M52L	0.83	0.99	0.16	1.11	0.92	-0.19	1	1.07	0.07	56	66	10	0.47	0.32	-0.15	0	1	1	49.5	51.6	2.1	9.59	7.47	-2.12	-1.5	-0.4	1.1	0.03	0.17	0.14	15.71	13.69	-2.02	146	155	9	61.5	45.1	-16.4	0	0	0	-2.82
5PTI_M52L@A@K15I	-6.1	K	15	I	5PTI_M52L	Pancreatic Trypsin Inhibitor M52L	0.83	1.71	0.88	1.11	1.04	-0.07	1	0.59	-0.41	56	96	40	0.47	0.46	-0.01	0	0	0	49.5	0.13	-49.37	9.59	5.94	-3.65	-1.5	1.38	2.88	0.03	0.6	0.57	15.71	21.4	5.69	146	131	-15	61.5	44.4	-17.1	0	1	1	-2.82
5PTI_M52L@A@K15L	-4.7	K	15	L	5PTI_M52L	Pancreatic Trypsin Inhibitor M52L	0.83	1.1	0.27	1.11	1.32	0.21	1	0.68	-0.32	56	40	-16	0.47	0.37	-0.1	0	0	0	49.5	0.13	-49.37	9.59	5.98	-3.61	-1.5	1.06	2.56	0.03	0.45	0.42	15.71	21.4	5.69	146	131	-15	61.5	44.4	-17.1	0	1	1	-2.82
5PTI_M52L@A@K15M	-4.9	K	15	M	5PTI_M52L	Pancreatic Trypsin Inhibitor M52L	0.83	0.99	0.16	1.11	1.21	0.1	1	0.83	-0.17	56	94	38	0.47	0.3	-0.17	0	0	0	49.5	1.43	-48.07	9.59	5.74	-3.85	-1.5	0.64	2.14	0.03	0.4	0.37	15.71	16.25	0.54	146	149	3	61.5	45	-16.5	0	0	0	-2.82
5PTI_M52L@A@K15N	-1.4	K	15	N	5PTI_M52L	Pancreatic Trypsin Inhibitor M52L	0.83	0.63	-0.2	1.11	0.77	-0.34	1	1.39	0.39	56	134	78	0.47	0.46	-0.01	0	0	0	49.5	3.38	-46.12	9.59	5.41	-4.18	-1.5	-0.78	0.72	0.03	0.12	0.09	15.71	12.82	-2.89	146	132	-14	61.5	32.7	-28.8	0	0	0	-2.82
5PTI_M52L@A@K15Q	-3.5	K	15	Q	5PTI_M52L	Pancreatic Trypsin Inhibitor M52L	0.83	0.76	-0.07	1.11	1.29	0.18	1	0.89	-0.11	56	93	37	0.47	0.49	0.02	0	0	0	49.5	3.53	-45.97	9.59	5.65	-3.94	-1.5	-0.85	0.65	0.03	0.07	0.04	15.71	14.45	-1.26	146	146	0	61.5	42.7	-18.8	0	0	0	-2.82
5PTI_M52L@A@K15R	1.3	K	15	R	5PTI_M52L	Pancreatic Trypsin Inhibitor M52L	0.83	0.91	0.08	1.11	1.17	0.06	1	0.91	-0.09	56	65	9	0.47	0.53	0.06	0	0	0	49.5	52	2.5	9.59	11.15	1.56	-1.5	-2.53	-1.03	0.03	0.01	-0.02	15.71	14.28	-1.43	146	174	28	61.5	77.3	15.8	0	0	0	-2.82
5PTI_M52L@A@K15S	-1.3	K	15	S	5PTI_M52L	Pancreatic Trypsin Inhibitor M52L	0.83	0.85	0.02	1.11	0.82	-0.29	1	1.24	0.24	56	120	64	0.47	0.51	0.04	0	0	0	49.5	1.67	-47.83	9.59	5.68	-3.91	-1.5	-0.18	1.32	0.03	0.22	0.19	15.71	9.47	-6.24	146	105	-41	61.5	18.3	-43.2	0	0	0	-2.82
5PTI_M52L@A@K15T	-1.1	K	15	T	5PTI_M52L	Pancreatic Trypsin Inhibitor M52L	0.83	1.23	0.4	1.11	0.76	-0.35	1	1.07	0.07	56	97	41	0.47	0.44	-0.03	0	0	0	49.5	1.66	-47.84	9.59	5.64	-3.95	-1.5	-0.05	1.45	0.03	0.23	0.2	15.71	15.77	0.06	146	119	-27	61.5	28.5	-33	0	1	1	-2.82
5PTI_M52L@A@K15V	-6.3	K	15	V	5PTI_M52L	Pancreatic Trypsin Inhibitor M52L	0.83	1.86	1.03	1.11	0.89	-0.22	1	0.64	-0.36	56	74	18	0.47	0.39	-0.08	0	0	0	49.5	0.13	-49.37	9.59	5.96	-3.63	-1.5	1.08	2.58	0.03	0.54	0.51	15.71	21.57	5.86	146	117	-29	61.5	34.1	-27.4	0	1	1	-2.82
5PTI_M52L@A@K15W	-7.5	K	15	W	5PTI_M52L	Pancreatic Trypsin Inhibitor M52L	0.83	1.3	0.47	1.11	1.06	-0.05	1	0.79	-0.21	56	18	-38	0.47	0.31	-0.16	0	1	1	49.5	2.1	-47.4	9.59	5.89	-3.7	-1.5	0.81	2.31	0.03	0.27	0.24	15.71	21.67	5.96	146	204	58	61.5	74.8	13.3	0	0	0	-2.82
5PTI_M52L@A@K15Y	-6.6	K	15	Y	5PTI_M52L	Pancreatic Trypsin Inhibitor M52L	0.83	1.5	0.67	1.11	0.95	-0.16	1	0.78	-0.22	56	41	-15	0.47	0.42	-0.05	0	1	1	49.5	1.61	-47.89	9.59	5.66	-3.93	-1.5	0.26	1.76	0.03	0.15	0.12	15.71	18.03	2.32	146	181	35	61.5	59.1	-2.4	0	0	0	-2.82
[truncated: 137 more columns]

## Sheet: retrospectiveSet
MUTATION	DTM	TOTALAREA	HYDROPHOBICAREA	HYDROPHOBICRATIO	FRACTIONBURIED	BETA_FIRST	BETA_SECOND	BETA_DIFF	ALPHA_FIRST	ALPHA_SECOND	ALPHA_DIFF	COIL_FIRST	COIL_SECOND	COIL_DIFF	MOL_WT_FIRST	MOL_WT_SECOND	MOL_WT_DIFF	MUTABILITY_FIRST	MUTABILITY_SECOND	MUTABILITY_DIFF	FLEXIBILITY_FIRST	FLEXIBILITY_SECOND	FLEXIBILITY_DIFF	AROMATIC_FIRST	AROMATIC_SECOND	AROMATIC_DIFF	POLARITY_FIRST	POLARITY_SECOND	POLARITY_DIFF	PI_FIRST	PI_SECOND	PI_DIFF	CONSENSUS_HYDROPHOBICITY_FIRST	CONSENSUS_HYDROPHOBICITY_SECOND	CONSENSUS_HYDROPHOBICITY_DIFF	HYDROPHOBICITY_FIRST	HYDROPHOBICITY_SECOND	HYDROPHOBICITY_DIFF	BULKINESS_FIRST	BULKINESS_SECOND	BULKINESS_DIFF	VDW_VOL_FIRST	VDW_VOL_SECOND	VDW_VOL_DIFF	BRANCHED_FIRST	BRANCHED_SECOND	BRANCHED_DIFF	LOGD_FIRST	LOGD_SECOND
1ADO@A@D128A	-11.9	189.689	23.632	0.124583	0.497273	0.55	0.75	0.2	0.89	1.39	0.5	1.33	0.8	-0.53	133	89	-44	106	100	-6	0.51	0.36	-0.15	0	0	0	49.7	0	-49.7	2.77	6.11	3.34	-0.9	0.62	1.52	0.15	0.38	0.23	11.68	11.5	-0.18	30	13.7	-16.3	0	0	0	-2.6	-1.52
1ADO@A@D128G	-12.7	189.689	23.632	0.124583	0.497273	0.55	0.65	0.1	0.89	0.47	-0.42	1.33	1.62	0.29	133	75	-58	106	49	-57	0.51	0.54	0.03	0	0	0	49.7	0	-49.7	2.77	5.97	3.2	-0.9	0.48	1.38	0.15	0.36	0.21	11.68	3.4	-8.28	30	3.5	-26.5	0	0	0	-2.6	-1.83
1ADO@A@D128N	-11.7	189.689	23.632	0.124583	0.497273	0.55	0.63	0.08	0.89	0.77	-0.12	1.33	1.39	0.06	133	132	-1	106	134	28	0.51	0.46	-0.05	0	0	0	49.7	3.38	-46.32	2.77	5.41	2.64	-0.9	-0.78	0.12	0.15	0.12	-0.03	11.68	12.82	1.14	30	32.7	2.7	0	0	0	-2.6	-2.41
1ADO@A@D128Q	-11.6	189.689	23.632	0.124583	0.497273	0.55	0.76	0.21	0.89	1.29	0.4	1.33	0.89	-0.44	133	146	13	106	93	-13	0.51	0.49	-0.02	0	0	0	49.7	3.53	-46.17	2.77	5.65	2.88	-0.9	-0.85	0.05	0.15	0.07	-0.08	11.68	14.45	2.77	30	42.7	12.7	0	0	0	-2.6	-2.05
1ADO@A@D128V	-12.2	189.689	23.632	0.124583	0.497273	0.55	1.86	1.31	0.89	0.89	0	1.33	0.64	-0.69	133	117	-16	106	74	-32	0.51	0.39	-0.12	0	0	0	49.7	0.13	-49.57	2.77	5.96	3.19	-0.9	1.08	1.98	0.15	0.54	0.39	11.68	21.57	9.89	30	34.1	4.1	0	1	1	-2.6	-0.61
1ANT@A@N135A	-1	201.849	30.947	0.153318	0.464895	0.63	0.75	0.12	0.77	1.39	0.62	1.39	0.8	-0.59	132	89	-43	134	100	-34	0.46	0.36	-0.1	0	0	0	3.38	0	-3.38	5.41	6.11	0.7	-0.78	0.62	1.4	0.12	0.38	0.26	12.82	11.5	-1.32	32.7	13.7	-19	0	0	0	-2.41	-1.52
1ARR@A@D20A	-3.7	254.369	56.267	0.221202	0.732174	0.55	0.75	0.2	0.89	1.39	0.5	1.33	0.8	-0.53	133	89	-44	106	100	-6	0.51	0.36	-0.15	0	0	0	49.7	0	-49.7	2.77	6.11	3.34	-0.9	0.62	1.52	0.15	0.38	0.23	11.68	11.5	-0.18	30	13.7	-16.3	0	0	0	-2.6	-1.52
1ARR@A@E27A	-0.2	220.885	42.482	0.192326	0.535499	0.72	0.75	0.03	1.35	1.39	0.04	0.86	0.8	-0.06	147	89	-58	102	100	-2	0.5	0.36	-0.14	0	0	0	49.9	0	-49.9	3.22	6.11	2.89	-0.74	0.62	1.36	0.18	0.38	0.2	13.57	11.5	-2.07	40.2	13.7	-26.5	0	0	0	-2.47	-1.52
1ARR@A@E48A	-14.7	189.368	41.075	0.216906	0.487748	0.72	0.75	0.03	1.35	1.39	0.04	0.86	0.8	-0.06	147	89	-58	102	100	-2	0.5	0.36	-0.14	0	0	0	49.9	0	-49.9	3.22	6.11	2.89	-0.74	0.62	1.36	0.18	0.38	0.2	13.57	11.5	-2.07	40.2	13.7	-26.5	0	0	0	-2.47	-1.52
1ARR@A@G30A	-10	150.582	25.039	0.166281	0.605276	0.65	0.75	0.1	0.47	1.39	0.92	1.62	0.8	-0.82	75	89	14	49	100	51	0.54	0.36	-0.18	0	0	0	0	0	0	5.97	6.11	0.14	0.48	0.62	0.14	0.36	0.38	0.02	3.4	11.5	8.1	3.5	13.7	10.2	0	0	0	-1.83	-1.52
1ARR@A@G3A	-0.9	160.698	20.819	0.129554	0.655763	0.65	0.75	0.1	0.47	1.39	0.92	1.62	0.8	-0.82	75	89	14	49	100	51	0.54	0.36	-0.18	0	0	0	0	0	0	5.97	6.11	0.14	0.48	0.62	0.14	0.36	0.38	0.02	3.4	11.5	8.1	3.5	13.7	10.2	0	0	0	-1.83	-1.52
1ARR@A@G49A	-9.2	164.7	9.847	0.0597875	0.668331	0.65	0.75	0.1	0.47	1.39	0.92	1.62	0.8	-0.82	75	89	14	49	100	51	0.54	0.36	-0.18	0	0	0	0	0	0	5.97	6.11	0.14	0.48	0.62	0.14	0.36	0.38	0.02	3.4	11.5	8.1	3.5	13.7	10.2	0	0	0	-1.83	-1.52
1ARR@A@G52A	3	196.066	47.265	0.241067	0.801571	0.65	0.75	0.1	0.47	1.39	0.92	1.62	0.8	-0.82	75	89	14	49	100	51	0.54	0.36	-0.18	0	0	0	0	0	0	5.97	6.11	0.14	0.48	0.62	0.14	0.36	0.38	0.02	3.4	11.5	8.1	3.5	13.7	10.2	0	0	0	-1.83	-1.52
1ARR@A@I51A	-7	283.8	144.044	0.507555	0.735555	1.71	0.75	-0.96	1.04	1.39	0.35	0.59	0.8	0.21	131	89	-42	96	100	4	0.46	0.36	-0.1	0	0	0	0.13	0	-0.13	5.94	6.11	0.17	1.38	0.62	-0.76	0.6	0.38	-0.22	21.4	11.5	-9.9	44.4	13.7	-30.7	1	0	-1	-0.03	-1.52
1ARR@A@K24T	-10	213.661	57.393	0.268617	0.526961	0.83	1.23	0.4	1.11	0.76	-0.35	1	1.07	0.07	146	119	-27	56	97	41	0.47	0.44	-0.03	0	0	0	49.5	1.66	-47.84	9.59	5.64	-3.95	-1.5	-0.05	1.45	0.03	0.23	0.2	15.71	15.77	0.06	61.5	28.5	-33	0	1	1	-2.82	-1.57
1ARR@A@K2A	-0.3	199.019	57.22	0.28751	0.416472	0.83	0.75	-0.08	1.11	1.39	0.28	1	0.8	-0.2	146	89	-57	56	100	44	0.47	0.36	-0.11	0	0	0	49.5	0	-49.5	9.59	6.11	-3.48	-1.5	0.62	2.12	0.03	0.38	0.35	15.71	11.5	-4.21	61.5	13.7	-47.8	0	0	0	-2.82	-1.52
1ARR@A@K46A	-0.8	201.019	47.546	0.236525	0.436014	0.83	0.75	-0.08	1.11	1.39	0.28	1	0.8	-0.2	146	89	-57	56	100	44	0.47	0.36	-0.11	0	0	0	49.5	0	-49.5	9.59	6.11	-3.48	-1.5	0.62	2.12	0.03	0.38	0.35	15.71	11.5	-4.21	61.5	13.7	-47.8	0	0	0	-2.82	-1.52
1ARR@A@K6A	0.6	231.922	97.097	0.418662	0.492916	0.83	0.75	-0.08	1.11	1.39	0.28	1	0.8	-0.2	146	89	-57	56	100	44	0.47	0.36	-0.11	0	0	0	49.5	0	-49.5	9.59	6.11	-3.48	-1.5	0.62	2.12	0.03	0.38	0.35	15.71	11.5	-4.21	61.5	13.7	-47.8	0	0	0	-2.82	-1.52
1ARR@A@L19A	-11.7	300.69	119.005	0.395773	0.789266	1.1	0.75	-0.35	1.32	1.39	0.07	0.68	0.8	0.12	131	89	-42	40	100	60	0.37	0.36	-0.01	0	0	0	0.13	0	-0.13	5.98	6.11	0.13	1.06	0.62	-0.44	0.45	0.38	-0.07	21.4	11.5	-9.9	44.4	13.7	-30.7	1	0	-1	-0.13	-1.52
1ARR@A@M1A	-1	208.951	77.786	0.372269	0.469294	0.99	0.75	-0.24	1.21	1.39	0.18	0.83	0.8	-0.03	149	89	-60	94	100	6	0.3	0.36	0.06	0	0	0	1.43	0	-1.43	5.74	6.11	0.37	0.64	0.62	-0.02	0.4	0.38	-0.02	16.25	11.5	-4.75	45	13.7	-31.3	0	0	0	0.6	-1.52
1ARR@A@M4A	0.2	233.52	85.349	0.365489	0.500602	0.99	0.75	-0.24	1.21	1.39	0.18	0.83	0.8	-0.03	149	89	-60	94	100	6	0.3	0.36	0.06	0	0	0	1.43	0	-1.43	5.74	6.11	0.37	0.64	0.62	-0.02	0.4	0.38	-0.02	16.25	11.5	-4.75	45	13.7	-31.3	0	0	0	0.6	-1.52
1ARR@A@N11A	3.1	218.249	29.54	0.13535	0.546608	0.63	0.75	0.12	0.77	1.39	0.62	1.39	0.8	-0.59	132	89	-43	134	100	-34	0.46	0.36	-0.1	0	0	0	3.38	0	-3.38	5.41	6.11	0.7	-0.78	0.62	1.4	0.12	0.38	0.26	12.82	11.5	-1.32	32.7	13.7	-19	0	0	0	-2.41	-1.52
1ARR@A@N34A	5.1	172.732	20.538	0.118901	0.49921	0.63	0.75	0.12	0.77	1.39	0.62	1.39	0.8	-0.59	132	89	-43	134	100	-34	0.46	0.36	-0.1	0	0	0	3.38	0	-3.38	5.41	6.11	0.7	-0.78	0.62	1.4	0.12	0.38	0.26	12.82	11.5	-1.32	32.7	13.7	-19	0	0	0	-2.41	-1.52
[truncated: 228 more rows]
[truncated: 115 more columns]

## Sheet: prospectiveSet
Mutation	dtm	wt	mut	Variant	Pucci MutCount	Gkase MutCount	fractionburied	hydrophobicarea	hydrophobicratio	totalarea	aromatic_diff	aromatic_first	aromatic_second	branched_diff	branched_first	branched_second	bulkiness_diff	bulkiness_first	bulkiness_second	charge_diff	charge_first	charge_second	consensus_hydrophobicity_diff	consensus_hydrophobicity_first	consensus_hydrophobicity_second	dg_o_w_diff	dg_o_w_first	dg_o_w_second	flexibility_diff	flexibility_first	flexibility_second	hydrophobicity_diff	hydrophobicity_first	hydrophobicity_second	mol_wt_diff	mol_wt_first	mol_wt_second	mutability_diff	mutability_first	mutability_second	polarity2_diff	polarity2_first	polarity2_second	polarity_diff	polarity_first	polarity_second	logd_diff	logd_first	logd_second
[truncated: 96 more rows]
[truncated: 137 more columns]

[truncated: 7 more sheets: amino acid, local, global, Rosetta_Cart_Mono, MOE, BL, DS]
